# Supplementary material for: An all-to-all approach to the identification of sequence-specific readers for epigenetic DNA modifications on cytosine
Source: Nat Commun. 2021 Feb 4;12:795. doi: 10.1038/s41467-021-20950-w (PMC7862700; doi:10.1038/s41467-021-20950-w)
Supplement: Supplementary file 4 — Supplementary Data 1 [file 41467_2021_20950_MOESM4_ESM.xlsx]

## Sheet: Supplementary Table 1
Supplementary Data 1. Barcode sequences designed for TF and GST proteins.
Barcode sequences designed for ETS family proteins and control proteins.
Group	PlateID	Well Position	Gene symbol	Clone ID	TF barcodes region	Address oligo
Group_ETS	ETS plate	A1	SPDEF	IOH12673	AATTAACTCGAC	GACTCACGGTCTCCGACTGGNNNNNNNNAATTAACTCGACCCTACGTCCTGAACTAAATC
Group_ETS	ETS plate	A2	ETS2	IOH10422	AAGAAACCA	GACTCACGGTCTCCGACTGGNNNNNNNNAAGAAACCACCTACGTCCTGAACTAAATC
Group_ETS	ETS plate	A3	ELK3	IOH14347	AATTAATCCGCA	GACTCACGGTCTCCGACTGGNNNNNNNNAATTAATCCGCACCTACGTCCTGAACTAAATC
Group_ETS	ETS plate	A4	ETS1	IOH14156	ACAAAGCTATC	GACTCACGGTCTCCGACTGGNNNNNNNNACAAAGCTATCCCTACGTCCTGAACTAAATC
Group_ETS	ETS plate	A5	FLI1	IOH3894	ATCCTAAGTTT	GACTCACGGTCTCCGACTGGNNNNNNNNATCCTAAGTTTCCTACGTCCTGAACTAAATC
Group_ETS	ETS plate	A6	SPIC	IOH21727	AAGGGTCTTT	GACTCACGGTCTCCGACTGGNNNNNNNNAAGGGTCTTTCCTACGTCCTGAACTAAATC
Group_ETS	ETS plate	A7	GABPA	IOH27140	AGTGAACCGAT	GACTCACGGTCTCCGACTGGNNNNNNNNAGTGAACCGATCCTACGTCCTGAACTAAATC
Group_ETS	ETS plate	A8	ERF	IOH10619	ACAATGTACACA	GACTCACGGTCTCCGACTGGNNNNNNNNACAATGTACACACCTACGTCCTGAACTAAATC
Group_ETS	ETS plate	A9	ETV7	IOH26043	ATCGACTTCT	GACTCACGGTCTCCGACTGGNNNNNNNNATCGACTTCTCCTACGTCCTGAACTAAATC
Group_ETS	ETS plate	A10	ELK1	IOH29126	ACCGGAAAT	GACTCACGGTCTCCGACTGGNNNNNNNNACCGGAAATCCTACGTCCTGAACTAAATC
Group_ETS	ETS plate	A11	ELF1	IOH21632	AGAGTAAACCAC	GACTCACGGTCTCCGACTGGNNNNNNNNAGAGTAAACCACCCTACGTCCTGAACTAAATC
Group_ETS	ETS plate	A12	ELK4	IOH29958	AACAAATCTTGC	GACTCACGGTCTCCGACTGGNNNNNNNNAACAAATCTTGCCCTACGTCCTGAACTAAATC
Group_ETS	ETS plate	B1	ELF2	IOH41073	ACGACCTCTTCA	GACTCACGGTCTCCGACTGGNNNNNNNNACGACCTCTTCACCTACGTCCTGAACTAAATC
Group_ETS	ETS plate	B2	ETV4	IOH46096	AGGTTAACTTT	GACTCACGGTCTCCGACTGGNNNNNNNNAGGTTAACTTTCCTACGTCCTGAACTAAATC
Group_ETS	ETS plate	B3	ETS1	IOH46473	ACTCACATC	GACTCACGGTCTCCGACTGGNNNNNNNNACTCACATCCCTACGTCCTGAACTAAATC
Group_ETS	ETS plate	B4	ERG	IOH26275	ATAAACTTCGCA	GACTCACGGTCTCCGACTGGNNNNNNNNATAAACTTCGCACCTACGTCCTGAACTAAATC
Group_ETS	ETS plate	B5	ELF2	IOH61581	AATAGATGT	GACTCACGGTCTCCGACTGGNNNNNNNNAATAGATGTCCTACGTCCTGAACTAAATC
Group_ETS	ETS plate	B6	ETV2	BC160032	ACTTGAGCTGGT	GACTCACGGTCTCCGACTGGNNNNNNNNACTTGAGCTGGTCCTACGTCCTGAACTAAATC
Group_ETS	ETS plate	B7	ETV6	IOH20953	AGGGATAGTACT	GACTCACGGTCTCCGACTGGNNNNNNNNAGGGATAGTACTCCTACGTCCTGAACTAAATC
Group_ETS	ETS plate	C1	ETV3	IOH13301	ACCCAACATTC	GACTCACGGTCTCCGACTGGNNNNNNNNACCCAACATTCCCTACGTCCTGAACTAAATC
Group_ETS	ETS plate	C2	ETV4	IOH9694	AACAAAGAT	GACTCACGGTCTCCGACTGGNNNNNNNNAACAAAGATCCTACGTCCTGAACTAAATC
Group_ETS	ETS plate	C3	ELF5	IOH22142	ATCACCTTGTGC	GACTCACGGTCTCCGACTGGNNNNNNNNATCACCTTGTGCCCTACGTCCTGAACTAAATC
Group_ETS	ETS plate	C4	ELF3	IOH4879	ACTGCGTGTAG	GACTCACGGTCTCCGACTGGNNNNNNNNACTGCGTGTAGCCTACGTCCTGAACTAAATC
Group_ETS	ETS plate	C5	EHF	IOH26169	ACATTCCTAGCA	GACTCACGGTCTCCGACTGGNNNNNNNNACATTCCTAGCACCTACGTCCTGAACTAAATC
Group_ETS	ETS plate	C6	SPIB	IOH6784	AGTCCATCCCTA	GACTCACGGTCTCCGACTGGNNNNNNNNAGTCCATCCCTACCTACGTCCTGAACTAAATC
Group_ETS	ETS plate	C7	SPI1	IOH41504	ACTCAATCTAA	GACTCACGGTCTCCGACTGGNNNNNNNNACTCAATCTAACCTACGTCCTGAACTAAATC
Group_ETS	ETS plate	C8	ETV5	IOH5884	AAGCTTGCAT	GACTCACGGTCTCCGACTGGNNNNNNNNAAGCTTGCATCCTACGTCCTGAACTAAATC
Group_ETS	ETS plate	C9	ELF4	IOH13120	AGACACCTG	GACTCACGGTCTCCGACTGGNNNNNNNNAGACACCTGCCTACGTCCTGAACTAAATC
Group_ETS	ETS plate	C10	ETV1	BC106763	AATACTCGCTAT	GACTCACGGTCTCCGACTGGNNNNNNNNAATACTCGCTATCCTACGTCCTGAACTAAATC
Group_ETS	ETS plate	C11	FEV	IOH27790	ATCATACCA	GACTCACGGTCTCCGACTGGNNNNNNNNATCATACCACCTACGTCCTGAACTAAATC
Group_ETS	ETS plate	C12	ETV3L	GC-Y2980	ACATTATACGCG	GACTCACGGTCTCCGACTGGNNNNNNNNACATTATACGCGCCTACGTCCTGAACTAAATC
Positive control	ETS plate	D1	HSF1	IOH13558	AAGCACTGAA	GACTCACGGTCTCCGACTGGNNNNNNNNAAGCACTGAACCTACGTCCTGAACTAAATC
Positive control	ETS plate	D2	CRX	IOH9769	ATACAATCTGC	GACTCACGGTCTCCGACTGGNNNNNNNNATACAATCTGCCCTACGTCCTGAACTAAATC
Negative control	ETS plate	D3	BCAT1	IOH21842	AAGCACCATA	GACTCACGGTCTCCGACTGGNNNNNNNNAAGCACCATACCTACGTCCTGAACTAAATC
Negative control	ETS plate	D4	COPE	IOH5090	AGGTCTTTC	GACTCACGGTCTCCGACTGGNNNNNNNNAGGTCTTTCCCTACGTCCTGAACTAAATC
GST	ETS plate	D5	GST	control	ATGCGTCCGATT	GACTCACGGTCTCCGACTGGNNNNNNNNATGCGTCCGATTCCTACGTCCTGAACTAAATC
GST	ETS plate	D6	GST	control	AACCTGACCTGT	GACTCACGGTCTCCGACTGGNNNNNNNNAACCTGACCTGTCCTACGTCCTGAACTAAATC
GST	ETS plate	D7	GST	control	AACGCTTTACAT	GACTCACGGTCTCCGACTGGNNNNNNNNAACGCTTTACATCCTACGTCCTGAACTAAATC
GST	ETS plate	D8	GST	control	ATCTAATCCTA	GACTCACGGTCTCCGACTGGNNNNNNNNATCTAATCCTACCTACGTCCTGAACTAAATC
Barcode sequences designed for TF proteins and control proteins to identify epigenetic modification-dependent readers.
Group	PlateID	Well Position	Gene symbol	Clone ID	TF barcodes region	Address oligo
Group_1	SUB- TF 01	A01	GTF2I	IOH5665	ACGACCATTT	GACTCACGGTCTCCGACTGGNNNNNNNNACGACCATTTCCTACGTCCTGAACTAAATC
Group_1	SUB- TF 01	A02	PRKRIR	IOH13921	AGAGTTTCTAT	GACTCACGGTCTCCGACTGGNNNNNNNNAGAGTTTCTATCCTACGTCCTGAACTAAATC
Group_1	SUB- TF 01	A03	NME1	IOH6979	ACCAATGCAGCA	GACTCACGGTCTCCGACTGGNNNNNNNNACCAATGCAGCACCTACGTCCTGAACTAAATC
Group_1	SUB- TF 01	A04	TAF9	IOH5842	AGTACGAAATCT	GACTCACGGTCTCCGACTGGNNNNNNNNAGTACGAAATCTCCTACGTCCTGAACTAAATC
Group_1	SUB- TF 01	A05	PDLIM5	IOH5919	ATAACTCGATCT	GACTCACGGTCTCCGACTGGNNNNNNNNATAACTCGATCTCCTACGTCCTGAACTAAATC
Group_1	SUB- TF 01	A06	RCVRN	IOH4436	ACGAGTAA	GACTCACGGTCTCCGACTGGNNNNNNNNACGAGTAACCTACGTCCTGAACTAAATC
Group_1	SUB- TF 01	A07	Unknown	Unknown	AGATGCTACA	GACTCACGGTCTCCGACTGGNNNNNNNNAGATGCTACACCTACGTCCTGAACTAAATC
Group_1	SUB- TF 01	A08	Unknown	Unknown	ATCGAAGCAGAT	GACTCACGGTCTCCGACTGGNNNNNNNNATCGAAGCAGATCCTACGTCCTGAACTAAATC
Group_1	SUB- TF 01	A09	NR1H3	IOH6323	ATACAACCGCTC	GACTCACGGTCTCCGACTGGNNNNNNNNATACAACCGCTCCCTACGTCCTGAACTAAATC
Group_1	SUB- TF 01	A10	TCF19	IOH3967	ACTCTCTCGATA	GACTCACGGTCTCCGACTGGNNNNNNNNACTCTCTCGATACCTACGTCCTGAACTAAATC
Group_1	SUB- TF 01	A11	PIR	IOH4076	ATTACTCCATG	GACTCACGGTCTCCGACTGGNNNNNNNNATTACTCCATGCCTACGTCCTGAACTAAATC
Group_1	SUB- TF 01	A12	HMGB1	IOH2937	ATATAATGTGCG	GACTCACGGTCTCCGACTGGNNNNNNNNATATAATGTGCGCCTACGTCCTGAACTAAATC
Group_1	SUB- TF 01	B01	NRBF2	IOH13976	ATGTTGTTCTAG	GACTCACGGTCTCCGACTGGNNNNNNNNATGTTGTTCTAGCCTACGTCCTGAACTAAATC
Group_1	SUB- TF 01	B02	NR4A2	IOH12929	AGTACAAGGCCA	GACTCACGGTCTCCGACTGGNNNNNNNNAGTACAAGGCCACCTACGTCCTGAACTAAATC
Group_1	SUB- TF 01	B03	NR3C1	IOH13607	ATCATGCTCCAT	GACTCACGGTCTCCGACTGGNNNNNNNNATCATGCTCCATCCTACGTCCTGAACTAAATC
Group_1	SUB- TF 01	B04	HPCAL1	IOH13481	AGTCTTTCTGT	GACTCACGGTCTCCGACTGGNNNNNNNNAGTCTTTCTGTCCTACGTCCTGAACTAAATC
Group_1	SUB- TF 01	B05	MYF6	IOH13806	AATTCACTTCAC	GACTCACGGTCTCCGACTGGNNNNNNNNAATTCACTTCACCCTACGTCCTGAACTAAATC
Group_1	SUB- TF 01	B06	MED30	IOH3372	ATCTATCTAGCA	GACTCACGGTCTCCGACTGGNNNNNNNNATCTATCTAGCACCTACGTCCTGAACTAAATC
Group_1	SUB- TF 01	B07	TCEAL1	IOH3070	AAGAGGTGC	GACTCACGGTCTCCGACTGGNNNNNNNNAAGAGGTGCCCTACGTCCTGAACTAAATC
Group_1	SUB- TF 01	B08	ZNF641	IOH11156	AATGATCGCGCT	GACTCACGGTCTCCGACTGGNNNNNNNNAATGATCGCGCTCCTACGTCCTGAACTAAATC
Group_1	SUB- TF 01	B09	SCAND2	IOH10841	ACACCACTAA	GACTCACGGTCTCCGACTGGNNNNNNNNACACCACTAACCTACGTCCTGAACTAAATC
Group_1	SUB- TF 01	B10	ZNF501	IOH10819	ATCTTTACACAG	GACTCACGGTCTCCGACTGGNNNNNNNNATCTTTACACAGCCTACGTCCTGAACTAAATC
Group_1	SUB- TF 01	B11	ZNF223	IOH11220	ATGAATCAACA	GACTCACGGTCTCCGACTGGNNNNNNNNATGAATCAACACCTACGTCCTGAACTAAATC
Group_1	SUB- TF 01	B12	PATZ1	IOH13231	AAGAGCAATG	GACTCACGGTCTCCGACTGGNNNNNNNNAAGAGCAATGCCTACGTCCTGAACTAAATC
Group_1	SUB- TF 01	C01	SNRNP27	IOH13197	AACTGTCG	GACTCACGGTCTCCGACTGGNNNNNNNNAACTGTCGCCTACGTCCTGAACTAAATC
Group_1	SUB- TF 01	C02	SP110	IOH13228	AGCTTCTTCCAT	GACTCACGGTCTCCGACTGGNNNNNNNNAGCTTCTTCCATCCTACGTCCTGAACTAAATC
Group_1	SUB- TF 01	C03	Unknown	Unknown	AAGTGCGCTTTG	GACTCACGGTCTCCGACTGGNNNNNNNNAAGTGCGCTTTGCCTACGTCCTGAACTAAATC
Group_1	SUB- TF 01	C04	ZNF226	IOH12194	ACGAACATTGCA	GACTCACGGTCTCCGACTGGNNNNNNNNACGAACATTGCACCTACGTCCTGAACTAAATC
Group_1	SUB- TF 01	C05	ZFPL1	IOH13051	AACCCATGGTG	GACTCACGGTCTCCGACTGGNNNNNNNNAACCCATGGTGCCTACGTCCTGAACTAAATC
Group_1	SUB- TF 01	C06	TADA3	IOH13139	ATCCCTAGGCT	GACTCACGGTCTCCGACTGGNNNNNNNNATCCCTAGGCTCCTACGTCCTGAACTAAATC
Group_1	SUB- TF 01	C07	TGIF2	IOH13079	AACCTATAGAGT	GACTCACGGTCTCCGACTGGNNNNNNNNAACCTATAGAGTCCTACGTCCTGAACTAAATC
Group_1	SUB- TF 01	C08	IRF1	IOH2022	AGCCTGGTATT	GACTCACGGTCTCCGACTGGNNNNNNNNAGCCTGGTATTCCTACGTCCTGAACTAAATC
Group_1	SUB- TF 01	C09	ZNF37A	IOH12148	AAGAAGCTT	GACTCACGGTCTCCGACTGGNNNNNNNNAAGAAGCTTCCTACGTCCTGAACTAAATC
Group_1	SUB- TF 01	C10	SPDEF	IOH12673	ACTCAACTTGT	GACTCACGGTCTCCGACTGGNNNNNNNNACTCAACTTGTCCTACGTCCTGAACTAAATC
Group_1	SUB- TF 01	C11	KLHL14	IOH12759	AACCCAATTTCA	GACTCACGGTCTCCGACTGGNNNNNNNNAACCCAATTTCACCTACGTCCTGAACTAAATC
Group_1	SUB- TF 01	C12	FOSL2	IOH13117	ATCGCTGTATTT	GACTCACGGTCTCCGACTGGNNNNNNNNATCGCTGTATTTCCTACGTCCTGAACTAAATC
Group_1	SUB- TF 01	D01	PQBP1	IOH13398	ACCTCCTATTCA	GACTCACGGTCTCCGACTGGNNNNNNNNACCTCCTATTCACCTACGTCCTGAACTAAATC
Group_1	SUB- TF 01	D02	DLX3	IOH12045	AACATGGTTGTC	GACTCACGGTCTCCGACTGGNNNNNNNNAACATGGTTGTCCCTACGTCCTGAACTAAATC
Group_1	SUB- TF 01	D03	SIX2	IOH12464	ATGCATAGCA	GACTCACGGTCTCCGACTGGNNNNNNNNATGCATAGCACCTACGTCCTGAACTAAATC
Group_1	SUB- TF 01	D04	ZMYM3	IOH13110	AGTGTTTACCGG	GACTCACGGTCTCCGACTGGNNNNNNNNAGTGTTTACCGGCCTACGTCCTGAACTAAATC
Group_1	SUB- TF 01	D05	ZNF556	IOH12157	AATCTCCTTACA	GACTCACGGTCTCCGACTGGNNNNNNNNAATCTCCTTACACCTACGTCCTGAACTAAATC
Group_1	SUB- TF 01	D06	ZNF643	IOH13099	ACCAAACAAATC	GACTCACGGTCTCCGACTGGNNNNNNNNACCAAACAAATCCCTACGTCCTGAACTAAATC
Group_1	SUB- TF 01	D07	HNF1B	IOH11258	AATACTCCCACT	GACTCACGGTCTCCGACTGGNNNNNNNNAATACTCCCACTCCTACGTCCTGAACTAAATC
Group_1	SUB- TF 01	D08	MID2	IOH11264	ATCCTGATTC	GACTCACGGTCTCCGACTGGNNNNNNNNATCCTGATTCCCTACGTCCTGAACTAAATC
Group_1	SUB- TF 01	D09	NFIC	IOH12484	AGGAGATGCATC	GACTCACGGTCTCCGACTGGNNNNNNNNAGGAGATGCATCCCTACGTCCTGAACTAAATC
Group_1	SUB- TF 01	D10	UNKL	IOH12682	AGCTTCCTATAA	GACTCACGGTCTCCGACTGGNNNNNNNNAGCTTCCTATAACCTACGTCCTGAACTAAATC
Group_1	SUB- TF 01	D11	ZNF671	IOH11037	AGGCATCTTCAA	GACTCACGGTCTCCGACTGGNNNNNNNNAGGCATCTTCAACCTACGTCCTGAACTAAATC
Group_1	SUB- TF 01	D12	Unknown	Unknown	ATTTCCAAGCAA	GACTCACGGTCTCCGACTGGNNNNNNNNATTTCCAAGCAACCTACGTCCTGAACTAAATC
Group_1	SUB- TF 01	E01	AFF4	IOH11281	ATGTCCCTGTCT	GACTCACGGTCTCCGACTGGNNNNNNNNATGTCCCTGTCTCCTACGTCCTGAACTAAATC
Group_1	SUB- TF 01	E02	EDF1	IOH10852	ACCTACGCT	GACTCACGGTCTCCGACTGGNNNNNNNNACCTACGCTCCTACGTCCTGAACTAAATC
Group_1	SUB- TF 01	E03	PRKRIP1	IOH13449	ACTCGTTCCATC	GACTCACGGTCTCCGACTGGNNNNNNNNACTCGTTCCATCCCTACGTCCTGAACTAAATC
Group_1	SUB- TF 01	E04	ZNF193	IOH12838	ATGTACATGACA	GACTCACGGTCTCCGACTGGNNNNNNNNATGTACATGACACCTACGTCCTGAACTAAATC
Group_1	SUB- TF 01	E05	ZNF215	IOH12144	AGCATCGAG	GACTCACGGTCTCCGACTGGNNNNNNNNAGCATCGAGCCTACGTCCTGAACTAAATC
Group_1	SUB- TF 01	E06	ZNRD1	IOH12855	AATGCCTACAG	GACTCACGGTCTCCGACTGGNNNNNNNNAATGCCTACAGCCTACGTCCTGAACTAAATC
Group_1	SUB- TF 01	E07	BAZ2B	IOH12217	AACTGTGCAT	GACTCACGGTCTCCGACTGGNNNNNNNNAACTGTGCATCCTACGTCCTGAACTAAATC
Group_1	SUB- TF 01	E08	ZNF669	IOH11020	AGGAGGCTAATC	GACTCACGGTCTCCGACTGGNNNNNNNNAGGAGGCTAATCCCTACGTCCTGAACTAAATC
Group_1	SUB- TF 01	E09	ZNF167	IOH10297	ACCCGAGAACAA	GACTCACGGTCTCCGACTGGNNNNNNNNACCCGAGAACAACCTACGTCCTGAACTAAATC
Group_1	SUB- TF 01	E10	FOXA3	IOH10014	AGTGTACATCTA	GACTCACGGTCTCCGACTGGNNNNNNNNAGTGTACATCTACCTACGTCCTGAACTAAATC
Group_1	SUB- TF 01	E11	PAX6	IOH10941	ACGATGCTGCAT	GACTCACGGTCTCCGACTGGNNNNNNNNACGATGCTGCATCCTACGTCCTGAACTAAATC
Group_1	SUB- TF 01	E12	SSBP2	IOH10629	ATAGAGAACTC	GACTCACGGTCTCCGACTGGNNNNNNNNATAGAGAACTCCCTACGTCCTGAACTAAATC
Group_1	SUB- TF 01	F01	MAGEA4	IOH11259	AATCGTCTCT	GACTCACGGTCTCCGACTGGNNNNNNNNAATCGTCTCTCCTACGTCCTGAACTAAATC
Group_1	SUB- TF 01	F02	DDX41	IOH11189	ATCTCTCAAGAT	GACTCACGGTCTCCGACTGGNNNNNNNNATCTCTCAAGATCCTACGTCCTGAACTAAATC
Group_1	SUB- TF 01	F03	ASCC1	IOH10483	ACAATGACCATG	GACTCACGGTCTCCGACTGGNNNNNNNNACAATGACCATGCCTACGTCCTGAACTAAATC
Group_1	SUB- TF 01	F04	ETS2	IOH10422	AGTCATCACCTC	GACTCACGGTCTCCGACTGGNNNNNNNNAGTCATCACCTCCCTACGTCCTGAACTAAATC
Group_1	SUB- TF 01	F05	RNF114	IOH10466	AAGAAAGCAG	GACTCACGGTCTCCGACTGGNNNNNNNNAAGAAAGCAGCCTACGTCCTGAACTAAATC
Group_1	SUB- TF 01	F06	HMG20A	IOH10020	AGGTTGAATC	GACTCACGGTCTCCGACTGGNNNNNNNNAGGTTGAATCCCTACGTCCTGAACTAAATC
Group_1	SUB- TF 01	F07	PHF21A	IOH10024	AGCCATCATT	GACTCACGGTCTCCGACTGGNNNNNNNNAGCCATCATTCCTACGTCCTGAACTAAATC
Group_1	SUB- TF 01	F08	SNAI2	IOH10082	ACCGTTCTAGAA	GACTCACGGTCTCCGACTGGNNNNNNNNACCGTTCTAGAACCTACGTCCTGAACTAAATC
Group_1	SUB- TF 01	F09	IKZF1	IOH9679	ACTGCTAGA	GACTCACGGTCTCCGACTGGNNNNNNNNACTGCTAGACCTACGTCCTGAACTAAATC
Group_1	SUB- TF 01	F10	ZFP36	IOH9945	ATTTCGACTTAG	GACTCACGGTCTCCGACTGGNNNNNNNNATTTCGACTTAGCCTACGTCCTGAACTAAATC
Group_1	SUB- TF 01	F11	TBPL1	IOH10084	ACACCTTTCATT	GACTCACGGTCTCCGACTGGNNNNNNNNACACCTTTCATTCCTACGTCCTGAACTAAATC
Group_1	SUB- TF 01	F12	CHRAC1	IOH10035	AGTTGAATATGG	GACTCACGGTCTCCGACTGGNNNNNNNNAGTTGAATATGGCCTACGTCCTGAACTAAATC
Group_1	SUB- TF 01	G01	ZNF35	IOH9658	ATGGGAGAATG	GACTCACGGTCTCCGACTGGNNNNNNNNATGGGAGAATGCCTACGTCCTGAACTAAATC
Group_1	SUB- TF 01	G02	IRF2	IOH10126	AATACCTCTCTG	GACTCACGGTCTCCGACTGGNNNNNNNNAATACCTCTCTGCCTACGTCCTGAACTAAATC
Group_1	SUB- TF 01	G03	RFX5	IOH10040	ACTATCACCAAT	GACTCACGGTCTCCGACTGGNNNNNNNNACTATCACCAATCCTACGTCCTGAACTAAATC
Group_1	SUB- TF 01	G04	RAN	IOH10063	ACTCTCATTGAA	GACTCACGGTCTCCGACTGGNNNNNNNNACTCTCATTGAACCTACGTCCTGAACTAAATC
Group_1	SUB- TF 01	G05	ZNF385D	IOH6898	ATATTTGCCGAA	GACTCACGGTCTCCGACTGGNNNNNNNNATATTTGCCGAACCTACGTCCTGAACTAAATC
Group_1	SUB- TF 01	G06	EZH2	IOH9963	ACGAATATAGGC	GACTCACGGTCTCCGACTGGNNNNNNNNACGAATATAGGCCCTACGTCCTGAACTAAATC
Group_1	SUB- TF 01	G07	BTF3	IOH5823	AACGCGCATAC	GACTCACGGTCTCCGACTGGNNNNNNNNAACGCGCATACCCTACGTCCTGAACTAAATC
Group_1	SUB- TF 01	G08	CEBPG	IOH6858	ACTAATCGCCTC	GACTCACGGTCTCCGACTGGNNNNNNNNACTAATCGCCTCCCTACGTCCTGAACTAAATC
Group_1	SUB- TF 01	G09	CREB1	IOH9797	ACTTTCACT	GACTCACGGTCTCCGACTGGNNNNNNNNACTTTCACTCCTACGTCCTGAACTAAATC
Group_1	SUB- TF 01	G10	SMAD5	IOH9987	ATGTCTAACTGC	GACTCACGGTCTCCGACTGGNNNNNNNNATGTCTAACTGCCCTACGTCCTGAACTAAATC
Group_1	SUB- TF 01	G11	HOXB13	IOH7543	ATTATACCACT	GACTCACGGTCTCCGACTGGNNNNNNNNATTATACCACTCCTACGTCCTGAACTAAATC
Group_1	SUB- TF 01	G12	HEXIM1	IOH5964	AGATTTCCCT	GACTCACGGTCTCCGACTGGNNNNNNNNAGATTTCCCTCCTACGTCCTGAACTAAATC
Group_1	SUB- TF 01	H01	MEF2A	IOH9908	ATCTACTACCCG	GACTCACGGTCTCCGACTGGNNNNNNNNATCTACTACCCGCCTACGTCCTGAACTAAATC
Group_1	SUB- TF 01	H02	GTF2A2	IOH6006	AGCGATAATG	GACTCACGGTCTCCGACTGGNNNNNNNNAGCGATAATGCCTACGTCCTGAACTAAATC
Group_1	SUB- TF 01	H03	ZKSCAN3	IOH6566	AACCCATGC	GACTCACGGTCTCCGACTGGNNNNNNNNAACCCATGCCCTACGTCCTGAACTAAATC
Group_1	SUB- TF 01	H04	FOXP1	IOH6528	ACCATCTTCTC	GACTCACGGTCTCCGACTGGNNNNNNNNACCATCTTCTCCCTACGTCCTGAACTAAATC
Group_1	SUB- TF 01	H05	Unknown	Unknown	AAGGTTGATTTG	GACTCACGGTCTCCGACTGGNNNNNNNNAAGGTTGATTTGCCTACGTCCTGAACTAAATC
Group_1	SUB- TF 01	H06	ZNF394	IOH14644	ATCCTATAT	GACTCACGGTCTCCGACTGGNNNNNNNNATCCTATATCCTACGTCCTGAACTAAATC
Group_1	SUB- TF 01	H07	UBE2K	IOH13913	ACCATGCAAA	GACTCACGGTCTCCGACTGGNNNNNNNNACCATGCAAACCTACGTCCTGAACTAAATC
Group_1	SUB- TF 01	H08	TFDP2	IOH14152	ATCCACCACCT	GACTCACGGTCTCCGACTGGNNNNNNNNATCCACCACCTCCTACGTCCTGAACTAAATC
Group_1	SUB- TF 01	H09	Unknown	Unknown	AAGACATGTGTC	GACTCACGGTCTCCGACTGGNNNNNNNNAAGACATGTGTCCCTACGTCCTGAACTAAATC
Group_1	SUB- TF 01	H10	TFE3	IOH14020	AAGTCACAA	GACTCACGGTCTCCGACTGGNNNNNNNNAAGTCACAACCTACGTCCTGAACTAAATC
Group_1	SUB- TF 01	H11	ZNF32	IOH14866	AGCTTGCCTAA	GACTCACGGTCTCCGACTGGNNNNNNNNAGCTTGCCTAACCTACGTCCTGAACTAAATC
Group_1	SUB- TF 01	H12	RARG	IOH14052	ATAATCTCACCA	GACTCACGGTCTCCGACTGGNNNNNNNNATAATCTCACCACCTACGTCCTGAACTAAATC
Group_1	SUB-TF 02	A01	ELK3	IOH14347	ATGGTATTGGGC	GACTCACGGTCTCCGACTGGNNNNNNNNATGGTATTGGGCCCTACGTCCTGAACTAAATC
Group_1	SUB-TF 02	A02	ZNF266	IOH14158	ATCCTACAAACA	GACTCACGGTCTCCGACTGGNNNNNNNNATCCTACAAACACCTACGTCCTGAACTAAATC
Group_1	SUB-TF 02	A03	ETS1	IOH14156	ACTCCTTTAC	GACTCACGGTCTCCGACTGGNNNNNNNNACTCCTTTACCCTACGTCCTGAACTAAATC
Group_1	SUB-TF 02	A04	ZNF331	IOH14713	AGACATTGCTCA	GACTCACGGTCTCCGACTGGNNNNNNNNAGACATTGCTCACCTACGTCCTGAACTAAATC
Group_1	SUB-TF 02	A05	TFDP1	IOH13752	ACGAAACTC	GACTCACGGTCTCCGACTGGNNNNNNNNACGAAACTCCCTACGTCCTGAACTAAATC
Group_1	SUB-TF 02	A06	CUX1	IOH14098	ACCAAATGTGTG	GACTCACGGTCTCCGACTGGNNNNNNNNACCAAATGTGTGCCTACGTCCTGAACTAAATC
Group_1	SUB-TF 02	A07	FHL2	IOH14447	ATCGCATATG	GACTCACGGTCTCCGACTGGNNNNNNNNATCGCATATGCCTACGTCCTGAACTAAATC
Group_1	SUB-TF 02	A08	SCMH1	IOH13965	ACAAAGATGCTA	GACTCACGGTCTCCGACTGGNNNNNNNNACAAAGATGCTACCTACGTCCTGAACTAAATC
Group_1	SUB-TF 02	A09	ZNF587	IOH14879	ACATTGACAC	GACTCACGGTCTCCGACTGGNNNNNNNNACATTGACACCCTACGTCCTGAACTAAATC
Group_1	SUB-TF 02	A10	TAF11	IOH13738	AGAATCCCA	GACTCACGGTCTCCGACTGGNNNNNNNNAGAATCCCACCTACGTCCTGAACTAAATC
Group_1	SUB-TF 02	A11	ELL2	IOH11950	AGTGAGAAATGC	GACTCACGGTCTCCGACTGGNNNNNNNNAGTGAGAAATGCCCTACGTCCTGAACTAAATC
Group_1	SUB-TF 02	A12	ZFP28	IOH12036	AGGAGCTTACAC	GACTCACGGTCTCCGACTGGNNNNNNNNAGGAGCTTACACCCTACGTCCTGAACTAAATC
Group_1	SUB-TF 02	B01	FHL5	IOH11630	AAGTGCGACTC	GACTCACGGTCTCCGACTGGNNNNNNNNAAGTGCGACTCCCTACGTCCTGAACTAAATC
Group_1	SUB-TF 02	B02	TEAD3	IOH11847	ACTCTATAG	GACTCACGGTCTCCGACTGGNNNNNNNNACTCTATAGCCTACGTCCTGAACTAAATC
Group_1	SUB-TF 02	B03	ALX1	IOH13723	ATTGGTGTTAC	GACTCACGGTCTCCGACTGGNNNNNNNNATTGGTGTTACCCTACGTCCTGAACTAAATC
Group_1	SUB-TF 02	B04	RNF113B	IOH10760	ACCGAAGCACTA	GACTCACGGTCTCCGACTGGNNNNNNNNACCGAAGCACTACCTACGTCCTGAACTAAATC
Group_1	SUB-TF 02	B05	MEIS3	IOH11756	ATAGCGTCAAGG	GACTCACGGTCTCCGACTGGNNNNNNNNATAGCGTCAAGGCCTACGTCCTGAACTAAATC
Group_1	SUB-TF 02	B06	Unknown	Unknown	ATGCCACCAAAC	GACTCACGGTCTCCGACTGGNNNNNNNNATGCCACCAAACCCTACGTCCTGAACTAAATC
Group_1	SUB-TF 02	B07	HSFX1	IOH10953	ATTGCGAACCGT	GACTCACGGTCTCCGACTGGNNNNNNNNATTGCGAACCGTCCTACGTCCTGAACTAAATC
Group_1	SUB-TF 02	B08	GTF2H3	IOH14507	ATTCTGAACGGT	GACTCACGGTCTCCGACTGGNNNNNNNNATTCTGAACGGTCCTACGTCCTGAACTAAATC
Group_1	SUB-TF 02	B09	AEBP2	IOH14301	AAGATGGTTG	GACTCACGGTCTCCGACTGGNNNNNNNNAAGATGGTTGCCTACGTCCTGAACTAAATC
Group_1	SUB-TF 02	B10	ESR2	IOH10714	AACATGTGTAGG	GACTCACGGTCTCCGACTGGNNNNNNNNAACATGTGTAGGCCTACGTCCTGAACTAAATC
Group_1	SUB-TF 02	B11	ZNF486	IOH5816	ACCAATATTAGG	GACTCACGGTCTCCGACTGGNNNNNNNNACCAATATTAGGCCTACGTCCTGAACTAAATC
Group_1	SUB-TF 02	B12	SNAPC5	IOH13047	ATACCCTGC	GACTCACGGTCTCCGACTGGNNNNNNNNATACCCTGCCCTACGTCCTGAACTAAATC
Group_1	SUB-TF 02	C01	MEOX2	IOH11363	ATATCCTAGCTT	GACTCACGGTCTCCGACTGGNNNNNNNNATATCCTAGCTTCCTACGTCCTGAACTAAATC
Group_1	SUB-TF 02	C02	ZBTB49	IOH11937	ACAATCTAG	GACTCACGGTCTCCGACTGGNNNNNNNNACAATCTAGCCTACGTCCTGAACTAAATC
Group_1	SUB-TF 02	C03	CXXC1	IOH14770	ACGAACCGA	GACTCACGGTCTCCGACTGGNNNNNNNNACGAACCGACCTACGTCCTGAACTAAATC
Group_1	SUB-TF 02	C04	ETV3	IOH13301	AATGGTGCTAGT	GACTCACGGTCTCCGACTGGNNNNNNNNAATGGTGCTAGTCCTACGTCCTGAACTAAATC
Group_1	SUB-TF 02	C05	NFE2L2	IOH14493	AAGCGATCTA	GACTCACGGTCTCCGACTGGNNNNNNNNAAGCGATCTACCTACGTCCTGAACTAAATC
Group_1	SUB-TF 02	C06	HMGN5	IOH7341	ATCGTCAGTGCA	GACTCACGGTCTCCGACTGGNNNNNNNNATCGTCAGTGCACCTACGTCCTGAACTAAATC
Group_1	SUB-TF 02	C07	ZNF566	IOH7346	ACTCGTTAACTA	GACTCACGGTCTCCGACTGGNNNNNNNNACTCGTTAACTACCTACGTCCTGAACTAAATC
Group_1	SUB-TF 02	C08	IRF4	IOH12141	AAGTACTGGCAC	GACTCACGGTCTCCGACTGGNNNNNNNNAAGTACTGGCACCCTACGTCCTGAACTAAATC
Group_1	SUB-TF 02	C09	ZBTB3	IOH12444	AACATAGGGT	GACTCACGGTCTCCGACTGGNNNNNNNNAACATAGGGTCCTACGTCCTGAACTAAATC
Group_1	SUB-TF 02	C10	TRIM32	IOH5098	AAGCCGAACATG	GACTCACGGTCTCCGACTGGNNNNNNNNAAGCCGAACATGCCTACGTCCTGAACTAAATC
Group_1	SUB-TF 02	C11	NPM1	IOH7470	AATCCCTCCAAT	GACTCACGGTCTCCGACTGGNNNNNNNNAATCCCTCCAATCCTACGTCCTGAACTAAATC
Group_1	SUB-TF 02	C12	SP2	IOH7475	ATGGATTTGCCG	GACTCACGGTCTCCGACTGGNNNNNNNNATGGATTTGCCGCCTACGTCCTGAACTAAATC
Group_1	SUB-TF 02	D01	SIRT2	IOH5033	AGTCCTTGC	GACTCACGGTCTCCGACTGGNNNNNNNNAGTCCTTGCCCTACGTCCTGAACTAAATC
Group_1	SUB-TF 02	D02	FUBP3	IOH6696	AGTCCAACAGAT	GACTCACGGTCTCCGACTGGNNNNNNNNAGTCCAACAGATCCTACGTCCTGAACTAAATC
Group_1	SUB-TF 02	D03	ATF6B	IOH7480	AGTACAATGG	GACTCACGGTCTCCGACTGGNNNNNNNNAGTACAATGGCCTACGTCCTGAACTAAATC
Group_1	SUB-TF 02	D04	ZNF557	IOH5058	ACTCTGTCAA	GACTCACGGTCTCCGACTGGNNNNNNNNACTCTGTCAACCTACGTCCTGAACTAAATC
Group_1	SUB-TF 02	D05	EGLN1	IOH7185	AACCTAAAGC	GACTCACGGTCTCCGACTGGNNNNNNNNAACCTAAAGCCCTACGTCCTGAACTAAATC
Group_1	SUB-TF 02	D06	RELA	IOH13717	AATGACTGTTAG	GACTCACGGTCTCCGACTGGNNNNNNNNAATGACTGTTAGCCTACGTCCTGAACTAAATC
Group_1	SUB-TF 02	D07	ZMYM5	IOH7230	ATCGAGAAAG	GACTCACGGTCTCCGACTGGNNNNNNNNATCGAGAAAGCCTACGTCCTGAACTAAATC
Group_1	SUB-TF 02	D08	NFYB	IOH7129	ACCTAAATTCTG	GACTCACGGTCTCCGACTGGNNNNNNNNACCTAAATTCTGCCTACGTCCTGAACTAAATC
Group_1	SUB-TF 02	D09	DLX5	IOH6337	ATGTACACGCT	GACTCACGGTCTCCGACTGGNNNNNNNNATGTACACGCTCCTACGTCCTGAACTAAATC
Group_1	SUB-TF 02	D10	FOXM1	IOH6274	ACTGATGATG	GACTCACGGTCTCCGACTGGNNNNNNNNACTGATGATGCCTACGTCCTGAACTAAATC
Group_1	SUB-TF 02	D11	NFE2	IOH6673	ATACGGATCAA	GACTCACGGTCTCCGACTGGNNNNNNNNATACGGATCAACCTACGTCCTGAACTAAATC
Group_1	SUB-TF 02	D12	ZNF207	IOH6997	ATGCGATGACCA	GACTCACGGTCTCCGACTGGNNNNNNNNATGCGATGACCACCTACGTCCTGAACTAAATC
Group_1	SUB-TF 02	E01	Unknown	Unknown	ACACCAATGT	GACTCACGGTCTCCGACTGGNNNNNNNNACACCAATGTCCTACGTCCTGAACTAAATC
Group_1	SUB-TF 02	E02	TOX2	IOH6975	AACCTGTTAACT	GACTCACGGTCTCCGACTGGNNNNNNNNAACCTGTTAACTCCTACGTCCTGAACTAAATC
Group_1	SUB-TF 02	E03	HEY2	IOH6363	ACGATACTGTAA	GACTCACGGTCTCCGACTGGNNNNNNNNACGATACTGTAACCTACGTCCTGAACTAAATC
Group_1	SUB-TF 02	E04	PPARA	IOH4650	AATGGGATTCTG	GACTCACGGTCTCCGACTGGNNNNNNNNAATGGGATTCTGCCTACGTCCTGAACTAAATC
Group_1	SUB-TF 02	E05	Unknown	Unknown	AAGATGCGAGGT	GACTCACGGTCTCCGACTGGNNNNNNNNAAGATGCGAGGTCCTACGTCCTGAACTAAATC
Group_1	SUB-TF 02	E06	PAX9	IOH4822	ACGATCAGTACA	GACTCACGGTCTCCGACTGGNNNNNNNNACGATCAGTACACCTACGTCCTGAACTAAATC
Group_1	SUB-TF 02	E07	DIDO1	IOH4688	ATGTTCGCT	GACTCACGGTCTCCGACTGGNNNNNNNNATGTTCGCTCCTACGTCCTGAACTAAATC
Group_1	SUB-TF 02	E08	BAD	IOH4878	ATCGAGCCCATT	GACTCACGGTCTCCGACTGGNNNNNNNNATCGAGCCCATTCCTACGTCCTGAACTAAATC
Group_1	SUB-TF 02	E09	MED27	IOH5706	AGAGTGATGGGT	GACTCACGGTCTCCGACTGGNNNNNNNNAGAGTGATGGGTCCTACGTCCTGAACTAAATC
Group_1	SUB-TF 02	E10	RCAN1	IOH5722	AACAATCTT	GACTCACGGTCTCCGACTGGNNNNNNNNAACAATCTTCCTACGTCCTGAACTAAATC
Group_1	SUB-TF 02	E11	Unknown	Unknown	ACATTAGGTG	GACTCACGGTCTCCGACTGGNNNNNNNNACATTAGGTGCCTACGTCCTGAACTAAATC
Group_1	SUB-TF 02	E12	ZNF343	IOH5695	ATTCGTTAT	GACTCACGGTCTCCGACTGGNNNNNNNNATTCGTTATCCTACGTCCTGAACTAAATC
Group_1	SUB-TF 02	F01	PPARD	IOH5357	AAGTGCGATA	GACTCACGGTCTCCGACTGGNNNNNNNNAAGTGCGATACCTACGTCCTGAACTAAATC
Group_1	SUB-TF 02	F02	CITED1	IOH5542	AGAAACTGGTTG	GACTCACGGTCTCCGACTGGNNNNNNNNAGAAACTGGTTGCCTACGTCCTGAACTAAATC
Group_1	SUB-TF 02	F03	SSX2	IOH5423	ATGCGCAAGAA	GACTCACGGTCTCCGACTGGNNNNNNNNATGCGCAAGAACCTACGTCCTGAACTAAATC
Group_1	SUB-TF 02	F04	ZNF434	IOH5428	ACTCATACACAA	GACTCACGGTCTCCGACTGGNNNNNNNNACTCATACACAACCTACGTCCTGAACTAAATC
Group_1	SUB-TF 02	F05	ZSCAN16	IOH5460	ATACTATCCCAC	GACTCACGGTCTCCGACTGGNNNNNNNNATACTATCCCACCCTACGTCCTGAACTAAATC
Group_1	SUB-TF 02	F06	TADA2A	IOH4467	AGGCAACATT	GACTCACGGTCTCCGACTGGNNNNNNNNAGGCAACATTCCTACGTCCTGAACTAAATC
Group_1	SUB-TF 02	F07	ZSCAN5A	IOH5245	AGGGCTATTT	GACTCACGGTCTCCGACTGGNNNNNNNNAGGGCTATTTCCTACGTCCTGAACTAAATC
Group_1	SUB-TF 02	F08	KDM3B	IOH4491	AGGCTATCGCAA	GACTCACGGTCTCCGACTGGNNNNNNNNAGGCTATCGCAACCTACGTCCTGAACTAAATC
Group_1	SUB-TF 02	F09	LMO4	IOH4472	AGTCATTAGG	GACTCACGGTCTCCGACTGGNNNNNNNNAGTCATTAGGCCTACGTCCTGAACTAAATC
Group_1	SUB-TF 02	F10	Unknown	Unknown	ATATCGCGAA	GACTCACGGTCTCCGACTGGNNNNNNNNATATCGCGAACCTACGTCCTGAACTAAATC
Group_1	SUB-TF 02	F11	ATG4B	IOH4606	AGATTCATGAT	GACTCACGGTCTCCGACTGGNNNNNNNNAGATTCATGATCCTACGTCCTGAACTAAATC
Group_1	SUB-TF 02	F12	HINFP	IOH3719	AGCTGAACCATC	GACTCACGGTCTCCGACTGGNNNNNNNNAGCTGAACCATCCCTACGTCCTGAACTAAATC
Group_1	SUB-TF 02	G01	FKBP1A	IOH4623	AATTTGCGGT	GACTCACGGTCTCCGACTGGNNNNNNNNAATTTGCGGTCCTACGTCCTGAACTAAATC
Group_1	SUB-TF 02	G02	VPS72	IOH5140	AGCTTATATGGG	GACTCACGGTCTCCGACTGGNNNNNNNNAGCTTATATGGGCCTACGTCCTGAACTAAATC
Group_1	SUB-TF 02	G03	METTL3	IOH3728	AATCCTGTTATG	GACTCACGGTCTCCGACTGGNNNNNNNNAATCCTGTTATGCCTACGTCCTGAACTAAATC
Group_1	SUB-TF 02	G04	WBP11	IOH4518	AAGCTTTCCAAC	GACTCACGGTCTCCGACTGGNNNNNNNNAAGCTTTCCAACCCTACGTCCTGAACTAAATC
Group_1	SUB-TF 02	G05	TFCP2	IOH5160	AGAGCCTAGTCT	GACTCACGGTCTCCGACTGGNNNNNNNNAGAGCCTAGTCTCCTACGTCCTGAACTAAATC
Group_1	SUB-TF 02	G06	ZNF174	IOH3233	ACTGGGTAT	GACTCACGGTCTCCGACTGGNNNNNNNNACTGGGTATCCTACGTCCTGAACTAAATC
Group_1	SUB-TF 02	G07	CNBP	IOH3404	AACTCTTCAC	GACTCACGGTCTCCGACTGGNNNNNNNNAACTCTTCACCCTACGTCCTGAACTAAATC
Group_1	SUB-TF 02	G08	STAT3	IOH4288	ATGTCAACACTC	GACTCACGGTCTCCGACTGGNNNNNNNNATGTCAACACTCCCTACGTCCTGAACTAAATC
Group_1	SUB-TF 02	G09	HSBP1	IOH6103	ACTGAATGGCAC	GACTCACGGTCTCCGACTGGNNNNNNNNACTGAATGGCACCCTACGTCCTGAACTAAATC
Group_1	SUB-TF 02	G10	THAP4	IOH3816	AATAGTTGTCTG	GACTCACGGTCTCCGACTGGNNNNNNNNAATAGTTGTCTGCCTACGTCCTGAACTAAATC
Group_1	SUB-TF 02	G11	ZCCHC7	IOH23048	AACTCGACTT	GACTCACGGTCTCCGACTGGNNNNNNNNAACTCGACTTCCTACGTCCTGAACTAAATC
Group_1	SUB-TF 02	G12	HDAC1	IOH3443	AGAGTGTCCAAT	GACTCACGGTCTCCGACTGGNNNNNNNNAGAGTGTCCAATCCTACGTCCTGAACTAAATC
Group_1	SUB-TF 02	H01	PHTF1	IOH4271	ATAGATACTTGG	GACTCACGGTCTCCGACTGGNNNNNNNNATAGATACTTGGCCTACGTCCTGAACTAAATC
Group_1	SUB-TF 02	H02	MTA1	IOH6666	ACAAAGCATCAA	GACTCACGGTCTCCGACTGGNNNNNNNNACAAAGCATCAACCTACGTCCTGAACTAAATC
Group_1	SUB-TF 02	H03	Unknown	Unknown	ATCCTTAAGACA	GACTCACGGTCTCCGACTGGNNNNNNNNATCCTTAAGACACCTACGTCCTGAACTAAATC
Group_1	SUB-TF 02	H04	PAX8	IOH3823	ATAAGTAAGCCT	GACTCACGGTCTCCGACTGGNNNNNNNNATAAGTAAGCCTCCTACGTCCTGAACTAAATC
Group_1	SUB-TF 02	H05	ILF2	IOH3455	ACTTATCGCA	GACTCACGGTCTCCGACTGGNNNNNNNNACTTATCGCACCTACGTCCTGAACTAAATC
Group_1	SUB-TF 02	H06	SCAPER	IOH10401	ACGATCCAA	GACTCACGGTCTCCGACTGGNNNNNNNNACGATCCAACCTACGTCCTGAACTAAATC
Group_1	SUB-TF 02	H07	HOXA5	IOH10527	AATAGCCTTC	GACTCACGGTCTCCGACTGGNNNNNNNNAATAGCCTTCCCTACGTCCTGAACTAAATC
Group_1	SUB-TF 02	H08	ZNF273	IOH7171	AACATCTCG	GACTCACGGTCTCCGACTGGNNNNNNNNAACATCTCGCCTACGTCCTGAACTAAATC
Group_1	SUB-TF 02	H09	RUNX1T1	IOH5805	AGTATCAAGCAA	GACTCACGGTCTCCGACTGGNNNNNNNNAGTATCAAGCAACCTACGTCCTGAACTAAATC
Group_1	SUB-TF 02	H10	ZNF23	IOH6842	AGAAAGTGTTG	GACTCACGGTCTCCGACTGGNNNNNNNNAGAAAGTGTTGCCTACGTCCTGAACTAAATC
Group_1	SUB-TF 02	H11	PHF15	IOH22899	AATCTTAGAAC	GACTCACGGTCTCCGACTGGNNNNNNNNAATCTTAGAACCCTACGTCCTGAACTAAATC
Group_1	SUB-TF 02	H12	IRF6	IOH10956	ACTTTGAAGC	GACTCACGGTCTCCGACTGGNNNNNNNNACTTTGAAGCCCTACGTCCTGAACTAAATC
Group_1	GST control	H01	GST control		AACCTAAACTGC	GACTCACGGTCTCCGACTGGNNNNNNNNAACCTAAACTGCCCTACGTCCTGAACTAAATC
Group_1	GST control	H02	GST control		ATGTACTCCAAT	GACTCACGGTCTCCGACTGGNNNNNNNNATGTACTCCAATCCTACGTCCTGAACTAAATC
Group_1	GST control	H03	GST control		AAGAACTGCTCT	GACTCACGGTCTCCGACTGGNNNNNNNNAAGAACTGCTCTCCTACGTCCTGAACTAAATC
Group_1	GST control	H04	GST control		AAGATGGGCAAA	GACTCACGGTCTCCGACTGGNNNNNNNNAAGATGGGCAAACCTACGTCCTGAACTAAATC
Group_1	GST control	H05	GST control		AGGGAGATG	GACTCACGGTCTCCGACTGGNNNNNNNNAGGGAGATGCCTACGTCCTGAACTAAATC
Group_1	GST control	H06	GST control		ATCACAACACAC	GACTCACGGTCTCCGACTGGNNNNNNNNATCACAACACACCCTACGTCCTGAACTAAATC
Group_1	GST control	H07	GST control		AGACTAGCATC	GACTCACGGTCTCCGACTGGNNNNNNNNAGACTAGCATCCCTACGTCCTGAACTAAATC
Group_1	GST control	H08	GST control		ATTTGAGCCTA	GACTCACGGTCTCCGACTGGNNNNNNNNATTTGAGCCTACCTACGTCCTGAACTAAATC
Group_1	GST control	H09	GST control		AATTCATACTC	GACTCACGGTCTCCGACTGGNNNNNNNNAATTCATACTCCCTACGTCCTGAACTAAATC
Group_1	GST control	H10	GST control		ATTTGATG	GACTCACGGTCTCCGACTGGNNNNNNNNATTTGATGCCTACGTCCTGAACTAAATC
Group_1	GST control	H11	GST control		ATCTACCCTA	GACTCACGGTCTCCGACTGGNNNNNNNNATCTACCCTACCTACGTCCTGAACTAAATC
Group_1	GST control	H12	GST control		ATAGTCTCT	GACTCACGGTCTCCGACTGGNNNNNNNNATAGTCTCTCCTACGTCCTGAACTAAATC
Group_2	SUB-TF 03	A01	HEMK1	IOH4648	AATGTACCCGAA	GACTCACGGTCTCCGACTGGNNNNNNNNAATGTACCCGAACCTACGTCCTGAACTAAATC
Group_2	SUB-TF 03	A02	MXI1	IOH10857	ATAACCCACCTA	GACTCACGGTCTCCGACTGGNNNNNNNNATAACCCACCTACCTACGTCCTGAACTAAATC
Group_2	SUB-TF 03	A03	FLI1	IOH3894	AGGGAATCACTG	GACTCACGGTCTCCGACTGGNNNNNNNNAGGGAATCACTGCCTACGTCCTGAACTAAATC
Group_2	SUB-TF 03	A04	Unknown	Unknown	ACATAGTACAAC	GACTCACGGTCTCCGACTGGNNNNNNNNACATAGTACAACCCTACGTCCTGAACTAAATC
Group_2	SUB-TF 03	A05	ZNF257	IOH22339	AGGGTCTAG	GACTCACGGTCTCCGACTGGNNNNNNNNAGGGTCTAGCCTACGTCCTGAACTAAATC
Group_2	SUB-TF 03	A06	RBMY1J	IOH22494	AGTATCTGTG	GACTCACGGTCTCCGACTGGNNNNNNNNAGTATCTGTGCCTACGTCCTGAACTAAATC
Group_2	SUB-TF 03	A07	ARFGAP2	IOH23017	ACGCAATATC	GACTCACGGTCTCCGACTGGNNNNNNNNACGCAATATCCCTACGTCCTGAACTAAATC
Group_2	SUB-TF 03	A08	RORC	IOH22682	ATTGACTC	GACTCACGGTCTCCGACTGGNNNNNNNNATTGACTCCCTACGTCCTGAACTAAATC
Group_2	SUB-TF 03	A09	ID2	IOH22240	AGGGTCTGACTA	GACTCACGGTCTCCGACTGGNNNNNNNNAGGGTCTGACTACCTACGTCCTGAACTAAATC
Group_2	SUB-TF 03	A10	SCML1	IOH22321	AACTGGTTTCGC	GACTCACGGTCTCCGACTGGNNNNNNNNAACTGGTTTCGCCCTACGTCCTGAACTAAATC
Group_2	SUB-TF 03	A11	SALL2	IOH22398	ATGATCTTACA	GACTCACGGTCTCCGACTGGNNNNNNNNATGATCTTACACCTACGTCCTGAACTAAATC
Group_2	SUB-TF 03	A12	KLHL3	IOH22236	AGGGATCTCTAA	GACTCACGGTCTCCGACTGGNNNNNNNNAGGGATCTCTAACCTACGTCCTGAACTAAATC
Group_2	SUB-TF 03	B01	RING1	IOH5737	AGTGATAAGCCA	GACTCACGGTCTCCGACTGGNNNNNNNNAGTGATAAGCCACCTACGTCCTGAACTAAATC
Group_2	SUB-TF 03	B02	TCEB2	IOH14150	ACCATGAAACCT	GACTCACGGTCTCCGACTGGNNNNNNNNACCATGAAACCTCCTACGTCCTGAACTAAATC
Group_2	SUB-TF 03	B03	LIN28A	IOH13570	ATTTGCCATAAC	GACTCACGGTCTCCGACTGGNNNNNNNNATTTGCCATAACCCTACGTCCTGAACTAAATC
Group_2	SUB-TF 03	B04	Unknown	Unknown	ACAAACTCCGG	GACTCACGGTCTCCGACTGGNNNNNNNNACAAACTCCGGCCTACGTCCTGAACTAAATC
Group_2	SUB-TF 03	B05	FOXO3	IOH13326	AGTTTCGTCTG	GACTCACGGTCTCCGACTGGNNNNNNNNAGTTTCGTCTGCCTACGTCCTGAACTAAATC
Group_2	SUB-TF 03	B06	GTF3C5	IOH13947	AAGCTATT	GACTCACGGTCTCCGACTGGNNNNNNNNAAGCTATTCCTACGTCCTGAACTAAATC
Group_2	SUB-TF 03	B07	MITF	IOH11995	ATGCACATATCA	GACTCACGGTCTCCGACTGGNNNNNNNNATGCACATATCACCTACGTCCTGAACTAAATC
Group_2	SUB-TF 03	B08	STAT3	IOH14348	ATAAGTGAGG	GACTCACGGTCTCCGACTGGNNNNNNNNATAAGTGAGGCCTACGTCCTGAACTAAATC
Group_2	SUB-TF 03	B09	HBP1	IOH14558	ATAGCGTCTT	GACTCACGGTCTCCGACTGGNNNNNNNNATAGCGTCTTCCTACGTCCTGAACTAAATC
Group_2	SUB-TF 03	B10	POU5F1	IOH13788	AACCGATTCTT	GACTCACGGTCTCCGACTGGNNNNNNNNAACCGATTCTTCCTACGTCCTGAACTAAATC
Group_2	SUB-TF 03	B11	BARX1	IOH13468	ACCATGCCAATT	GACTCACGGTCTCCGACTGGNNNNNNNNACCATGCCAATTCCTACGTCCTGAACTAAATC
Group_2	SUB-TF 03	B12	ZNF10	IOH10709	ATCACTGCAA	GACTCACGGTCTCCGACTGGNNNNNNNNATCACTGCAACCTACGTCCTGAACTAAATC
Group_2	SUB-TF 03	C01	ZNF502	IOH11959	ATGGCCTCTACT	GACTCACGGTCTCCGACTGGNNNNNNNNATGGCCTCTACTCCTACGTCCTGAACTAAATC
Group_2	SUB-TF 03	C02	TCF21	IOH11332	ATATGTGAA	GACTCACGGTCTCCGACTGGNNNNNNNNATATGTGAACCTACGTCCTGAACTAAATC
Group_2	SUB-TF 03	C03	NR1I2	IOH12678	ACTGACTACCGA	GACTCACGGTCTCCGACTGGNNNNNNNNACTGACTACCGACCTACGTCCTGAACTAAATC
Group_2	SUB-TF 03	C04	HES4	IOH13194	ACTACTGAGCAA	GACTCACGGTCTCCGACTGGNNNNNNNNACTACTGAGCAACCTACGTCCTGAACTAAATC
Group_2	SUB-TF 03	C05	ZBTB37	IOH4570	AAGAAAGACTA	GACTCACGGTCTCCGACTGGNNNNNNNNAAGAAAGACTACCTACGTCCTGAACTAAATC
Group_2	SUB-TF 03	C06	ZNF688	IOH14111	AGAAGATCAC	GACTCACGGTCTCCGACTGGNNNNNNNNAGAAGATCACCCTACGTCCTGAACTAAATC
Group_2	SUB-TF 03	C07	ZNF673	IOH12120	ACGTTCCACAAG	GACTCACGGTCTCCGACTGGNNNNNNNNACGTTCCACAAGCCTACGTCCTGAACTAAATC
Group_2	SUB-TF 03	C08	MYCL1	IOH12533	ACGCCTTATTGC	GACTCACGGTCTCCGACTGGNNNNNNNNACGCCTTATTGCCCTACGTCCTGAACTAAATC
Group_2	SUB-TF 03	C09	SP100	IOH12462	AGTGTGGTTAGC	GACTCACGGTCTCCGACTGGNNNNNNNNAGTGTGGTTAGCCCTACGTCCTGAACTAAATC
Group_2	SUB-TF 03	C10	ZNF426	IOH4937	ACAAATTAGCGC	GACTCACGGTCTCCGACTGGNNNNNNNNACAAATTAGCGCCCTACGTCCTGAACTAAATC
Group_2	SUB-TF 03	C11	HIST2H2AA3	IOH4867	ATACCCAATGAA	GACTCACGGTCTCCGACTGGNNNNNNNNATACCCAATGAACCTACGTCCTGAACTAAATC
Group_2	SUB-TF 03	C12	ZNF24	IOH4871	ATTAAGCAAAGC	GACTCACGGTCTCCGACTGGNNNNNNNNATTAAGCAAAGCCCTACGTCCTGAACTAAATC
Group_2	SUB-TF 03	D01	ZNF706	IOH10050	ATAGATCAA	GACTCACGGTCTCCGACTGGNNNNNNNNATAGATCAACCTACGTCCTGAACTAAATC
Group_2	SUB-TF 03	D02	Unknown	Unknown	ATGTTAAACCCG	GACTCACGGTCTCCGACTGGNNNNNNNNATGTTAAACCCGCCTACGTCCTGAACTAAATC
Group_2	SUB-TF 03	D03	ENC1	IOH3669	AGGCTCTCTTCT	GACTCACGGTCTCCGACTGGNNNNNNNNAGGCTCTCTTCTCCTACGTCCTGAACTAAATC
Group_2	SUB-TF 03	D04	LDOC1	IOH4564	ACCATCTGCCTA	GACTCACGGTCTCCGACTGGNNNNNNNNACCATCTGCCTACCTACGTCCTGAACTAAATC
Group_2	SUB-TF 03	D05	ETV4	IOH9694	ATACGCTCCTTG	GACTCACGGTCTCCGACTGGNNNNNNNNATACGCTCCTTGCCTACGTCCTGAACTAAATC
Group_2	SUB-TF 03	D06	TRIM31	IOH10396	ATATTAGCG	GACTCACGGTCTCCGACTGGNNNNNNNNATATTAGCGCCTACGTCCTGAACTAAATC
Group_2	SUB-TF 03	D07	MSC	IOH6428	ATGGGCATAA	GACTCACGGTCTCCGACTGGNNNNNNNNATGGGCATAACCTACGTCCTGAACTAAATC
Group_2	SUB-TF 03	D08	ZFAND3	IOH22137	ATTCTCGCG	GACTCACGGTCTCCGACTGGNNNNNNNNATTCTCGCGCCTACGTCCTGAACTAAATC
Group_2	SUB-TF 03	D09	ZNF622	IOH10240	ACGATGCACTTG	GACTCACGGTCTCCGACTGGNNNNNNNNACGATGCACTTGCCTACGTCCTGAACTAAATC
Group_2	SUB-TF 03	D10	ATF3	IOH6465	AACCCGGTATGT	GACTCACGGTCTCCGACTGGNNNNNNNNAACCCGGTATGTCCTACGTCCTGAACTAAATC
Group_2	SUB-TF 03	D11	DDIT3	IOH5176	AACCTCTGAT	GACTCACGGTCTCCGACTGGNNNNNNNNAACCTCTGATCCTACGTCCTGAACTAAATC
Group_2	SUB-TF 03	D12	MYOG	IOH6403	AGGTGGTAAAGG	GACTCACGGTCTCCGACTGGNNNNNNNNAGGTGGTAAAGGCCTACGTCCTGAACTAAATC
Group_2	SUB-TF 03	E01	SPIC	IOH21727	ATTGCGAGCTAG	GACTCACGGTCTCCGACTGGNNNNNNNNATTGCGAGCTAGCCTACGTCCTGAACTAAATC
Group_2	SUB-TF 03	E02	TWIST2	IOH12599	AATTCCATGCAC	GACTCACGGTCTCCGACTGGNNNNNNNNAATTCCATGCACCCTACGTCCTGAACTAAATC
Group_2	SUB-TF 03	E03	ELF5	IOH22142	ACTTTCTGTGGG	GACTCACGGTCTCCGACTGGNNNNNNNNACTTTCTGTGGGCCTACGTCCTGAACTAAATC
Group_2	SUB-TF 03	E04	MXD4	IOH5337	AGATCTCTGATG	GACTCACGGTCTCCGACTGGNNNNNNNNAGATCTCTGATGCCTACGTCCTGAACTAAATC
Group_2	SUB-TF 03	E05	NHLH1	IOH9734	ACTGTTAAA	GACTCACGGTCTCCGACTGGNNNNNNNNACTGTTAAACCTACGTCCTGAACTAAATC
Group_2	SUB-TF 03	E06	ZNF44	IOH21524	ACTGATTGAGAA	GACTCACGGTCTCCGACTGGNNNNNNNNACTGATTGAGAACCTACGTCCTGAACTAAATC
Group_2	SUB-TF 03	E07	ATF6	IOH12203	AACACTGATATC	GACTCACGGTCTCCGACTGGNNNNNNNNAACACTGATATCCCTACGTCCTGAACTAAATC
Group_2	SUB-TF 03	E08	MIER1	IOH12806	AGGTGTACTT	GACTCACGGTCTCCGACTGGNNNNNNNNAGGTGTACTTCCTACGTCCTGAACTAAATC
Group_2	SUB-TF 03	E09	ZSCAN18	IOH22949	AAGCCTAATGT	GACTCACGGTCTCCGACTGGNNNNNNNNAAGCCTAATGTCCTACGTCCTGAACTAAATC
Group_2	SUB-TF 03	E10	ZNF471	IOH21543	ACACACTACT	GACTCACGGTCTCCGACTGGNNNNNNNNACACACTACTCCTACGTCCTGAACTAAATC
Group_2	SUB-TF 03	E11	FOXP2	IOH12087	ATCTGTCCCGA	GACTCACGGTCTCCGACTGGNNNNNNNNATCTGTCCCGACCTACGTCCTGAACTAAATC
Group_2	SUB-TF 03	E12	ZFP64	IOH22938	AGAAACCATATG	GACTCACGGTCTCCGACTGGNNNNNNNNAGAAACCATATGCCTACGTCCTGAACTAAATC
Group_2	SUB-TF 03	F01	TAF6	IOH11381	ATCCTGAGAGTA	GACTCACGGTCTCCGACTGGNNNNNNNNATCCTGAGAGTACCTACGTCCTGAACTAAATC
Group_2	SUB-TF 03	F02	NR0B2	IOH22604	ACTTGTCATTGG	GACTCACGGTCTCCGACTGGNNNNNNNNACTTGTCATTGGCCTACGTCCTGAACTAAATC
Group_2	SUB-TF 03	F03	Unknown	Unknown	ACTAGCTATTC	GACTCACGGTCTCCGACTGGNNNNNNNNACTAGCTATTCCCTACGTCCTGAACTAAATC
Group_2	SUB-TF 03	F04	TEAD1	IOH22850	ACTTCATGCTAC	GACTCACGGTCTCCGACTGGNNNNNNNNACTTCATGCTACCCTACGTCCTGAACTAAATC
Group_2	SUB-TF 03	F05	ZNF668	IOH22885	ACACCAATAAT	GACTCACGGTCTCCGACTGGNNNNNNNNACACCAATAATCCTACGTCCTGAACTAAATC
Group_2	SUB-TF 03	F06	GTF2E2	IOH22963	AACTCTGATTGT	GACTCACGGTCTCCGACTGGNNNNNNNNAACTCTGATTGTCCTACGTCCTGAACTAAATC
Group_2	SUB-TF 03	F07	ZNF41	IOH21429	ACCAATTACGAA	GACTCACGGTCTCCGACTGGNNNNNNNNACCAATTACGAACCTACGTCCTGAACTAAATC
Group_2	SUB-TF 03	F08	Unknown	Unknown	ATTTCTGCCCT	GACTCACGGTCTCCGACTGGNNNNNNNNATTTCTGCCCTCCTACGTCCTGAACTAAATC
Group_2	SUB-TF 03	F09	TMEM175	IOH5167	ACCCATATGTCA	GACTCACGGTCTCCGACTGGNNNNNNNNACCCATATGTCACCTACGTCCTGAACTAAATC
Group_2	SUB-TF 03	F10	ZMYND11	IOH22773	AGCCGTATGGAA	GACTCACGGTCTCCGACTGGNNNNNNNNAGCCGTATGGAACCTACGTCCTGAACTAAATC
Group_2	SUB-TF 03	F11	Unknown	Unknown	ACAAAGTGCTTC	GACTCACGGTCTCCGACTGGNNNNNNNNACAAAGTGCTTCCCTACGTCCTGAACTAAATC
Group_2	SUB-TF 03	F12	IKZF2	IOH22843	ATCCTAGCCTAC	GACTCACGGTCTCCGACTGGNNNNNNNNATCCTAGCCTACCCTACGTCCTGAACTAAATC
Group_2	SUB-TF 03	G01	ZNF596	IOH11010	ACACCCGATATG	GACTCACGGTCTCCGACTGGNNNNNNNNACACCCGATATGCCTACGTCCTGAACTAAATC
Group_2	SUB-TF 03	G02	NFIA	IOH12791	AGAAGACTATA	GACTCACGGTCTCCGACTGGNNNNNNNNAGAAGACTATACCTACGTCCTGAACTAAATC
Group_2	SUB-TF 03	G03	Unknown	Unknown	AGCCCTATACAC	GACTCACGGTCTCCGACTGGNNNNNNNNAGCCCTATACACCCTACGTCCTGAACTAAATC
Group_2	SUB-TF 03	G04	COBRA1	IOH14730	ACACCGACCTAA	GACTCACGGTCTCCGACTGGNNNNNNNNACACCGACCTAACCTACGTCCTGAACTAAATC
Group_2	SUB-TF 03	G05	OVOL2	IOH6650	ACACTCCACTGA	GACTCACGGTCTCCGACTGGNNNNNNNNACACTCCACTGACCTACGTCCTGAACTAAATC
Group_2	SUB-TF 03	G06	HEY1	IOH4800	AAGAACTCCGAG	GACTCACGGTCTCCGACTGGNNNNNNNNAAGAACTCCGAGCCTACGTCCTGAACTAAATC
Group_2	SUB-TF 03	G07	GTF2H4	IOH5457	AGATAAACCGGG	GACTCACGGTCTCCGACTGGNNNNNNNNAGATAAACCGGGCCTACGTCCTGAACTAAATC
Group_2	SUB-TF 03	G08	STAT5B	IOH12287	AGTCTGACTTCA	GACTCACGGTCTCCGACTGGNNNNNNNNAGTCTGACTTCACCTACGTCCTGAACTAAATC
Group_2	SUB-TF 03	G09	NEUROD1	IOH3394	AACGATGATAAG	GACTCACGGTCTCCGACTGGNNNNNNNNAACGATGATAAGCCTACGTCCTGAACTAAATC
Group_2	SUB-TF 03	G10	PPIE	IOH5219	ATAAGCCTCT	GACTCACGGTCTCCGACTGGNNNNNNNNATAAGCCTCTCCTACGTCCTGAACTAAATC
Group_2	SUB-TF 03	G11	ATF5	IOH4625	AAGACATA	GACTCACGGTCTCCGACTGGNNNNNNNNAAGACATACCTACGTCCTGAACTAAATC
Group_2	SUB-TF 03	G12	ZNF222	IOH21523	ACCCTCTTG	GACTCACGGTCTCCGACTGGNNNNNNNNACCCTCTTGCCTACGTCCTGAACTAAATC
Group_2	SUB-TF 03	H01	MNAT1	IOH3100	ATTCCTAAAGTC	GACTCACGGTCTCCGACTGGNNNNNNNNATTCCTAAAGTCCCTACGTCCTGAACTAAATC
Group_2	SUB-TF 03	H02	ELF3	IOH4879	AAGAAAGTCCGC	GACTCACGGTCTCCGACTGGNNNNNNNNAAGAAAGTCCGCCCTACGTCCTGAACTAAATC
Group_2	SUB-TF 03	H03	ZNF485	IOH12248	ACATGGAGCTTC	GACTCACGGTCTCCGACTGGNNNNNNNNACATGGAGCTTCCCTACGTCCTGAACTAAATC
Group_2	SUB-TF 03	H04	TFAP4	IOH9646	ACATAATCTTCG	GACTCACGGTCTCCGACTGGNNNNNNNNACATAATCTTCGCCTACGTCCTGAACTAAATC
Group_2	SUB-TF 03	H05	APLP2	IOH5604	ATGGGTGCATTT	GACTCACGGTCTCCGACTGGNNNNNNNNATGGGTGCATTTCCTACGTCCTGAACTAAATC
Group_2	SUB-TF 03	H06	TSNAX	IOH14291	AATCCGGCATAA	GACTCACGGTCTCCGACTGGNNNNNNNNAATCCGGCATAACCTACGTCCTGAACTAAATC
Group_2	SUB-TF 03	H07	ZFAND5	IOH14289	AAGGCATCCCAT	GACTCACGGTCTCCGACTGGNNNNNNNNAAGGCATCCCATCCTACGTCCTGAACTAAATC
Group_2	SUB-TF 03	H08	SOX2	IOH13706	ATCGAATGAC	GACTCACGGTCTCCGACTGGNNNNNNNNATCGAATGACCCTACGTCCTGAACTAAATC
Group_2	SUB-TF 03	H09	SUPT4H1	IOH5411	ATTTCTCCCGTA	GACTCACGGTCTCCGACTGGNNNNNNNNATTTCTCCCGTACCTACGTCCTGAACTAAATC
Group_2	SUB-TF 03	H10	SNF8	IOH3275	ACGCGTCATTCT	GACTCACGGTCTCCGACTGGNNNNNNNNACGCGTCATTCTCCTACGTCCTGAACTAAATC
Group_2	SUB-TF 03	H11	CBFA2T2	IOH13784	ACTTCTTCTG	GACTCACGGTCTCCGACTGGNNNNNNNNACTTCTTCTGCCTACGTCCTGAACTAAATC
Group_2	SUB-TF 03	H12	ZNF22	IOH9701	AGCTGAGCAAAC	GACTCACGGTCTCCGACTGGNNNNNNNNAGCTGAGCAAACCCTACGTCCTGAACTAAATC
Group_2	SUB-TF 04	A01	KLF7	IOH11176	AGCCTGACATAG	GACTCACGGTCTCCGACTGGNNNNNNNNAGCCTGACATAGCCTACGTCCTGAACTAAATC
Group_2	SUB-TF 04	A02	MED21	IOH7394	AAGCCCAA	GACTCACGGTCTCCGACTGGNNNNNNNNAAGCCCAACCTACGTCCTGAACTAAATC
Group_2	SUB-TF 04	A03	ZNF655	IOH5510	AAGGCAAGTTT	GACTCACGGTCTCCGACTGGNNNNNNNNAAGGCAAGTTTCCTACGTCCTGAACTAAATC
Group_2	SUB-TF 04	A04	TSC22D1	IOH3511	ACAAGAGTTAAC	GACTCACGGTCTCCGACTGGNNNNNNNNACAAGAGTTAACCCTACGTCCTGAACTAAATC
Group_2	SUB-TF 04	A05	PLRG1	IOH14667	AACGACCCTGTA	GACTCACGGTCTCCGACTGGNNNNNNNNAACGACCCTGTACCTACGTCCTGAACTAAATC
Group_2	SUB-TF 04	A06	ZNF559	IOH6642	ATGAAACCTGAG	GACTCACGGTCTCCGACTGGNNNNNNNNATGAAACCTGAGCCTACGTCCTGAACTAAATC
Group_2	SUB-TF 04	A07	ZNF563	IOH10756	ATCTGTTGAG	GACTCACGGTCTCCGACTGGNNNNNNNNATCTGTTGAGCCTACGTCCTGAACTAAATC
Group_2	SUB-TF 04	A08	EYA2	IOH6345	AACCACTATAAG	GACTCACGGTCTCCGACTGGNNNNNNNNAACCACTATAAGCCTACGTCCTGAACTAAATC
Group_2	SUB-TF 04	A09	TOX	IOH10960	ACCAACTTCGAT	GACTCACGGTCTCCGACTGGNNNNNNNNACCAACTTCGATCCTACGTCCTGAACTAAATC
Group_2	SUB-TF 04	A10	SMAD1	IOH4970	AACATAGCCTGG	GACTCACGGTCTCCGACTGGNNNNNNNNAACATAGCCTGGCCTACGTCCTGAACTAAATC
Group_2	SUB-TF 04	A11	POU2F2	IOH6612	AGTTGCTTATCG	GACTCACGGTCTCCGACTGGNNNNNNNNAGTTGCTTATCGCCTACGTCCTGAACTAAATC
Group_2	SUB-TF 04	A12	RNF141	IOH11058	AACGAACTGATT	GACTCACGGTCTCCGACTGGNNNNNNNNAACGAACTGATTCCTACGTCCTGAACTAAATC
Group_2	SUB-TF 04	B01	BLZF1	IOH13812	ATCCCGGCTAAT	GACTCACGGTCTCCGACTGGNNNNNNNNATCCCGGCTAATCCTACGTCCTGAACTAAATC
Group_2	SUB-TF 04	B02	TP53	IOH4961	ATACTGAAT	GACTCACGGTCTCCGACTGGNNNNNNNNATACTGAATCCTACGTCCTGAACTAAATC
Group_2	SUB-TF 04	B03	ENO1	IOH10294	ATCGAACTCTAT	GACTCACGGTCTCCGACTGGNNNNNNNNATCGAACTCTATCCTACGTCCTGAACTAAATC
Group_2	SUB-TF 04	B04	ZNF707	IOH10066	AGAATCCTCATT	GACTCACGGTCTCCGACTGGNNNNNNNNAGAATCCTCATTCCTACGTCCTGAACTAAATC
Group_2	SUB-TF 04	B05	MBD5	IOH12893	AGACTCTTTCAA	GACTCACGGTCTCCGACTGGNNNNNNNNAGACTCTTTCAACCTACGTCCTGAACTAAATC
Group_2	SUB-TF 04	B06	TFPT	IOH5505	AATGGTAGCA	GACTCACGGTCTCCGACTGGNNNNNNNNAATGGTAGCACCTACGTCCTGAACTAAATC
Group_2	SUB-TF 04	B07	MAGED4	IOH4540	ACAACGCAG	GACTCACGGTCTCCGACTGGNNNNNNNNACAACGCAGCCTACGTCCTGAACTAAATC
Group_2	SUB-TF 04	B08	EPAS1	IOH12900	ATGATCGACTGG	GACTCACGGTCTCCGACTGGNNNNNNNNATGATCGACTGGCCTACGTCCTGAACTAAATC
Group_2	SUB-TF 04	B09	ZNF493	IOH6254	AATGACACTGCG	GACTCACGGTCTCCGACTGGNNNNNNNNAATGACACTGCGCCTACGTCCTGAACTAAATC
Group_2	SUB-TF 04	B10	TAF13	IOH13632	ACAAACTGTG	GACTCACGGTCTCCGACTGGNNNNNNNNACAAACTGTGCCTACGTCCTGAACTAAATC
Group_2	SUB-TF 04	B11	NFYC	IOH4555	ATGCTCCTCTTC	GACTCACGGTCTCCGACTGGNNNNNNNNATGCTCCTCTTCCCTACGTCCTGAACTAAATC
Group_2	SUB-TF 04	B12	ZNF692	IOH4816	AGCTTAAGAC	GACTCACGGTCTCCGACTGGNNNNNNNNAGCTTAAGACCCTACGTCCTGAACTAAATC
Group_2	SUB-TF 04	C01	ZKSCAN1	IOH13502	AGCTTAGACTCT	GACTCACGGTCTCCGACTGGNNNNNNNNAGCTTAGACTCTCCTACGTCCTGAACTAAATC
Group_2	SUB-TF 04	C02	FOXS1	IOH13387	AGGTCTTTCCCT	GACTCACGGTCTCCGACTGGNNNNNNNNAGGTCTTTCCCTCCTACGTCCTGAACTAAATC
Group_2	SUB-TF 04	C03	ZNF581	IOH4783	AATATATGGTGC	GACTCACGGTCTCCGACTGGNNNNNNNNAATATATGGTGCCCTACGTCCTGAACTAAATC
Group_2	SUB-TF 04	C04	ZBED2	IOH5459	AACTTAGCTTCG	GACTCACGGTCTCCGACTGGNNNNNNNNAACTTAGCTTCGCCTACGTCCTGAACTAAATC
Group_2	SUB-TF 04	C05	TFEC	IOH22824	ATTCATGAGCCT	GACTCACGGTCTCCGACTGGNNNNNNNNATTCATGAGCCTCCTACGTCCTGAACTAAATC
Group_2	SUB-TF 04	C06	BRF1	IOH11305	ATGTAACTCG	GACTCACGGTCTCCGACTGGNNNNNNNNATGTAACTCGCCTACGTCCTGAACTAAATC
Group_2	SUB-TF 04	C07	ZNF277	IOH12086	ATGGTGTACCTC	GACTCACGGTCTCCGACTGGNNNNNNNNATGGTGTACCTCCCTACGTCCTGAACTAAATC
Group_2	SUB-TF 04	C08	RAX2	IOH6878	AGAACCTAAGT	GACTCACGGTCTCCGACTGGNNNNNNNNAGAACCTAAGTCCTACGTCCTGAACTAAATC
Group_2	SUB-TF 04	C09	ZNF296	IOH13425	ACTGTGACTGAG	GACTCACGGTCTCCGACTGGNNNNNNNNACTGTGACTGAGCCTACGTCCTGAACTAAATC
Group_2	SUB-TF 04	C10	SMAD2	IOH22138	AAGTCCATTCCG	GACTCACGGTCTCCGACTGGNNNNNNNNAAGTCCATTCCGCCTACGTCCTGAACTAAATC
Group_2	SUB-TF 04	C11	RCOR3	IOH22796	AATGCCTCCGTA	GACTCACGGTCTCCGACTGGNNNNNNNNAATGCCTCCGTACCTACGTCCTGAACTAAATC
Group_2	SUB-TF 04	C12	GATA1	IOH13683	AAGCGTTAGGCA	GACTCACGGTCTCCGACTGGNNNNNNNNAAGCGTTAGGCACCTACGTCCTGAACTAAATC
Group_2	SUB-TF 04	D01	ZNF385A	IOH22141	AACCAAAGTGTA	GACTCACGGTCTCCGACTGGNNNNNNNNAACCAAAGTGTACCTACGTCCTGAACTAAATC
Group_2	SUB-TF 04	D02	TRMT1	IOH3979	AGGCTACTTGAT	GACTCACGGTCTCCGACTGGNNNNNNNNAGGCTACTTGATCCTACGTCCTGAACTAAATC
Group_2	SUB-TF 04	D03	RFX3	IOH12663	ACAATACTGG	GACTCACGGTCTCCGACTGGNNNNNNNNACAATACTGGCCTACGTCCTGAACTAAATC
Group_2	SUB-TF 04	D04	ZNF444	IOH12452	ACGCACCATCAT	GACTCACGGTCTCCGACTGGNNNNNNNNACGCACCATCATCCTACGTCCTGAACTAAATC
Group_2	SUB-TF 04	D05	TFAP2A	IOH22136	ATCAAGCCATGG	GACTCACGGTCTCCGACTGGNNNNNNNNATCAAGCCATGGCCTACGTCCTGAACTAAATC
Group_2	SUB-TF 04	D06	RBM4B	IOH5506	AACCATGCTGTG	GACTCACGGTCTCCGACTGGNNNNNNNNAACCATGCTGTGCCTACGTCCTGAACTAAATC
Group_2	SUB-TF 04	D07	ZNF544	IOH25907	AGAAGATACACT	GACTCACGGTCTCCGACTGGNNNNNNNNAGAAGATACACTCCTACGTCCTGAACTAAATC
Group_2	SUB-TF 04	D08	MAX	IOH27277	ACGAAGAGAAA	GACTCACGGTCTCCGACTGGNNNNNNNNACGAAGAGAAACCTACGTCCTGAACTAAATC
Group_2	SUB-TF 04	D09	HCFC2	IOH21816	ATTTGTACA	GACTCACGGTCTCCGACTGGNNNNNNNNATTTGTACACCTACGTCCTGAACTAAATC
Group_2	SUB-TF 04	D10	KLF12	IOH10654	AGCGACACTTAG	GACTCACGGTCTCCGACTGGNNNNNNNNAGCGACACTTAGCCTACGTCCTGAACTAAATC
Group_2	SUB-TF 04	D11	ZNF3	IOH14157	ATCCGAACAGTG	GACTCACGGTCTCCGACTGGNNNNNNNNATCCGAACAGTGCCTACGTCCTGAACTAAATC
Group_2	SUB-TF 04	D12	NCALD	IOH27221	AATAACTGGGTG	GACTCACGGTCTCCGACTGGNNNNNNNNAATAACTGGGTGCCTACGTCCTGAACTAAATC
Group_2	SUB-TF 04	E01	RYBP	IOH26870	ATTGCCGGCTAT	GACTCACGGTCTCCGACTGGNNNNNNNNATTGCCGGCTATCCTACGTCCTGAACTAAATC
Group_2	SUB-TF 04	E02	RLIM	IOH14364	AACTGTCGTTGC	GACTCACGGTCTCCGACTGGNNNNNNNNAACTGTCGTTGCCCTACGTCCTGAACTAAATC
Group_2	SUB-TF 04	E03	KLF4	IOH23057	ATCTTGCGGTG	GACTCACGGTCTCCGACTGGNNNNNNNNATCTTGCGGTGCCTACGTCCTGAACTAAATC
Group_2	SUB-TF 04	E04	HSFY1	IOH25867	ACTCAATA	GACTCACGGTCTCCGACTGGNNNNNNNNACTCAATACCTACGTCCTGAACTAAATC
Group_2	SUB-TF 04	E05	ATF4	IOH3277	AGAGATTATGAG	GACTCACGGTCTCCGACTGGNNNNNNNNAGAGATTATGAGCCTACGTCCTGAACTAAATC
Group_2	SUB-TF 04	E06	SOX7	IOH5524	ACACCTTA	GACTCACGGTCTCCGACTGGNNNNNNNNACACCTTACCTACGTCCTGAACTAAATC
Group_2	SUB-TF 04	E07	ZNF670	IOH7335	AGTGATAAA	GACTCACGGTCTCCGACTGGNNNNNNNNAGTGATAAACCTACGTCCTGAACTAAATC
Group_2	SUB-TF 04	E08	BMI1	IOH13688	ACAAGAATGCAG	GACTCACGGTCTCCGACTGGNNNNNNNNACAAGAATGCAGCCTACGTCCTGAACTAAATC
Group_2	SUB-TF 04	E09	KBTBD7	IOH10969	ACACAACTAGAG	GACTCACGGTCTCCGACTGGNNNNNNNNACACAACTAGAGCCTACGTCCTGAACTAAATC
Group_2	SUB-TF 04	E10	ZNF358	IOH22979	ATTTCCTGGATT	GACTCACGGTCTCCGACTGGNNNNNNNNATTTCCTGGATTCCTACGTCCTGAACTAAATC
Group_2	SUB-TF 04	E11	ZNF165	IOH27741	AGAAATACCG	GACTCACGGTCTCCGACTGGNNNNNNNNAGAAATACCGCCTACGTCCTGAACTAAATC
Group_2	SUB-TF 04	E12	TGIF1	IOH27504	ATGTCTTCCGGT	GACTCACGGTCTCCGACTGGNNNNNNNNATGTCTTCCGGTCCTACGTCCTGAACTAAATC
Group_2	SUB-TF 04	F01	TFAP2B	IOH25803	ATCTCACTCA	GACTCACGGTCTCCGACTGGNNNNNNNNATCTCACTCACCTACGTCCTGAACTAAATC
Group_2	SUB-TF 04	F02	ZNF480	IOH23122	AATGACACCAAC	GACTCACGGTCTCCGACTGGNNNNNNNNAATGACACCAACCCTACGTCCTGAACTAAATC
Group_2	SUB-TF 04	F03	GABPA	IOH27140	ATGGGTGTGCTT	GACTCACGGTCTCCGACTGGNNNNNNNNATGGGTGTGCTTCCTACGTCCTGAACTAAATC
Group_2	SUB-TF 04	F04	ZNF92	IOH22045	AGCCATAACCTG	GACTCACGGTCTCCGACTGGNNNNNNNNAGCCATAACCTGCCTACGTCCTGAACTAAATC
Group_2	SUB-TF 04	F05	ZZZ3	IOH27679	AACCATTAAGCT	GACTCACGGTCTCCGACTGGNNNNNNNNAACCATTAAGCTCCTACGTCCTGAACTAAATC
Group_2	SUB-TF 04	F06	ZFP82	IOH21926	ACCTAATGACTC	GACTCACGGTCTCCGACTGGNNNNNNNNACCTAATGACTCCCTACGTCCTGAACTAAATC
Group_2	SUB-TF 04	F07	WT1	IOH27111	ATCGCAATC	GACTCACGGTCTCCGACTGGNNNNNNNNATCGCAATCCCTACGTCCTGAACTAAATC
Group_2	SUB-TF 04	F08	TRIM69	IOH27453	ACTTAACGCGGT	GACTCACGGTCTCCGACTGGNNNNNNNNACTTAACGCGGTCCTACGTCCTGAACTAAATC
Group_2	SUB-TF 04	F09	KLF15	IOH21967	ATATGGGTTTAG	GACTCACGGTCTCCGACTGGNNNNNNNNATATGGGTTTAGCCTACGTCCTGAACTAAATC
Group_2	SUB-TF 04	F10	SCML4	IOH25820	ACCCATGTCCTA	GACTCACGGTCTCCGACTGGNNNNNNNNACCCATGTCCTACCTACGTCCTGAACTAAATC
Group_2	SUB-TF 04	F11	ZNF385B	IOH27448	AACTTGAGAATG	GACTCACGGTCTCCGACTGGNNNNNNNNAACTTGAGAATGCCTACGTCCTGAACTAAATC
Group_2	SUB-TF 04	F12	HLF	IOH27242	AACCCGTCATTC	GACTCACGGTCTCCGACTGGNNNNNNNNAACCCGTCATTCCCTACGTCCTGAACTAAATC
Group_2	SUB-TF 04	G01	MKX	IOH27485	ATATCAGCATT	GACTCACGGTCTCCGACTGGNNNNNNNNATATCAGCATTCCTACGTCCTGAACTAAATC
Group_2	SUB-TF 04	G02	GLI4	IOH12330	AGTGATCCCGAA	GACTCACGGTCTCCGACTGGNNNNNNNNAGTGATCCCGAACCTACGTCCTGAACTAAATC
Group_2	SUB-TF 04	G03	TCF4	IOH27210	ATAGAAGCCTG	GACTCACGGTCTCCGACTGGNNNNNNNNATAGAAGCCTGCCTACGTCCTGAACTAAATC
Group_2	SUB-TF 04	G04	HES1	IOH25805	ACTTCCGCTCTA	GACTCACGGTCTCCGACTGGNNNNNNNNACTTCCGCTCTACCTACGTCCTGAACTAAATC
Group_2	SUB-TF 04	G05	TEF	IOH27235	ACCTCACACTCA	GACTCACGGTCTCCGACTGGNNNNNNNNACCTCACACTCACCTACGTCCTGAACTAAATC
Group_2	SUB-TF 04	G06	CREB3L4	IOH26168	ACTAGCCAAA	GACTCACGGTCTCCGACTGGNNNNNNNNACTAGCCAAACCTACGTCCTGAACTAAATC
Group_2	SUB-TF 04	G07	ERF	IOH10619	ATCCCTGACTAG	GACTCACGGTCTCCGACTGGNNNNNNNNATCCCTGACTAGCCTACGTCCTGAACTAAATC
Group_2	SUB-TF 04	G08	ZNF134	IOH29402	AAGCCTGCATTG	GACTCACGGTCTCCGACTGGNNNNNNNNAAGCCTGCATTGCCTACGTCCTGAACTAAATC
Group_2	SUB-TF 04	G09	RNF112	IOH29368	AGAGAACATC	GACTCACGGTCTCCGACTGGNNNNNNNNAGAGAACATCCCTACGTCCTGAACTAAATC
Group_2	SUB-TF 04	G10	THAP5	IOH28929	AAGTTGAGCT	GACTCACGGTCTCCGACTGGNNNNNNNNAAGTTGAGCTCCTACGTCCTGAACTAAATC
Group_2	SUB-TF 04	G11	RUFY3	IOH28817	AACGAGCTCTG	GACTCACGGTCTCCGACTGGNNNNNNNNAACGAGCTCTGCCTACGTCCTGAACTAAATC
Group_2	SUB-TF 04	G12	ZNF25	IOH28656	ACCCTTCATTTA	GACTCACGGTCTCCGACTGGNNNNNNNNACCCTTCATTTACCTACGTCCTGAACTAAATC
Group_2	SUB-TF 04	H01	OVOL1	IOH29206	ATCTTCCGAA	GACTCACGGTCTCCGACTGGNNNNNNNNATCTTCCGAACCTACGTCCTGAACTAAATC
Group_2	SUB-TF 04	H02	ARID3B	IOH29189	ATGTCCTTCTAT	GACTCACGGTCTCCGACTGGNNNNNNNNATGTCCTTCTATCCTACGTCCTGAACTAAATC
Group_2	SUB-TF 04	H03	TEAD2	IOH29359	ATGAACTTCCGT	GACTCACGGTCTCCGACTGGNNNNNNNNATGAACTTCCGTCCTACGTCCTGAACTAAATC
Group_2	SUB-TF 04	H04	SMAD4	IOH3638	AATTTCGACTGC	GACTCACGGTCTCCGACTGGNNNNNNNNAATTTCGACTGCCCTACGTCCTGAACTAAATC
Group_2	SUB-TF 04	H05	CREB3	IOH14437	AACGCTATCA	GACTCACGGTCTCCGACTGGNNNNNNNNAACGCTATCACCTACGTCCTGAACTAAATC
Group_2	SUB-TF 04	H06	KCNIP1	IOH26654	ATATCCTTCG	GACTCACGGTCTCCGACTGGNNNNNNNNATATCCTTCGCCTACGTCCTGAACTAAATC
Group_2	SUB-TF 04	H07	ZNF577	IOH5084	AGTTTCGCAA	GACTCACGGTCTCCGACTGGNNNNNNNNAGTTTCGCAACCTACGTCCTGAACTAAATC
Group_2	SUB-TF 04	H08	TAF1B	IOH10369	ATGCCCTATAGC	GACTCACGGTCTCCGACTGGNNNNNNNNATGCCCTATAGCCCTACGTCCTGAACTAAATC
Group_2	SUB-TF 04	H09	GATA3	IOH4586	AAGCCTCATCAC	GACTCACGGTCTCCGACTGGNNNNNNNNAAGCCTCATCACCCTACGTCCTGAACTAAATC
Group_2	SUB-TF 04	H10	MYC	IOH2954	AAGCAACGCTGT	GACTCACGGTCTCCGACTGGNNNNNNNNAAGCAACGCTGTCCTACGTCCTGAACTAAATC
Group_2	SUB-TF 04	H11	YEATS4	IOH2880	ATACGCACACAG	GACTCACGGTCTCCGACTGGNNNNNNNNATACGCACACAGCCTACGTCCTGAACTAAATC
Group_2	SUB-TF 04	H12	TFB2M	IOH2969	ATATCCGGATCA	GACTCACGGTCTCCGACTGGNNNNNNNNATATCCGGATCACCTACGTCCTGAACTAAATC
Group_2	GST control	H01	GST control		AACCTAAACTGC	GACTCACGGTCTCCGACTGGNNNNNNNNAACCTAAACTGCCCTACGTCCTGAACTAAATC
Group_2	GST control	H02	GST control		ATGTACTCCAAT	GACTCACGGTCTCCGACTGGNNNNNNNNATGTACTCCAATCCTACGTCCTGAACTAAATC
Group_2	GST control	H03	GST control		AAGAACTGCTCT	GACTCACGGTCTCCGACTGGNNNNNNNNAAGAACTGCTCTCCTACGTCCTGAACTAAATC
Group_2	GST control	H04	GST control		AAGATGGGCAAA	GACTCACGGTCTCCGACTGGNNNNNNNNAAGATGGGCAAACCTACGTCCTGAACTAAATC
Group_2	GST control	H05	GST control		AGGGAGATG	GACTCACGGTCTCCGACTGGNNNNNNNNAGGGAGATGCCTACGTCCTGAACTAAATC
Group_2	GST control	H06	GST control		ATCACAACACAC	GACTCACGGTCTCCGACTGGNNNNNNNNATCACAACACACCCTACGTCCTGAACTAAATC
Group_2	GST control	H07	GST control		AGACTAGCATC	GACTCACGGTCTCCGACTGGNNNNNNNNAGACTAGCATCCCTACGTCCTGAACTAAATC
Group_2	GST control	H08	GST control		ATTTGAGCCTA	GACTCACGGTCTCCGACTGGNNNNNNNNATTTGAGCCTACCTACGTCCTGAACTAAATC
Group_2	GST control	H09	GST control		AATTCATACTC	GACTCACGGTCTCCGACTGGNNNNNNNNAATTCATACTCCCTACGTCCTGAACTAAATC
Group_2	GST control	H10	GST control		ATTTGATG	GACTCACGGTCTCCGACTGGNNNNNNNNATTTGATGCCTACGTCCTGAACTAAATC
Group_2	GST control	H11	GST control		ATCTACCCTA	GACTCACGGTCTCCGACTGGNNNNNNNNATCTACCCTACCTACGTCCTGAACTAAATC
Group_2	GST control	H12	GST control		ATAGTCTCT	GACTCACGGTCTCCGACTGGNNNNNNNNATAGTCTCTCCTACGTCCTGAACTAAATC
Group_3	SUB-TF 05	A01	ZNF691	IOH2943	AGGGTGGGTAT	GACTCACGGTCTCCGACTGGNNNNNNNNAGGGTGGGTATCCTACGTCCTGAACTAAATC
Group_3	SUB-TF 05	A02	ZNF75A	IOH28071	AATTACTTGAG	GACTCACGGTCTCCGACTGGNNNNNNNNAATTACTTGAGCCTACGTCCTGAACTAAATC
Group_3	SUB-TF 05	A03	KAT5	IOH2928	AAGGCAACATC	GACTCACGGTCTCCGACTGGNNNNNNNNAAGGCAACATCCCTACGTCCTGAACTAAATC
Group_3	SUB-TF 05	A04	USF1	IOH27901	AGGCCATATGAC	GACTCACGGTCTCCGACTGGNNNNNNNNAGGCCATATGACCCTACGTCCTGAACTAAATC
Group_3	SUB-TF 05	A05	PHOX2A	IOH28056	ACCGAAGTAA	GACTCACGGTCTCCGACTGGNNNNNNNNACCGAAGTAACCTACGTCCTGAACTAAATC
Group_3	SUB-TF 05	A06	MAZ	IOH27995	AGGCAAGGT	GACTCACGGTCTCCGACTGGNNNNNNNNAGGCAAGGTCCTACGTCCTGAACTAAATC
Group_3	SUB-TF 05	A07	KLHL36	IOH21883	AATCCCAAATGG	GACTCACGGTCTCCGACTGGNNNNNNNNAATCCCAAATGGCCTACGTCCTGAACTAAATC
Group_3	SUB-TF 05	A08	ZSCAN12	IOH26176	ACTGAAGCCTTC	GACTCACGGTCTCCGACTGGNNNNNNNNACTGAAGCCTTCCCTACGTCCTGAACTAAATC
Group_3	SUB-TF 05	A09	Unknown	Unknown	AGTAGATGCT	GACTCACGGTCTCCGACTGGNNNNNNNNAGTAGATGCTCCTACGTCCTGAACTAAATC
Group_3	SUB-TF 05	A10	KLHL8	IOH27757	ATGGTCCTTAGG	GACTCACGGTCTCCGACTGGNNNNNNNNATGGTCCTTAGGCCTACGTCCTGAACTAAATC
Group_3	SUB-TF 05	A11	CRY1	IOH27533	AGAAGTACGAAG	GACTCACGGTCTCCGACTGGNNNNNNNNAGAAGTACGAAGCCTACGTCCTGAACTAAATC
Group_3	SUB-TF 05	A12	ZNF398	IOH25875	AACTCATAC	GACTCACGGTCTCCGACTGGNNNNNNNNAACTCATACCCTACGTCCTGAACTAAATC
Group_3	SUB-TF 05	B01	ARNT2	IOH28108	AAGGTCCTACTG	GACTCACGGTCTCCGACTGGNNNNNNNNAAGGTCCTACTGCCTACGTCCTGAACTAAATC
Group_3	SUB-TF 05	B02	Unknown	Unknown	AGGATACCTA	GACTCACGGTCTCCGACTGGNNNNNNNNAGGATACCTACCTACGTCCTGAACTAAATC
Group_3	SUB-TF 05	B03	JDP2	IOH28073	AGTCTTCCCTGT	GACTCACGGTCTCCGACTGGNNNNNNNNAGTCTTCCCTGTCCTACGTCCTGAACTAAATC
Group_3	SUB-TF 05	B04	ETV7	IOH26043	ATGACTCTTCCA	GACTCACGGTCTCCGACTGGNNNNNNNNATGACTCTTCCACCTACGTCCTGAACTAAATC
Group_3	SUB-TF 05	B05	ZRANB2	IOH26283	ATGGCACTGCAA	GACTCACGGTCTCCGACTGGNNNNNNNNATGGCACTGCAACCTACGTCCTGAACTAAATC
Group_3	SUB-TF 05	B06	ZNF18	IOH27280	ACGCCCTATACT	GACTCACGGTCTCCGACTGGNNNNNNNNACGCCCTATACTCCTACGTCCTGAACTAAATC
Group_3	SUB-TF 05	B07	ATF7	IOH26887	ACATATCTCTT	GACTCACGGTCTCCGACTGGNNNNNNNNACATATCTCTTCCTACGTCCTGAACTAAATC
Group_3	SUB-TF 05	B08	BRD3	IOH23093	AGCCTCCAATT	GACTCACGGTCTCCGACTGGNNNNNNNNAGCCTCCAATTCCTACGTCCTGAACTAAATC
Group_3	SUB-TF 05	B09	ZNF548	IOH22478	AATAAGAGGC	GACTCACGGTCTCCGACTGGNNNNNNNNAATAAGAGGCCCTACGTCCTGAACTAAATC
Group_3	SUB-TF 05	B10	ZSCAN1	IOH26742	AGCAAAGAAC	GACTCACGGTCTCCGACTGGNNNNNNNNAGCAAAGAACCCTACGTCCTGAACTAAATC
Group_3	SUB-TF 05	B11	ZNF20	IOH26444	ACCTTACTTC	GACTCACGGTCTCCGACTGGNNNNNNNNACCTTACTTCCCTACGTCCTGAACTAAATC
Group_3	SUB-TF 05	B12	EHF	IOH26169	AATTGCCTGCTG	GACTCACGGTCTCCGACTGGNNNNNNNNAATTGCCTGCTGCCTACGTCCTGAACTAAATC
Group_3	SUB-TF 05	C01	EBF1	IOH26271	ATTGATCTGG	GACTCACGGTCTCCGACTGGNNNNNNNNATTGATCTGGCCTACGTCCTGAACTAAATC
Group_3	SUB-TF 05	C02	ZNF26	IOH26974	AGAGGCACAACT	GACTCACGGTCTCCGACTGGNNNNNNNNAGAGGCACAACTCCTACGTCCTGAACTAAATC
Group_3	SUB-TF 05	C03	ZBTB25	IOH26026	ACAATTCTC	GACTCACGGTCTCCGACTGGNNNNNNNNACAATTCTCCCTACGTCCTGAACTAAATC
Group_3	SUB-TF 05	C04	ZNF610	IOH26164	ACCCGTTAGTAC	GACTCACGGTCTCCGACTGGNNNNNNNNACCCGTTAGTACCCTACGTCCTGAACTAAATC
Group_3	SUB-TF 05	C05	LEF1	IOH27038	AACTACTAAGA	GACTCACGGTCTCCGACTGGNNNNNNNNAACTACTAAGACCTACGTCCTGAACTAAATC
Group_3	SUB-TF 05	C06	ZBTB44	IOH27003	AACGAACTAGAA	GACTCACGGTCTCCGACTGGNNNNNNNNAACGAACTAGAACCTACGTCCTGAACTAAATC
Group_3	SUB-TF 05	C07	TAF7L	IOH26414	ATAGATGAGGTG	GACTCACGGTCTCCGACTGGNNNNNNNNATAGATGAGGTGCCTACGTCCTGAACTAAATC
Group_3	SUB-TF 05	C08	ZNF410	IOH27027	ACCGTTGATT	GACTCACGGTCTCCGACTGGNNNNNNNNACCGTTGATTCCTACGTCCTGAACTAAATC
Group_3	SUB-TF 05	C09	UBP1	IOH26764	ATACCGAGTTTC	GACTCACGGTCTCCGACTGGNNNNNNNNATACCGAGTTTCCCTACGTCCTGAACTAAATC
Group_3	SUB-TF 05	C10	SMAD3	IOH27044	ACGTTTCACCGT	GACTCACGGTCTCCGACTGGNNNNNNNNACGTTTCACCGTCCTACGTCCTGAACTAAATC
Group_3	SUB-TF 05	C11	NR2C1	IOH26192	AACTAAAGAGC	GACTCACGGTCTCCGACTGGNNNNNNNNAACTAAAGAGCCCTACGTCCTGAACTAAATC
Group_3	SUB-TF 05	C12	RBBP5	IOH28957	ATGGTTAAC	GACTCACGGTCTCCGACTGGNNNNNNNNATGGTTAACCCTACGTCCTGAACTAAATC
Group_3	SUB-TF 05	D01	GATA2	IOH27908	ATATACCCAC	GACTCACGGTCTCCGACTGGNNNNNNNNATATACCCACCCTACGTCCTGAACTAAATC
Group_3	SUB-TF 05	D02	BRD9	IOH28013	AAGAAGAACGAA	GACTCACGGTCTCCGACTGGNNNNNNNNAAGAAGAACGAACCTACGTCCTGAACTAAATC
Group_3	SUB-TF 05	D03	PLAGL2	IOH27943	AGAGAACAAGGC	GACTCACGGTCTCCGACTGGNNNNNNNNAGAGAACAAGGCCCTACGTCCTGAACTAAATC
Group_3	SUB-TF 05	D04	SIRT1	IOH11855	ATTTCGACAATG	GACTCACGGTCTCCGACTGGNNNNNNNNATTTCGACAATGCCTACGTCCTGAACTAAATC
Group_3	SUB-TF 05	D05	ZNF695	IOH29316	ACAACCAATAAG	GACTCACGGTCTCCGACTGGNNNNNNNNACAACCAATAAGCCTACGTCCTGAACTAAATC
Group_3	SUB-TF 05	D06	ZNF433	IOH28825	ATATCGCGGTAG	GACTCACGGTCTCCGACTGGNNNNNNNNATATCGCGGTAGCCTACGTCCTGAACTAAATC
Group_3	SUB-TF 05	D07	ZNF322A	IOH28857	ATATCTCTCAA	GACTCACGGTCTCCGACTGGNNNNNNNNATATCTCTCAACCTACGTCCTGAACTAAATC
Group_3	SUB-TF 05	D08	NCOA4	IOH14394	AACCCTAATTGA	GACTCACGGTCTCCGACTGGNNNNNNNNAACCCTAATTGACCTACGTCCTGAACTAAATC
Group_3	SUB-TF 05	D09	ZNF644	IOH28898	AACCTACTTACT	GACTCACGGTCTCCGACTGGNNNNNNNNAACCTACTTACTCCTACGTCCTGAACTAAATC
Group_3	SUB-TF 05	D10	ZNF83	IOH28855	ACTGTCTGAATT	GACTCACGGTCTCCGACTGGNNNNNNNNACTGTCTGAATTCCTACGTCCTGAACTAAATC
Group_3	SUB-TF 05	D11	MED1	IOH29250	ATTCAAGTGCCA	GACTCACGGTCTCCGACTGGNNNNNNNNATTCAAGTGCCACCTACGTCCTGAACTAAATC
Group_3	SUB-TF 05	D12	SOX5	IOH29187	AAGCTACGAA	GACTCACGGTCTCCGACTGGNNNNNNNNAAGCTACGAACCTACGTCCTGAACTAAATC
Group_3	SUB-TF 05	E01	NR1D1	IOH29121	ATCGATGTTC	GACTCACGGTCTCCGACTGGNNNNNNNNATCGATGTTCCCTACGTCCTGAACTAAATC
Group_3	SUB-TF 05	E02	BCL6B	IOH29185	ACCCACAAGGTT	GACTCACGGTCTCCGACTGGNNNNNNNNACCCACAAGGTTCCTACGTCCTGAACTAAATC
Group_3	SUB-TF 05	E03	MTPAP	IOH29498	ACAATACACTT	GACTCACGGTCTCCGACTGGNNNNNNNNACAATACACTTCCTACGTCCTGAACTAAATC
Group_3	SUB-TF 05	E04	ZNF613	IOH29169	AACCCGTAAAGG	GACTCACGGTCTCCGACTGGNNNNNNNNAACCCGTAAAGGCCTACGTCCTGAACTAAATC
Group_3	SUB-TF 05	E05	ZNF765	IOH29348	AGCATCTATC	GACTCACGGTCTCCGACTGGNNNNNNNNAGCATCTATCCCTACGTCCTGAACTAAATC
Group_3	SUB-TF 05	E06	GTF2B	IOH14197	AAGAACCTAC	GACTCACGGTCTCCGACTGGNNNNNNNNAAGAACCTACCCTACGTCCTGAACTAAATC
Group_3	SUB-TF 05	E07	DLX1	IOH28952	AACGCTTAA	GACTCACGGTCTCCGACTGGNNNNNNNNAACGCTTAACCTACGTCCTGAACTAAATC
Group_3	SUB-TF 05	E08	ZNF467	IOH29408	ACGCATTTCTCA	GACTCACGGTCTCCGACTGGNNNNNNNNACGCATTTCTCACCTACGTCCTGAACTAAATC
Group_3	SUB-TF 05	E09	CEBPE	IOH28751	ACTGGCAACCTA	GACTCACGGTCTCCGACTGGNNNNNNNNACTGGCAACCTACCTACGTCCTGAACTAAATC
Group_3	SUB-TF 05	E10	NPAS2	IOH29403	AGTCTCCTTA	GACTCACGGTCTCCGACTGGNNNNNNNNAGTCTCCTTACCTACGTCCTGAACTAAATC
Group_3	SUB-TF 05	E11	PRDM14	IOH28134	ATGACTTTGGAT	GACTCACGGTCTCCGACTGGNNNNNNNNATGACTTTGGATCCTACGTCCTGAACTAAATC
Group_3	SUB-TF 05	E12	DPF2	IOH10017	AGTTTCGTTGTA	GACTCACGGTCTCCGACTGGNNNNNNNNAGTTTCGTTGTACCTACGTCCTGAACTAAATC
Group_3	SUB-TF 05	F01	ZNF281	IOH29217	ACGCCGATCAAT	GACTCACGGTCTCCGACTGGNNNNNNNNACGCCGATCAATCCTACGTCCTGAACTAAATC
Group_3	SUB-TF 05	F02	FOS	IOH5624	ACTCGCTCTGTA	GACTCACGGTCTCCGACTGGNNNNNNNNACTCGCTCTGTACCTACGTCCTGAACTAAATC
Group_3	SUB-TF 05	F03	ZNF564	IOH11622	ACCTAATCTGAC	GACTCACGGTCTCCGACTGGNNNNNNNNACCTAATCTGACCCTACGTCCTGAACTAAATC
Group_3	SUB-TF 05	F04	CIZ1	IOH22942	ATTTCATCATGG	GACTCACGGTCTCCGACTGGNNNNNNNNATTTCATCATGGCCTACGTCCTGAACTAAATC
Group_3	SUB-TF 05	F05	FOXP4	IOH29397	AAGAACCTGAAA	GACTCACGGTCTCCGACTGGNNNNNNNNAAGAACCTGAAACCTACGTCCTGAACTAAATC
Group_3	SUB-TF 05	F06	ZNF7	IOH29055	AAGATGATCTTC	GACTCACGGTCTCCGACTGGNNNNNNNNAAGATGATCTTCCCTACGTCCTGAACTAAATC
Group_3	SUB-TF 05	F07	TMIGD2	IOH12237	AGAAATATCGAG	GACTCACGGTCTCCGACTGGNNNNNNNNAGAAATATCGAGCCTACGTCCTGAACTAAATC
Group_3	SUB-TF 05	F08	NFKB1	IOH26737	AAGTGAACCTCT	GACTCACGGTCTCCGACTGGNNNNNNNNAAGTGAACCTCTCCTACGTCCTGAACTAAATC
Group_3	SUB-TF 05	F09	BRPF1	IOH29001	AATGAGAGGTAG	GACTCACGGTCTCCGACTGGNNNNNNNNAATGAGAGGTAGCCTACGTCCTGAACTAAATC
Group_3	SUB-TF 05	F10	CTNNB1	IOH29101	AGAACCTACCTT	GACTCACGGTCTCCGACTGGNNNNNNNNAGAACCTACCTTCCTACGTCCTGAACTAAATC
Group_3	SUB-TF 05	F11	TECPR1	IOH28954	AGTTGACTCGAA	GACTCACGGTCTCCGACTGGNNNNNNNNAGTTGACTCGAACCTACGTCCTGAACTAAATC
Group_3	SUB-TF 05	F12	STAT1	IOH5332	ATTAGTCTCCCT	GACTCACGGTCTCCGACTGGNNNNNNNNATTAGTCTCCCTCCTACGTCCTGAACTAAATC
Group_3	SUB-TF 05	G01	E2F2	IOH29031	AACACACTAG	GACTCACGGTCTCCGACTGGNNNNNNNNAACACACTAGCCTACGTCCTGAACTAAATC
Group_3	SUB-TF 05	G02	MEF2D	IOH28900	AGTCCCTATT	GACTCACGGTCTCCGACTGGNNNNNNNNAGTCCCTATTCCTACGTCCTGAACTAAATC
Group_3	SUB-TF 05	G03	Unknown	Unknown	AACAAACTCCAC	GACTCACGGTCTCCGACTGGNNNNNNNNAACAAACTCCACCCTACGTCCTGAACTAAATC
Group_3	SUB-TF 05	G04	HTATIP2	IOH10311	ACTGTCCTCAT	GACTCACGGTCTCCGACTGGNNNNNNNNACTGTCCTCATCCTACGTCCTGAACTAAATC
Group_3	SUB-TF 05	G05	ELK1	IOH29126	AGTCAATGAACA	GACTCACGGTCTCCGACTGGNNNNNNNNAGTCAATGAACACCTACGTCCTGAACTAAATC
Group_3	SUB-TF 05	G06	ZNF384	IOH28991	ATACTACCGA	GACTCACGGTCTCCGACTGGNNNNNNNNATACTACCGACCTACGTCCTGAACTAAATC
Group_3	SUB-TF 05	G07	ZNF8	IOH28719	AGAAGCCAAA	GACTCACGGTCTCCGACTGGNNNNNNNNAGAAGCCAAACCTACGTCCTGAACTAAATC
Group_3	SUB-TF 05	G08	SMARCB1	IOH29630	ATAATCCGCA	GACTCACGGTCTCCGACTGGNNNNNNNNATAATCCGCACCTACGTCCTGAACTAAATC
Group_3	SUB-TF 05	G09	ZNF449	IOH29221	ACACTAATCTAG	GACTCACGGTCTCCGACTGGNNNNNNNNACACTAATCTAGCCTACGTCCTGAACTAAATC
Group_3	SUB-TF 05	G10	NFATC4	IOH28955	AACTGGTTAATC	GACTCACGGTCTCCGACTGGNNNNNNNNAACTGGTTAATCCCTACGTCCTGAACTAAATC
Group_3	SUB-TF 05	G11	RNF115	IOH29102	AACCATGCTA	GACTCACGGTCTCCGACTGGNNNNNNNNAACCATGCTACCTACGTCCTGAACTAAATC
Group_3	SUB-TF 05	G12	Unknown	Unknown	ATCTTCGCAATA	GACTCACGGTCTCCGACTGGNNNNNNNNATCTTCGCAATACCTACGTCCTGAACTAAATC
Group_3	SUB-TF 05	H01	Unknown	Unknown	AGATGGTTAAA	GACTCACGGTCTCCGACTGGNNNNNNNNAGATGGTTAAACCTACGTCCTGAACTAAATC
Group_3	SUB-TF 05	H02	IRF9	IOH28745	AGGATTCTGAA	GACTCACGGTCTCCGACTGGNNNNNNNNAGGATTCTGAACCTACGTCCTGAACTAAATC
Group_3	SUB-TF 05	H03	ZNF131	IOH28741	ACCTAAACAACA	GACTCACGGTCTCCGACTGGNNNNNNNNACCTAAACAACACCTACGTCCTGAACTAAATC
Group_3	SUB-TF 05	H04	NEUROD4	IOH28771	ATAATGGCAG	GACTCACGGTCTCCGACTGGNNNNNNNNATAATGGCAGCCTACGTCCTGAACTAAATC
Group_3	SUB-TF 05	H05	HOXC8	IOH29029	ATTCGCACTT	GACTCACGGTCTCCGACTGGNNNNNNNNATTCGCACTTCCTACGTCCTGAACTAAATC
Group_3	SUB-TF 05	H06	ZNF462	IOH25943	ATAGAGGTCA	GACTCACGGTCTCCGACTGGNNNNNNNNATAGAGGTCACCTACGTCCTGAACTAAATC
Group_3	SUB-TF 05	H07	SUMO1	IOH5973	ATTCACCACTGC	GACTCACGGTCTCCGACTGGNNNNNNNNATTCACCACTGCCCTACGTCCTGAACTAAATC
Group_3	SUB-TF 05	H08	Unknown	Unknown	ATCCTTGCCAAA	GACTCACGGTCTCCGACTGGNNNNNNNNATCCTTGCCAAACCTACGTCCTGAACTAAATC
Group_3	SUB-TF 05	H09	EP400	IOH27662	AATTATTCG	GACTCACGGTCTCCGACTGGNNNNNNNNAATTATTCGCCTACGTCCTGAACTAAATC
Group_3	SUB-TF 05	H10	Unknown	Unknown	AGACATGTGT	GACTCACGGTCTCCGACTGGNNNNNNNNAGACATGTGTCCTACGTCCTGAACTAAATC
Group_3	SUB-TF 05	H11	HIRA	IOH26205	AAGCGCTAAACA	GACTCACGGTCTCCGACTGGNNNNNNNNAAGCGCTAAACACCTACGTCCTGAACTAAATC
Group_3	SUB-TF 05	H12	ZNF136	IOH6661	ACATGTGGCCAA	GACTCACGGTCTCCGACTGGNNNNNNNNACATGTGGCCAACCTACGTCCTGAACTAAATC
Group_3	SUB-TF 06	A01	NR4A1	IOH10133	ATAGTCACAC	GACTCACGGTCTCCGACTGGNNNNNNNNATAGTCACACCCTACGTCCTGAACTAAATC
Group_3	SUB-TF 06	A02	DUX3	IOH39321	AGATATTGGC	GACTCACGGTCTCCGACTGGNNNNNNNNAGATATTGGCCCTACGTCCTGAACTAAATC
Group_3	SUB-TF 06	A03	Unknown	Unknown	ATCTCTCTGCCA	GACTCACGGTCTCCGACTGGNNNNNNNNATCTCTCTGCCACCTACGTCCTGAACTAAATC
Group_3	SUB-TF 06	A04	ATMIN	IOH5296	ATCTGCCATT	GACTCACGGTCTCCGACTGGNNNNNNNNATCTGCCATTCCTACGTCCTGAACTAAATC
Group_3	SUB-TF 06	A05	ZBTB33	IOH27658	AACATACCAACT	GACTCACGGTCTCCGACTGGNNNNNNNNAACATACCAACTCCTACGTCCTGAACTAAATC
Group_3	SUB-TF 06	A06	TCF12	IOH26962	AATTCACGCATA	GACTCACGGTCTCCGACTGGNNNNNNNNAATTCACGCATACCTACGTCCTGAACTAAATC
Group_3	SUB-TF 06	A07	SAP30BP	IOH6894	ATCGCTTTGT	GACTCACGGTCTCCGACTGGNNNNNNNNATCGCTTTGTCCTACGTCCTGAACTAAATC
Group_3	SUB-TF 06	A08	IKZF5	IOH11164	AATGGGCTC	GACTCACGGTCTCCGACTGGNNNNNNNNAATGGGCTCCCTACGTCCTGAACTAAATC
Group_3	SUB-TF 06	A09	ARNTL	IOH28764	ATCCTCTTCCGA	GACTCACGGTCTCCGACTGGNNNNNNNNATCCTCTTCCGACCTACGTCCTGAACTAAATC
Group_3	SUB-TF 06	A10	Unknown	Unknown	ATTCGCGGAAAG	GACTCACGGTCTCCGACTGGNNNNNNNNATTCGCGGAAAGCCTACGTCCTGAACTAAATC
Group_3	SUB-TF 06	A11	ZBTB6	IOH27148	ACAAATAAGTGG	GACTCACGGTCTCCGACTGGNNNNNNNNACAAATAAGTGGCCTACGTCCTGAACTAAATC
Group_3	SUB-TF 06	A12	ZNF19	IOH26489	AACATGGCATCT	GACTCACGGTCTCCGACTGGNNNNNNNNAACATGGCATCTCCTACGTCCTGAACTAAATC
Group_3	SUB-TF 06	B01	MLLT3	IOH27267	ATCCGCTGAAAT	GACTCACGGTCTCCGACTGGNNNNNNNNATCCGCTGAAATCCTACGTCCTGAACTAAATC
Group_3	SUB-TF 06	B02	ZNF606	IOH27670	ACGCGACTATGT	GACTCACGGTCTCCGACTGGNNNNNNNNACGCGACTATGTCCTACGTCCTGAACTAAATC
Group_3	SUB-TF 06	B03	HDAC8	IOH26669	AACAATCCCTA	GACTCACGGTCTCCGACTGGNNNNNNNNAACAATCCCTACCTACGTCCTGAACTAAATC
Group_3	SUB-TF 06	B04	DDX20	IOH27218	AACAATCCGTTA	GACTCACGGTCTCCGACTGGNNNNNNNNAACAATCCGTTACCTACGTCCTGAACTAAATC
Group_3	SUB-TF 06	B05	ZNF554	IOH26717	ACATCAAATGC	GACTCACGGTCTCCGACTGGNNNNNNNNACATCAAATGCCCTACGTCCTGAACTAAATC
Group_3	SUB-TF 06	B06	Unknown	Unknown	AAGCCAACTAAC	GACTCACGGTCTCCGACTGGNNNNNNNNAAGCCAACTAACCCTACGTCCTGAACTAAATC
Group_3	SUB-TF 06	B07	CCDC71	IOH27307	AATACTTGGC	GACTCACGGTCTCCGACTGGNNNNNNNNAATACTTGGCCCTACGTCCTGAACTAAATC
Group_3	SUB-TF 06	B08	Unknown	Unknown	ACTCCCTTGATT	GACTCACGGTCTCCGACTGGNNNNNNNNACTCCCTTGATTCCTACGTCCTGAACTAAATC
Group_3	SUB-TF 06	B09	HMGA1	IOH6516	AGTATAAG	GACTCACGGTCTCCGACTGGNNNNNNNNAGTATAAGCCTACGTCCTGAACTAAATC
Group_3	SUB-TF 06	B10	ZCCHC14	IOH6695	AGAAACGGCAAA	GACTCACGGTCTCCGACTGGNNNNNNNNAGAAACGGCAAACCTACGTCCTGAACTAAATC
Group_3	SUB-TF 06	B11	NKX2-5	IOH10682	ACTGTCTCTGAC	GACTCACGGTCTCCGACTGGNNNNNNNNACTGTCTCTGACCCTACGTCCTGAACTAAATC
Group_3	SUB-TF 06	B12	ZBTB7B	IOH14026	AGCCAAAGTGC	GACTCACGGTCTCCGACTGGNNNNNNNNAGCCAAAGTGCCCTACGTCCTGAACTAAATC
Group_3	SUB-TF 06	C01	SHOX2	IOH6425	AGAAGTATCTG	GACTCACGGTCTCCGACTGGNNNNNNNNAGAAGTATCTGCCTACGTCCTGAACTAAATC
Group_3	SUB-TF 06	C02	UBE2K	IOH6632	ATCCCATGAAGG	GACTCACGGTCTCCGACTGGNNNNNNNNATCCCATGAAGGCCTACGTCCTGAACTAAATC
Group_3	SUB-TF 06	C03	Unknown	Unknown	ATTATGAGCG	GACTCACGGTCTCCGACTGGNNNNNNNNATTATGAGCGCCTACGTCCTGAACTAAATC
Group_3	SUB-TF 06	C04	MBD3	IOH26417	AGTCTAGCTGTC	GACTCACGGTCTCCGACTGGNNNNNNNNAGTCTAGCTGTCCCTACGTCCTGAACTAAATC
Group_3	SUB-TF 06	C05	PITX1	IOH27783	AGTTATCGCAAG	GACTCACGGTCTCCGACTGGNNNNNNNNAGTTATCGCAAGCCTACGTCCTGAACTAAATC
Group_3	SUB-TF 06	C06	NRF1	IOH11918	AACCCAACCTTT	GACTCACGGTCTCCGACTGGNNNNNNNNAACCCAACCTTTCCTACGTCCTGAACTAAATC
Group_3	SUB-TF 06	C07	KCNIP2	IOH39571	AGGGAAATGA	GACTCACGGTCTCCGACTGGNNNNNNNNAGGGAAATGACCTACGTCCTGAACTAAATC
Group_3	SUB-TF 06	C08	ESRRA	IOH39702	ATGGTCTCCTGT	GACTCACGGTCTCCGACTGGNNNNNNNNATGGTCTCCTGTCCTACGTCCTGAACTAAATC
Group_3	SUB-TF 06	C09	RORB	IOH39668	AGTACAAGTTGT	GACTCACGGTCTCCGACTGGNNNNNNNNAGTACAAGTTGTCCTACGTCCTGAACTAAATC
Group_3	SUB-TF 06	C10	RXRA	IOH39435	ACTTAAACGAAC	GACTCACGGTCTCCGACTGGNNNNNNNNACTTAAACGAACCCTACGTCCTGAACTAAATC
Group_3	SUB-TF 06	C11	TSC22D4	IOH27394	ATTGGATCTAAC	GACTCACGGTCTCCGACTGGNNNNNNNNATTGGATCTAACCCTACGTCCTGAACTAAATC
Group_3	SUB-TF 06	C12	BOD1L	IOH11787	AACAACGATG	GACTCACGGTCTCCGACTGGNNNNNNNNAACAACGATGCCTACGTCCTGAACTAAATC
Group_3	SUB-TF 06	D01	ZNF683	IOH27216	ACCAAGAGCCTT	GACTCACGGTCTCCGACTGGNNNNNNNNACCAAGAGCCTTCCTACGTCCTGAACTAAATC
Group_3	SUB-TF 06	D02	MYST2	IOH21942	ACATGCACTCAA	GACTCACGGTCTCCGACTGGNNNNNNNNACATGCACTCAACCTACGTCCTGAACTAAATC
Group_3	SUB-TF 06	D03	ZNF333	IOH26749	ATCTGCTCTAAC	GACTCACGGTCTCCGACTGGNNNNNNNNATCTGCTCTAACCCTACGTCCTGAACTAAATC
Group_3	SUB-TF 06	D04	ZSCAN21	IOH26562	ACCGCTATGTT	GACTCACGGTCTCCGACTGGNNNNNNNNACCGCTATGTTCCTACGTCCTGAACTAAATC
Group_3	SUB-TF 06	D05	ZNF511	IOH11805	AGAAATTGTGTG	GACTCACGGTCTCCGACTGGNNNNNNNNAGAAATTGTGTGCCTACGTCCTGAACTAAATC
Group_3	SUB-TF 06	D06	ZNF280B	IOH26263	ACAAGTGGAT	GACTCACGGTCTCCGACTGGNNNNNNNNACAAGTGGATCCTACGTCCTGAACTAAATC
Group_3	SUB-TF 06	D07	CSDA	IOH27791	AACCACAACTAA	GACTCACGGTCTCCGACTGGNNNNNNNNAACCACAACTAACCTACGTCCTGAACTAAATC
Group_3	SUB-TF 06	D08	IRX3	IOH27948	AGAACTTGATA	GACTCACGGTCTCCGACTGGNNNNNNNNAGAACTTGATACCTACGTCCTGAACTAAATC
Group_3	SUB-TF 06	D09	KCNIP4	IOH21934	ACTATGGCAGCA	GACTCACGGTCTCCGACTGGNNNNNNNNACTATGGCAGCACCTACGTCCTGAACTAAATC
Group_3	SUB-TF 06	D10	ZNF224	IOH27059	ACATAAGCCCTT	GACTCACGGTCTCCGACTGGNNNNNNNNACATAAGCCCTTCCTACGTCCTGAACTAAATC
Group_3	SUB-TF 06	D11	ZBTB32	IOH10996	AATCGCATTCTT	GACTCACGGTCTCCGACTGGNNNNNNNNAATCGCATTCTTCCTACGTCCTGAACTAAATC
Group_3	SUB-TF 06	D12	MSX2	IOH10908	AGAATCATCCAA	GACTCACGGTCTCCGACTGGNNNNNNNNAGAATCATCCAACCTACGTCCTGAACTAAATC
Group_3	SUB-TF 06	E01	ATF1	IOH23136	AGTGCTAGTA	GACTCACGGTCTCCGACTGGNNNNNNNNAGTGCTAGTACCTACGTCCTGAACTAAATC
Group_3	SUB-TF 06	E02	TERF2	IOH22127	AATATCGCTTCG	GACTCACGGTCTCCGACTGGNNNNNNNNAATATCGCTTCGCCTACGTCCTGAACTAAATC
Group_3	SUB-TF 06	E03	HOXB7	IOH10618	AGACTTTAAGTG	GACTCACGGTCTCCGACTGGNNNNNNNNAGACTTTAAGTGCCTACGTCCTGAACTAAATC
Group_3	SUB-TF 06	E04	ZNF550	IOH22049	ACAATACGAGCT	GACTCACGGTCTCCGACTGGNNNNNNNNACAATACGAGCTCCTACGTCCTGAACTAAATC
Group_3	SUB-TF 06	E05	ZCCHC6	IOH21670	AATCTCATGTCG	GACTCACGGTCTCCGACTGGNNNNNNNNAATCTCATGTCGCCTACGTCCTGAACTAAATC
Group_3	SUB-TF 06	E06	SOX8	IOH22207	AGAACCCGTCTT	GACTCACGGTCTCCGACTGGNNNNNNNNAGAACCCGTCTTCCTACGTCCTGAACTAAATC
Group_3	SUB-TF 06	E07	PHF17	IOH21646	AACCTCTC	GACTCACGGTCTCCGACTGGNNNNNNNNAACCTCTCCCTACGTCCTGAACTAAATC
Group_3	SUB-TF 06	E08	TFEB	IOH21660	ATCACAATACA	GACTCACGGTCTCCGACTGGNNNNNNNNATCACAATACACCTACGTCCTGAACTAAATC
Group_3	SUB-TF 06	E09	ELF1	IOH21632	ACCAACACACTG	GACTCACGGTCTCCGACTGGNNNNNNNNACCAACACACTGCCTACGTCCTGAACTAAATC
Group_3	SUB-TF 06	E10	TRIM26	IOH21638	ATGGCTAGT	GACTCACGGTCTCCGACTGGNNNNNNNNATGGCTAGTCCTACGTCCTGAACTAAATC
Group_3	SUB-TF 06	E11	BATF	IOH21626	AGAGTCTGAT	GACTCACGGTCTCCGACTGGNNNNNNNNAGAGTCTGATCCTACGTCCTGAACTAAATC
Group_3	SUB-TF 06	E12	NR2E1	IOH21550	ATCTGCTTTGGG	GACTCACGGTCTCCGACTGGNNNNNNNNATCTGCTTTGGGCCTACGTCCTGAACTAAATC
Group_3	SUB-TF 06	F01	GTF3C2	IOH10388	AGATGAATCTGC	GACTCACGGTCTCCGACTGGNNNNNNNNAGATGAATCTGCCCTACGTCCTGAACTAAATC
Group_3	SUB-TF 06	F02	DRAP1	IOH14520	AATAAGCCTGAG	GACTCACGGTCTCCGACTGGNNNNNNNNAATAAGCCTGAGCCTACGTCCTGAACTAAATC
Group_3	SUB-TF 06	F03	ZYX	IOH14595	ACCATATGA	GACTCACGGTCTCCGACTGGNNNNNNNNACCATATGACCTACGTCCTGAACTAAATC
Group_3	SUB-TF 06	F04	ZNF408	IOH10087	ATGGCATCGCA	GACTCACGGTCTCCGACTGGNNNNNNNNATGGCATCGCACCTACGTCCTGAACTAAATC
Group_3	SUB-TF 06	F05	Unknown	Unknown	AGCTCCTCAGTA	GACTCACGGTCTCCGACTGGNNNNNNNNAGCTCCTCAGTACCTACGTCCTGAACTAAATC
Group_3	SUB-TF 06	F06	MAFG	IOH13933	AATCAAGAGC	GACTCACGGTCTCCGACTGGNNNNNNNNAATCAAGAGCCCTACGTCCTGAACTAAATC
Group_3	SUB-TF 06	F07	Unknown	Unknown	ACTATTGCAAT	GACTCACGGTCTCCGACTGGNNNNNNNNACTATTGCAATCCTACGTCCTGAACTAAATC
Group_3	SUB-TF 06	F08	Unknown	Unknown	ATCAAGCAATCA	GACTCACGGTCTCCGACTGGNNNNNNNNATCAAGCAATCACCTACGTCCTGAACTAAATC
Group_3	SUB-TF 06	F09	PKNOX1	IOH6384	ACCGATACAA	GACTCACGGTCTCCGACTGGNNNNNNNNACCGATACAACCTACGTCCTGAACTAAATC
Group_3	SUB-TF 06	F10	ZNF607	IOH6621	AAGCGCCCTAAT	GACTCACGGTCTCCGACTGGNNNNNNNNAAGCGCCCTAATCCTACGTCCTGAACTAAATC
Group_3	SUB-TF 06	F11	Unknown	Unknown	AGGGCATCA	GACTCACGGTCTCCGACTGGNNNNNNNNAGGGCATCACCTACGTCCTGAACTAAATC
Group_3	SUB-TF 06	F12	ZSCAN4	IOH34851	ATGTCGCTGATG	GACTCACGGTCTCCGACTGGNNNNNNNNATGTCGCTGATGCCTACGTCCTGAACTAAATC
Group_3	SUB-TF 06	G01	Unknown	Unknown	AGAAGCAACTAC	GACTCACGGTCTCCGACTGGNNNNNNNNAGAAGCAACTACCCTACGTCCTGAACTAAATC
Group_3	SUB-TF 06	G02	HOXC5	IOH34797	ACCTATTTGCGG	GACTCACGGTCTCCGACTGGNNNNNNNNACCTATTTGCGGCCTACGTCCTGAACTAAATC
Group_3	SUB-TF 06	G03	ZNF157	IOH34721	AAGCCATCT	GACTCACGGTCTCCGACTGGNNNNNNNNAAGCCATCTCCTACGTCCTGAACTAAATC
Group_3	SUB-TF 06	G04	LMX1A	IOH34878	AGATTAACTCAG	GACTCACGGTCTCCGACTGGNNNNNNNNAGATTAACTCAGCCTACGTCCTGAACTAAATC
Group_3	SUB-TF 06	G05	MZF1	IOH6494	ACACTCCTGTCA	GACTCACGGTCTCCGACTGGNNNNNNNNACACTCCTGTCACCTACGTCCTGAACTAAATC
Group_3	SUB-TF 06	G06	HOXA6	IOH34820	ATGTGAAGGTGC	GACTCACGGTCTCCGACTGGNNNNNNNNATGTGAAGGTGCCCTACGTCCTGAACTAAATC
Group_3	SUB-TF 06	G07	MAFF	IOH10148	ATAGAACGAGTG	GACTCACGGTCTCCGACTGGNNNNNNNNATAGAACGAGTGCCTACGTCCTGAACTAAATC
Group_3	SUB-TF 06	G08	XBP1	IOH10428	AACCCACATT	GACTCACGGTCTCCGACTGGNNNNNNNNAACCCACATTCCTACGTCCTGAACTAAATC
Group_3	SUB-TF 06	G09	Unknown	Unknown	AACATAAGATC	GACTCACGGTCTCCGACTGGNNNNNNNNAACATAAGATCCCTACGTCCTGAACTAAATC
Group_3	SUB-TF 06	G10	Unknown	Unknown	AGGTCCTTTAAG	GACTCACGGTCTCCGACTGGNNNNNNNNAGGTCCTTTAAGCCTACGTCCTGAACTAAATC
Group_3	SUB-TF 06	G11	GMEB1	IOH4000	ATGTTACCTCGA	GACTCACGGTCTCCGACTGGNNNNNNNNATGTTACCTCGACCTACGTCCTGAACTAAATC
Group_3	SUB-TF 06	G12	IRF5	IOH3821	AGCTATTGAGGC	GACTCACGGTCTCCGACTGGNNNNNNNNAGCTATTGAGGCCCTACGTCCTGAACTAAATC
Group_3	SUB-TF 06	H01	SND1	IOH12250	AGTCCACAACTT	GACTCACGGTCTCCGACTGGNNNNNNNNAGTCCACAACTTCCTACGTCCTGAACTAAATC
Group_3	SUB-TF 06	H02	TTF2	IOH23214	ACTCGAGCCTTA	GACTCACGGTCTCCGACTGGNNNNNNNNACTCGAGCCTTACCTACGTCCTGAACTAAATC
Group_3	SUB-TF 06	H03	SMAD6	IOH13078	AACTAGCCTCAC	GACTCACGGTCTCCGACTGGNNNNNNNNAACTAGCCTCACCCTACGTCCTGAACTAAATC
Group_3	SUB-TF 06	H04	TRIM28	IOH5106	AAGGCCTTAT	GACTCACGGTCTCCGACTGGNNNNNNNNAAGGCCTTATCCTACGTCCTGAACTAAATC
Group_3	SUB-TF 06	H05	Unknown	Unknown	AAGATCCACCTA	GACTCACGGTCTCCGACTGGNNNNNNNNAAGATCCACCTACCTACGTCCTGAACTAAATC
Group_3	SUB-TF 06	H06	NACC2	IOH12313	AAGACTACCTAA	GACTCACGGTCTCCGACTGGNNNNNNNNAAGACTACCTAACCTACGTCCTGAACTAAATC
Group_3	SUB-TF 06	H07	YBX1	IOH3666	AAGTCTCCACAC	GACTCACGGTCTCCGACTGGNNNNNNNNAAGTCTCCACACCCTACGTCCTGAACTAAATC
Group_3	SUB-TF 06	H08	DDRGK1	IOH6766	ACGCGTTCTTTA	GACTCACGGTCTCCGACTGGNNNNNNNNACGCGTTCTTTACCTACGTCCTGAACTAAATC
Group_3	SUB-TF 06	H09	Unknown	Unknown	AATTGAAGT	GACTCACGGTCTCCGACTGGNNNNNNNNAATTGAAGTCCTACGTCCTGAACTAAATC
Group_3	SUB-TF 06	H10	Unknown	Unknown	ACCTCCATTA	GACTCACGGTCTCCGACTGGNNNNNNNNACCTCCATTACCTACGTCCTGAACTAAATC
Group_3	SUB-TF 06	H11	AATF	IOH4275	AATCTCGCCAAC	GACTCACGGTCTCCGACTGGNNNNNNNNAATCTCGCCAACCCTACGTCCTGAACTAAATC
Group_3	SUB-TF 06	H12	TWIST1	IOH22915	ATTTCCCAAGAG	GACTCACGGTCTCCGACTGGNNNNNNNNATTTCCCAAGAGCCTACGTCCTGAACTAAATC
Group_3	GST control	H01	GST control		AACCTAAACTGC	GACTCACGGTCTCCGACTGGNNNNNNNNAACCTAAACTGCCCTACGTCCTGAACTAAATC
Group_3	GST control	H02	GST control		ATGTACTCCAAT	GACTCACGGTCTCCGACTGGNNNNNNNNATGTACTCCAATCCTACGTCCTGAACTAAATC
Group_3	GST control	H03	GST control		AAGAACTGCTCT	GACTCACGGTCTCCGACTGGNNNNNNNNAAGAACTGCTCTCCTACGTCCTGAACTAAATC
Group_3	GST control	H04	GST control		AAGATGGGCAAA	GACTCACGGTCTCCGACTGGNNNNNNNNAAGATGGGCAAACCTACGTCCTGAACTAAATC
Group_3	GST control	H05	GST control		AGGGAGATG	GACTCACGGTCTCCGACTGGNNNNNNNNAGGGAGATGCCTACGTCCTGAACTAAATC
Group_3	GST control	H06	GST control		ATCACAACACAC	GACTCACGGTCTCCGACTGGNNNNNNNNATCACAACACACCCTACGTCCTGAACTAAATC
Group_3	GST control	H07	GST control		AGACTAGCATC	GACTCACGGTCTCCGACTGGNNNNNNNNAGACTAGCATCCCTACGTCCTGAACTAAATC
Group_3	GST control	H08	GST control		ATTTGAGCCTA	GACTCACGGTCTCCGACTGGNNNNNNNNATTTGAGCCTACCTACGTCCTGAACTAAATC
Group_3	GST control	H09	GST control		AATTCATACTC	GACTCACGGTCTCCGACTGGNNNNNNNNAATTCATACTCCCTACGTCCTGAACTAAATC
Group_3	GST control	H10	GST control		ATTTGATG	GACTCACGGTCTCCGACTGGNNNNNNNNATTTGATGCCTACGTCCTGAACTAAATC
Group_3	GST control	H11	GST control		ATCTACCCTA	GACTCACGGTCTCCGACTGGNNNNNNNNATCTACCCTACCTACGTCCTGAACTAAATC
Group_3	GST control	H12	GST control		ATAGTCTCT	GACTCACGGTCTCCGACTGGNNNNNNNNATAGTCTCTCCTACGTCCTGAACTAAATC
Group_4	SUB-TF 07	A01	ZNF259	IOH5474	ACTCTCCATAT	GACTCACGGTCTCCGACTGGNNNNNNNNACTCTCCATATCCTACGTCCTGAACTAAATC
Group_4	SUB-TF 07	A02	ZNF519	IOH13486	AAGACTCTACTT	GACTCACGGTCTCCGACTGGNNNNNNNNAAGACTCTACTTCCTACGTCCTGAACTAAATC
Group_4	SUB-TF 07	A03	HES6	IOH6723	ATTATATCG	GACTCACGGTCTCCGACTGGNNNNNNNNATTATATCGCCTACGTCCTGAACTAAATC
Group_4	SUB-TF 07	A04	SOX10	IOH6892	ATTCTTGGTACT	GACTCACGGTCTCCGACTGGNNNNNNNNATTCTTGGTACTCCTACGTCCTGAACTAAATC
Group_4	SUB-TF 07	A05	HOXD1	IOH12864	AGCTCTGTACT	GACTCACGGTCTCCGACTGGNNNNNNNNAGCTCTGTACTCCTACGTCCTGAACTAAATC
Group_4	SUB-TF 07	A06	RNF135	IOH6611	ACTTCCTACTTG	GACTCACGGTCTCCGACTGGNNNNNNNNACTTCCTACTTGCCTACGTCCTGAACTAAATC
Group_4	SUB-TF 07	A07	Unknown	Unknown	AATAACGCTC	GACTCACGGTCTCCGACTGGNNNNNNNNAATAACGCTCCCTACGTCCTGAACTAAATC
Group_4	SUB-TF 07	A08	ZBTB5	IOH12976	ACCTATAGCCGA	GACTCACGGTCTCCGACTGGNNNNNNNNACCTATAGCCGACCTACGTCCTGAACTAAATC
Group_4	SUB-TF 07	A09	TCF7L2	IOH21979	AGGTAGCCACAT	GACTCACGGTCTCCGACTGGNNNNNNNNAGGTAGCCACATCCTACGTCCTGAACTAAATC
Group_4	SUB-TF 07	A10	ZNF414	IOH6927	AAGCCTTGAGAG	GACTCACGGTCTCCGACTGGNNNNNNNNAAGCCTTGAGAGCCTACGTCCTGAACTAAATC
Group_4	SUB-TF 07	A11	NR2F1	IOH3781	AAGACCTCA	GACTCACGGTCTCCGACTGGNNNNNNNNAAGACCTCACCTACGTCCTGAACTAAATC
Group_4	SUB-TF 07	A12	HOXD4	IOH12320	ATTTGAACTAGG	GACTCACGGTCTCCGACTGGNNNNNNNNATTTGAACTAGGCCTACGTCCTGAACTAAATC
Group_4	SUB-TF 07	B01	SOX9	IOH6742	AAGCCTTCTCCA	GACTCACGGTCTCCGACTGGNNNNNNNNAAGCCTTCTCCACCTACGTCCTGAACTAAATC
Group_4	SUB-TF 07	B02	FOXJ1	IOH27374	AATTTCCTAGGC	GACTCACGGTCTCCGACTGGNNNNNNNNAATTTCCTAGGCCCTACGTCCTGAACTAAATC
Group_4	SUB-TF 07	B03	HOXA1	IOH21992	ACCTAAGTGGCA	GACTCACGGTCTCCGACTGGNNNNNNNNACCTAAGTGGCACCTACGTCCTGAACTAAATC
Group_4	SUB-TF 07	B04	DCP1A	IOH6147	ATAAGGATAAGG	GACTCACGGTCTCCGACTGGNNNNNNNNATAAGGATAAGGCCTACGTCCTGAACTAAATC
Group_4	SUB-TF 07	B05	TERF1	IOH23186	AACTCAATGAGG	GACTCACGGTCTCCGACTGGNNNNNNNNAACTCAATGAGGCCTACGTCCTGAACTAAATC
Group_4	SUB-TF 07	B06	TFAP2C	IOH28749	ATCAATCCGT	GACTCACGGTCTCCGACTGGNNNNNNNNATCAATCCGTCCTACGTCCTGAACTAAATC
Group_4	SUB-TF 07	B07	RUNX3	IOH12333	AGCGTGTTTA	GACTCACGGTCTCCGACTGGNNNNNNNNAGCGTGTTTACCTACGTCCTGAACTAAATC
Group_4	SUB-TF 07	B08	ZNF503	IOH14116	AACATCGAAC	GACTCACGGTCTCCGACTGGNNNNNNNNAACATCGAACCCTACGTCCTGAACTAAATC
Group_4	SUB-TF 07	B09	PIAS3	IOH4782	AACAATGACCTT	GACTCACGGTCTCCGACTGGNNNNNNNNAACAATGACCTTCCTACGTCCTGAACTAAATC
Group_4	SUB-TF 07	B10	SPIB	IOH6784	AGTAGCTGGTAT	GACTCACGGTCTCCGACTGGNNNNNNNNAGTAGCTGGTATCCTACGTCCTGAACTAAATC
Group_4	SUB-TF 07	B11	ZNF200	IOH29034	ACAACACCAT	GACTCACGGTCTCCGACTGGNNNNNNNNACAACACCATCCTACGTCCTGAACTAAATC
Group_4	SUB-TF 07	B12	HMGB4	IOH11041	AACCGCTACACT	GACTCACGGTCTCCGACTGGNNNNNNNNAACCGCTACACTCCTACGTCCTGAACTAAATC
Group_4	SUB-TF 07	C01	ZNF350	IOH12381	ATTTAAGACAC	GACTCACGGTCTCCGACTGGNNNNNNNNATTTAAGACACCCTACGTCCTGAACTAAATC
Group_4	SUB-TF 07	C02	ZNF205	IOH5404	ACTAAGATCTGC	GACTCACGGTCTCCGACTGGNNNNNNNNACTAAGATCTGCCCTACGTCCTGAACTAAATC
Group_4	SUB-TF 07	C03	KLHL12	IOH6063	AGCTACCTGAA	GACTCACGGTCTCCGACTGGNNNNNNNNAGCTACCTGAACCTACGTCCTGAACTAAATC
Group_4	SUB-TF 07	C04	OTX1	IOH6924	AGGGTAAGTACA	GACTCACGGTCTCCGACTGGNNNNNNNNAGGGTAAGTACACCTACGTCCTGAACTAAATC
Group_4	SUB-TF 07	C05	SSX4	IOH7344	ACACATCCAT	GACTCACGGTCTCCGACTGGNNNNNNNNACACATCCATCCTACGTCCTGAACTAAATC
Group_4	SUB-TF 07	C06	HSF1	IOH13558	AGTAACACAC	GACTCACGGTCTCCGACTGGNNNNNNNNAGTAACACACCCTACGTCCTGAACTAAATC
Group_4	SUB-TF 07	C07	ZSCAN20	IOH9780	ATCAATTTCCG	GACTCACGGTCTCCGACTGGNNNNNNNNATCAATTTCCGCCTACGTCCTGAACTAAATC
Group_4	SUB-TF 07	C08	GTF2H2	IOH7283	AACCCAAAGTA	GACTCACGGTCTCCGACTGGNNNNNNNNAACCCAAAGTACCTACGTCCTGAACTAAATC
Group_4	SUB-TF 07	C09	ZBTB48	IOH9975	ACGATGTCAAA	GACTCACGGTCTCCGACTGGNNNNNNNNACGATGTCAAACCTACGTCCTGAACTAAATC
Group_4	SUB-TF 07	C10	RFX2	IOH11384	ACGATTCTTC	GACTCACGGTCTCCGACTGGNNNNNNNNACGATTCTTCCCTACGTCCTGAACTAAATC
Group_4	SUB-TF 07	C11	DLX4	IOH9998	AACTGTCGCTCT	GACTCACGGTCTCCGACTGGNNNNNNNNAACTGTCGCTCTCCTACGTCCTGAACTAAATC
Group_4	SUB-TF 07	C12	ZBED1	IOH10028	ATCGACTAAG	GACTCACGGTCTCCGACTGGNNNNNNNNATCGACTAAGCCTACGTCCTGAACTAAATC
Group_4	SUB-TF 07	D01	ZNF177	IOH11231	ATCTCGTTTG	GACTCACGGTCTCCGACTGGNNNNNNNNATCTCGTTTGCCTACGTCCTGAACTAAATC
Group_4	SUB-TF 07	D02	MEIS2	IOH13086	AGGGATAAGAA	GACTCACGGTCTCCGACTGGNNNNNNNNAGGGATAAGAACCTACGTCCTGAACTAAATC
Group_4	SUB-TF 07	D03	SMARCE1	IOH7424	ACTGAGTTATTG	GACTCACGGTCTCCGACTGGNNNNNNNNACTGAGTTATTGCCTACGTCCTGAACTAAATC
Group_4	SUB-TF 07	D04	TEAD4	IOH11495	ATATCTCCGT	GACTCACGGTCTCCGACTGGNNNNNNNNATATCTCCGTCCTACGTCCTGAACTAAATC
Group_4	SUB-TF 07	D05	ZNF84	IOH40841	AATTGTCTTAG	GACTCACGGTCTCCGACTGGNNNNNNNNAATTGTCTTAGCCTACGTCCTGAACTAAATC
Group_4	SUB-TF 07	D06	MLX	IOH9777	AGCTATTCCA	GACTCACGGTCTCCGACTGGNNNNNNNNAGCTATTCCACCTACGTCCTGAACTAAATC
Group_4	SUB-TF 07	D07	Unknown	Unknown	ACTGAGCGTTTA	GACTCACGGTCTCCGACTGGNNNNNNNNACTGAGCGTTTACCTACGTCCTGAACTAAATC
Group_4	SUB-TF 07	D08	ZMYM6	IOH7356	AACGAATTTCT	GACTCACGGTCTCCGACTGGNNNNNNNNAACGAATTTCTCCTACGTCCTGAACTAAATC
Group_4	SUB-TF 07	D09	Unknown	Unknown	AACGACTTACCA	GACTCACGGTCTCCGACTGGNNNNNNNNAACGACTTACCACCTACGTCCTGAACTAAATC
Group_4	SUB-TF 07	D10	ZNF785	IOH27629	AGTACTTGAACT	GACTCACGGTCTCCGACTGGNNNNNNNNAGTACTTGAACTCCTACGTCCTGAACTAAATC
Group_4	SUB-TF 07	D11	KLHL6	IOH21706	AATAAGCGACCG	GACTCACGGTCTCCGACTGGNNNNNNNNAATAAGCGACCGCCTACGTCCTGAACTAAATC
Group_4	SUB-TF 07	D12	ZNF232	IOH40635	AACAAATCGCTC	GACTCACGGTCTCCGACTGGNNNNNNNNAACAAATCGCTCCCTACGTCCTGAACTAAATC
Group_4	SUB-TF 07	E01	ZNF415	IOH40379	ACCTGCTACTGT	GACTCACGGTCTCCGACTGGNNNNNNNNACCTGCTACTGTCCTACGTCCTGAACTAAATC
Group_4	SUB-TF 07	E02	SETBP1	IOH40690	ACACTGCATTGG	GACTCACGGTCTCCGACTGGNNNNNNNNACACTGCATTGGCCTACGTCCTGAACTAAATC
Group_4	SUB-TF 07	E03	MXD3	IOH3726	AAGGTAAGC	GACTCACGGTCTCCGACTGGNNNNNNNNAAGGTAAGCCCTACGTCCTGAACTAAATC
Group_4	SUB-TF 07	E04	ZNF597	IOH22801	ATAGCACTCCCA	GACTCACGGTCTCCGACTGGNNNNNNNNATAGCACTCCCACCTACGTCCTGAACTAAATC
Group_4	SUB-TF 07	E05	ZNF79	IOH40671	ACATTCATT	GACTCACGGTCTCCGACTGGNNNNNNNNACATTCATTCCTACGTCCTGAACTAAATC
Group_4	SUB-TF 07	E06	MYT1	IOH40672	ACCGACAAATTG	GACTCACGGTCTCCGACTGGNNNNNNNNACCGACAAATTGCCTACGTCCTGAACTAAATC
Group_4	SUB-TF 07	E07	ZNF28	IOH40806	ATTTGACAAGAC	GACTCACGGTCTCCGACTGGNNNNNNNNATTTGACAAGACCCTACGTCCTGAACTAAATC
Group_4	SUB-TF 07	E08	Unknown	Unknown	ACTTTCTCTC	GACTCACGGTCTCCGACTGGNNNNNNNNACTTTCTCTCCCTACGTCCTGAACTAAATC
Group_4	SUB-TF 07	E09	ILF3	IOH40510	ACTTATGACCCT	GACTCACGGTCTCCGACTGGNNNNNNNNACTTATGACCCTCCTACGTCCTGAACTAAATC
Group_4	SUB-TF 07	E10	Unknown	Unknown	AGCTGTAACTTG	GACTCACGGTCTCCGACTGGNNNNNNNNAGCTGTAACTTGCCTACGTCCTGAACTAAATC
Group_4	SUB-TF 07	E11	Unknown	Unknown	ATGCTTGGG	GACTCACGGTCTCCGACTGGNNNNNNNNATGCTTGGGCCTACGTCCTGAACTAAATC
Group_4	SUB-TF 07	E12	BLOC1S1	IOH40104	ACACCTATCT	GACTCACGGTCTCCGACTGGNNNNNNNNACACCTATCTCCTACGTCCTGAACTAAATC
Group_4	SUB-TF 07	F01	HMGN2	IOH40568	AACCAATTGCTG	GACTCACGGTCTCCGACTGGNNNNNNNNAACCAATTGCTGCCTACGTCCTGAACTAAATC
Group_4	SUB-TF 07	F02	FOXI1	IOH40875	ACCGATTGGAAC	GACTCACGGTCTCCGACTGGNNNNNNNNACCGATTGGAACCCTACGTCCTGAACTAAATC
Group_4	SUB-TF 07	F03	RBPJ	IOH39978	ATCTGCCTATTA	GACTCACGGTCTCCGACTGGNNNNNNNNATCTGCCTATTACCTACGTCCTGAACTAAATC
Group_4	SUB-TF 07	F04	MYB	IOH39964	ACTTCTTGCTCG	GACTCACGGTCTCCGACTGGNNNNNNNNACTTCTTGCTCGCCTACGTCCTGAACTAAATC
Group_4	SUB-TF 07	F05	KLF1	IOH40201	AAGAAAGGTGA	GACTCACGGTCTCCGACTGGNNNNNNNNAAGAAAGGTGACCTACGTCCTGAACTAAATC
Group_4	SUB-TF 07	F06	HESX1	IOH40237	ATTTCACCTAAG	GACTCACGGTCTCCGACTGGNNNNNNNNATTTCACCTAAGCCTACGTCCTGAACTAAATC
Group_4	SUB-TF 07	F07	RHOXF1	IOH40251	AGGGATCAACCT	GACTCACGGTCTCCGACTGGNNNNNNNNAGGGATCAACCTCCTACGTCCTGAACTAAATC
Group_4	SUB-TF 07	F08	KLHL13	IOH40892	ACCAATGTGAAG	GACTCACGGTCTCCGACTGGNNNNNNNNACCAATGTGAAGCCTACGTCCTGAACTAAATC
Group_4	SUB-TF 07	F09	ZNF555	IOH40184	AACTCGTCATT	GACTCACGGTCTCCGACTGGNNNNNNNNAACTCGTCATTCCTACGTCCTGAACTAAATC
Group_4	SUB-TF 07	F10	GLYR1	IOH39946	AACTAATTG	GACTCACGGTCTCCGACTGGNNNNNNNNAACTAATTGCCTACGTCCTGAACTAAATC
Group_4	SUB-TF 07	F11	DLX6	IOH40229	AGGCATAAACCA	GACTCACGGTCTCCGACTGGNNNNNNNNAGGCATAAACCACCTACGTCCTGAACTAAATC
Group_4	SUB-TF 07	F12	ID1	IOH10513	AACTCGCTGACT	GACTCACGGTCTCCGACTGGNNNNNNNNAACTCGCTGACTCCTACGTCCTGAACTAAATC
Group_4	SUB-TF 07	G01	VDR	IOH39811	ATCCGCTATATA	GACTCACGGTCTCCGACTGGNNNNNNNNATCCGCTATATACCTACGTCCTGAACTAAATC
Group_4	SUB-TF 07	G02	SSBP3	IOH39990	ATGAAGACTG	GACTCACGGTCTCCGACTGGNNNNNNNNATGAAGACTGCCTACGTCCTGAACTAAATC
Group_4	SUB-TF 07	G03	MEOX1	IOH40231	ATAGAGCTGTTC	GACTCACGGTCTCCGACTGGNNNNNNNNATAGAGCTGTTCCCTACGTCCTGAACTAAATC
Group_4	SUB-TF 07	G04	PRDM5	IOH40062	AATAGTCAAAG	GACTCACGGTCTCCGACTGGNNNNNNNNAATAGTCAAAGCCTACGTCCTGAACTAAATC
Group_4	SUB-TF 07	G05	ZNF354C	IOH39805	AAGCTTCGA	GACTCACGGTCTCCGACTGGNNNNNNNNAAGCTTCGACCTACGTCCTGAACTAAATC
Group_4	SUB-TF 07	G06	KHDRBS1	IOH4644	AACGCCTCTCTA	GACTCACGGTCTCCGACTGGNNNNNNNNAACGCCTCTCTACCTACGTCCTGAACTAAATC
Group_4	SUB-TF 07	G07	GSC	IOH39831	AACCCGTTTAAC	GACTCACGGTCTCCGACTGGNNNNNNNNAACCCGTTTAACCCTACGTCCTGAACTAAATC
Group_4	SUB-TF 07	G08	Unknown	Unknown	ATGGTAAGATCG	GACTCACGGTCTCCGACTGGNNNNNNNNATGGTAAGATCGCCTACGTCCTGAACTAAATC
Group_4	SUB-TF 07	G09	THRA	IOH27698	ATGTCGCTCCAT	GACTCACGGTCTCCGACTGGNNNNNNNNATGTCGCTCCATCCTACGTCCTGAACTAAATC
Group_4	SUB-TF 07	G10	ZNF239	IOH14611	AATACAACTTGC	GACTCACGGTCTCCGACTGGNNNNNNNNAATACAACTTGCCCTACGTCCTGAACTAAATC
Group_4	SUB-TF 07	G11	TFCP2L1	IOH39819	AAGTTACTGCTA	GACTCACGGTCTCCGACTGGNNNNNNNNAAGTTACTGCTACCTACGTCCTGAACTAAATC
Group_4	SUB-TF 07	G12	CREB3L2	IOH39829	AGGCACCTCATA	GACTCACGGTCTCCGACTGGNNNNNNNNAGGCACCTCATACCTACGTCCTGAACTAAATC
Group_4	SUB-TF 07	H01	MLLT6	IOH39905	ATGGCCGAAAGA	GACTCACGGTCTCCGACTGGNNNNNNNNATGGCCGAAAGACCTACGTCCTGAACTAAATC
Group_4	SUB-TF 07	H02	BCL3	IOH40683	ATTCCAATTCT	GACTCACGGTCTCCGACTGGNNNNNNNNATTCCAATTCTCCTACGTCCTGAACTAAATC
Group_4	SUB-TF 07	H03	SOX12	IOH40697	ATGCTACACACT	GACTCACGGTCTCCGACTGGNNNNNNNNATGCTACACACTCCTACGTCCTGAACTAAATC
Group_4	SUB-TF 07	H04	MXD1	IOH40302	ATCATTGTTTG	GACTCACGGTCTCCGACTGGNNNNNNNNATCATTGTTTGCCTACGTCCTGAACTAAATC
Group_4	SUB-TF 07	H05	PURG	IOH35581	AACTTTGCACCA	GACTCACGGTCTCCGACTGGNNNNNNNNAACTTTGCACCACCTACGTCCTGAACTAAATC
Group_4	SUB-TF 07	H06	ZNF510	IOH40064	ACAAGATGTTTC	GACTCACGGTCTCCGACTGGNNNNNNNNACAAGATGTTTCCCTACGTCCTGAACTAAATC
Group_4	SUB-TF 07	H07	LSR	IOH40886	AGCGACTTAA	GACTCACGGTCTCCGACTGGNNNNNNNNAGCGACTTAACCTACGTCCTGAACTAAATC
Group_4	SUB-TF 07	H08	ZNF558	IOH39849	AGGCCCAAT	GACTCACGGTCTCCGACTGGNNNNNNNNAGGCCCAATCCTACGTCCTGAACTAAATC
Group_4	SUB-TF 07	H09	ZNF565	IOH40141	ACAAGGTAC	GACTCACGGTCTCCGACTGGNNNNNNNNACAAGGTACCCTACGTCCTGAACTAAATC
Group_4	SUB-TF 07	H10	TAF1	IOH45225	AACACGAAAC	GACTCACGGTCTCCGACTGGNNNNNNNNAACACGAAACCCTACGTCCTGAACTAAATC
Group_4	SUB-TF 07	H11	ZFP2	IOH35803	ACGCTGTTATGG	GACTCACGGTCTCCGACTGGNNNNNNNNACGCTGTTATGGCCTACGTCCTGAACTAAATC
Group_4	SUB-TF 07	H12	ELK4	IOH29958	ATAACGGATTT	GACTCACGGTCTCCGACTGGNNNNNNNNATAACGGATTTCCTACGTCCTGAACTAAATC
Group_4	SUB-TF 08	A01	DMBX1	IOH35650	ACTGGATTTG	GACTCACGGTCTCCGACTGGNNNNNNNNACTGGATTTGCCTACGTCCTGAACTAAATC
Group_4	SUB-TF 08	A02	ZNF530	IOH29190	ATAGCCACA	GACTCACGGTCTCCGACTGGNNNNNNNNATAGCCACACCTACGTCCTGAACTAAATC
Group_4	SUB-TF 08	A03	HDX	IOH36086	ACGAACCAACCA	GACTCACGGTCTCCGACTGGNNNNNNNNACGAACCAACCACCTACGTCCTGAACTAAATC
Group_4	SUB-TF 08	A04	Unknown	Unknown	AGTCTGTGGTCT	GACTCACGGTCTCCGACTGGNNNNNNNNAGTCTGTGGTCTCCTACGTCCTGAACTAAATC
Group_4	SUB-TF 08	A05	VENTX	IOH36691	AGCACTCCATAA	GACTCACGGTCTCCGACTGGNNNNNNNNAGCACTCCATAACCTACGTCCTGAACTAAATC
Group_4	SUB-TF 08	A06	ZNF436	IOH28790	ATGTAGCCAAGG	GACTCACGGTCTCCGACTGGNNNNNNNNATGTAGCCAAGGCCTACGTCCTGAACTAAATC
Group_4	SUB-TF 08	A07	ATF2	IOH37849	ATGATGACCCGT	GACTCACGGTCTCCGACTGGNNNNNNNNATGATGACCCGTCCTACGTCCTGAACTAAATC
Group_4	SUB-TF 08	A08	RARB	IOH36705	AGAACCCTAA	GACTCACGGTCTCCGACTGGNNNNNNNNAGAACCCTAACCTACGTCCTGAACTAAATC
Group_4	SUB-TF 08	A09	ZNF74	IOH40576	ATCAAGCTCAAC	GACTCACGGTCTCCGACTGGNNNNNNNNATCAAGCTCAACCCTACGTCCTGAACTAAATC
Group_4	SUB-TF 08	A10	LARP1	IOH40832	ATAACTGCGGGT	GACTCACGGTCTCCGACTGGNNNNNNNNATAACTGCGGGTCCTACGTCCTGAACTAAATC
Group_4	SUB-TF 08	A11	ASCL3	IOH35199	ATCTACTTTCAC	GACTCACGGTCTCCGACTGGNNNNNNNNATCTACTTTCACCCTACGTCCTGAACTAAATC
Group_4	SUB-TF 08	A12	SRY	IOH35265	ACATCAACATAG	GACTCACGGTCTCCGACTGGNNNNNNNNACATCAACATAGCCTACGTCCTGAACTAAATC
Group_4	SUB-TF 08	B01	AMOT	IOH38152	ACTTGATACCTT	GACTCACGGTCTCCGACTGGNNNNNNNNACTTGATACCTTCCTACGTCCTGAACTAAATC
Group_4	SUB-TF 08	B02	OTUD4	IOH29423	AACCTCGCTGTA	GACTCACGGTCTCCGACTGGNNNNNNNNAACCTCGCTGTACCTACGTCCTGAACTAAATC
Group_4	SUB-TF 08	B03	ZNF16	IOH40916	AATAAACCTGG	GACTCACGGTCTCCGACTGGNNNNNNNNAATAAACCTGGCCTACGTCCTGAACTAAATC
Group_4	SUB-TF 08	B04	EGR2	IOH27579	ACTCCTCCA	GACTCACGGTCTCCGACTGGNNNNNNNNACTCCTCCACCTACGTCCTGAACTAAATC
Group_4	SUB-TF 08	B05	BBX	IOH44025	AACCTAACAAA	GACTCACGGTCTCCGACTGGNNNNNNNNAACCTAACAAACCTACGTCCTGAACTAAATC
Group_4	SUB-TF 08	B06	ZNF75D	IOH44207	AAGTACCTCT	GACTCACGGTCTCCGACTGGNNNNNNNNAAGTACCTCTCCTACGTCCTGAACTAAATC
Group_4	SUB-TF 08	B07	ZNF396	IOH43556	AATCTACCTG	GACTCACGGTCTCCGACTGGNNNNNNNNAATCTACCTGCCTACGTCCTGAACTAAATC
Group_4	SUB-TF 08	B08	KDM4D	IOH43857	ACGACTCTACAA	GACTCACGGTCTCCGACTGGNNNNNNNNACGACTCTACAACCTACGTCCTGAACTAAATC
Group_4	SUB-TF 08	B09	ZHX2	IOH28064	ATCGTCACCAAC	GACTCACGGTCTCCGACTGGNNNNNNNNATCGTCACCAACCCTACGTCCTGAACTAAATC
Group_4	SUB-TF 08	B10	RORA	IOH43547	AACACTTGAGGT	GACTCACGGTCTCCGACTGGNNNNNNNNAACACTTGAGGTCCTACGTCCTGAACTAAATC
Group_4	SUB-TF 08	B11	RBPJL	IOH43732	AGATGCATAG	GACTCACGGTCTCCGACTGGNNNNNNNNAGATGCATAGCCTACGTCCTGAACTAAATC
Group_4	SUB-TF 08	B12	TRIM34	IOH42237	AGTACTATTCCG	GACTCACGGTCTCCGACTGGNNNNNNNNAGTACTATTCCGCCTACGTCCTGAACTAAATC
Group_4	SUB-TF 08	C01	ZNF124	IOH43354	ATTGCGAACT	GACTCACGGTCTCCGACTGGNNNNNNNNATTGCGAACTCCTACGTCCTGAACTAAATC
Group_4	SUB-TF 08	C02	ZNF709	IOH43905	ATAGTACCGCAT	GACTCACGGTCTCCGACTGGNNNNNNNNATAGTACCGCATCCTACGTCCTGAACTAAATC
Group_4	SUB-TF 08	C03	BCL11A	IOH43559	AGTGTAGCACCT	GACTCACGGTCTCCGACTGGNNNNNNNNAGTGTAGCACCTCCTACGTCCTGAACTAAATC
Group_4	SUB-TF 08	C04	PAX5	IOH42256	ACAAGGCATTTC	GACTCACGGTCTCCGACTGGNNNNNNNNACAAGGCATTTCCCTACGTCCTGAACTAAATC
Group_4	SUB-TF 08	C05	ZNF791	IOH43645	ATGAGCGCTGA	GACTCACGGTCTCCGACTGGNNNNNNNNATGAGCGCTGACCTACGTCCTGAACTAAATC
Group_4	SUB-TF 08	C06	PGBD1	IOH43962	ATGGCTCTGAAC	GACTCACGGTCTCCGACTGGNNNNNNNNATGGCTCTGAACCCTACGTCCTGAACTAAATC
Group_4	SUB-TF 08	C07	LHX2	IOH43330	AGGTAAGCTT	GACTCACGGTCTCCGACTGGNNNNNNNNAGGTAAGCTTCCTACGTCCTGAACTAAATC
Group_4	SUB-TF 08	C08	SOX30	IOH43284	AGCTTCGAACTT	GACTCACGGTCTCCGACTGGNNNNNNNNAGCTTCGAACTTCCTACGTCCTGAACTAAATC
Group_4	SUB-TF 08	C09	Unknown	Unknown	ACCCGTCTCAAT	GACTCACGGTCTCCGACTGGNNNNNNNNACCCGTCTCAATCCTACGTCCTGAACTAAATC
Group_4	SUB-TF 08	C10	Unknown	Unknown	ATAGACAACCCA	GACTCACGGTCTCCGACTGGNNNNNNNNATAGACAACCCACCTACGTCCTGAACTAAATC
Group_4	SUB-TF 08	C11	Unknown	Unknown	ACAAACATT	GACTCACGGTCTCCGACTGGNNNNNNNNACAAACATTCCTACGTCCTGAACTAAATC
Group_4	SUB-TF 08	C12	TIAL1	IOH43130	ACTAGAACACA	GACTCACGGTCTCCGACTGGNNNNNNNNACTAGAACACACCTACGTCCTGAACTAAATC
Group_4	SUB-TF 08	D01	ASCL2	IOH41562	ACCACTTCAAGT	GACTCACGGTCTCCGACTGGNNNNNNNNACCACTTCAAGTCCTACGTCCTGAACTAAATC
Group_4	SUB-TF 08	D02	Unknown	Unknown	AGATCACGCCTT	GACTCACGGTCTCCGACTGGNNNNNNNNAGATCACGCCTTCCTACGTCCTGAACTAAATC
Group_4	SUB-TF 08	D03	IRX6	IOH43040	ACACTAACCT	GACTCACGGTCTCCGACTGGNNNNNNNNACACTAACCTCCTACGTCCTGAACTAAATC
Group_4	SUB-TF 08	D04	HOXC6	IOH42979	ATCACACAAGAG	GACTCACGGTCTCCGACTGGNNNNNNNNATCACACAAGAGCCTACGTCCTGAACTAAATC
Group_4	SUB-TF 08	D05	Unknown	Unknown	AAGTGATGCCAA	GACTCACGGTCTCCGACTGGNNNNNNNNAAGTGATGCCAACCTACGTCCTGAACTAAATC
Group_4	SUB-TF 08	D06	TFAM	IOH42148	ATTGTGGCCTTA	GACTCACGGTCTCCGACTGGNNNNNNNNATTGTGGCCTTACCTACGTCCTGAACTAAATC
Group_4	SUB-TF 08	D07	ZNF664	IOH44860	ACTCTTCTAGCT	GACTCACGGTCTCCGACTGGNNNNNNNNACTCTTCTAGCTCCTACGTCCTGAACTAAATC
Group_4	SUB-TF 08	D08	OTX2	IOH43492	ATCAAATGG	GACTCACGGTCTCCGACTGGNNNNNNNNATCAAATGGCCTACGTCCTGAACTAAATC
Group_4	SUB-TF 08	D09	IKZF3	IOH43493	ACCTAGTAAG	GACTCACGGTCTCCGACTGGNNNNNNNNACCTAGTAAGCCTACGTCCTGAACTAAATC
Group_4	SUB-TF 08	D10	ZNF319	IOH42803	ACTTGTGCTTCT	GACTCACGGTCTCCGACTGGNNNNNNNNACTTGTGCTTCTCCTACGTCCTGAACTAAATC
Group_4	SUB-TF 08	D11	HOXA7	IOH43102	AGGTACATAGTC	GACTCACGGTCTCCGACTGGNNNNNNNNAGGTACATAGTCCCTACGTCCTGAACTAAATC
Group_4	SUB-TF 08	D12	DAXX	IOH44439	ATTGAGGCTGG	GACTCACGGTCTCCGACTGGNNNNNNNNATTGAGGCTGGCCTACGTCCTGAACTAAATC
Group_4	SUB-TF 08	E01	HOXB6	IOH44550	AATGTTGCGGTT	GACTCACGGTCTCCGACTGGNNNNNNNNAATGTTGCGGTTCCTACGTCCTGAACTAAATC
Group_4	SUB-TF 08	E02	BARHL1	IOH42232	AACTGACATTCA	GACTCACGGTCTCCGACTGGNNNNNNNNAACTGACATTCACCTACGTCCTGAACTAAATC
Group_4	SUB-TF 08	E03	ZIC4	IOH42240	ACTCATCTGA	GACTCACGGTCTCCGACTGGNNNNNNNNACTCATCTGACCTACGTCCTGAACTAAATC
Group_4	SUB-TF 08	E04	ZBTB39	IOH44434	AAGAGTCCATTG	GACTCACGGTCTCCGACTGGNNNNNNNNAAGAGTCCATTGCCTACGTCCTGAACTAAATC
Group_4	SUB-TF 08	E05	AHR	IOH36592	AGTAGTACCTAA	GACTCACGGTCTCCGACTGGNNNNNNNNAGTAGTACCTAACCTACGTCCTGAACTAAATC
Group_4	SUB-TF 08	E06	Unknown	Unknown	ACTAAGTAGC	GACTCACGGTCTCCGACTGGNNNNNNNNACTAAGTAGCCCTACGTCCTGAACTAAATC
Group_4	SUB-TF 08	E07	HIF1A	IOH44105	ACCCGGAAATTT	GACTCACGGTCTCCGACTGGNNNNNNNNACCCGGAAATTTCCTACGTCCTGAACTAAATC
Group_4	SUB-TF 08	E08	CREB5	IOH44347	AACTCCATTAG	GACTCACGGTCTCCGACTGGNNNNNNNNAACTCCATTAGCCTACGTCCTGAACTAAATC
Group_4	SUB-TF 08	E09	Unknown	Unknown	ACTGGTCTAGAG	GACTCACGGTCTCCGACTGGNNNNNNNNACTGGTCTAGAGCCTACGTCCTGAACTAAATC
Group_4	SUB-TF 08	E10	HOXB5	IOH40956	AGTACTTGAC	GACTCACGGTCTCCGACTGGNNNNNNNNAGTACTTGACCCTACGTCCTGAACTAAATC
Group_4	SUB-TF 08	E11	PHF16	IOH36182	AGTGTATCCT	GACTCACGGTCTCCGACTGGNNNNNNNNAGTGTATCCTCCTACGTCCTGAACTAAATC
Group_4	SUB-TF 08	E12	FOXJ2	IOH44054	ATAACCTCTAAG	GACTCACGGTCTCCGACTGGNNNNNNNNATAACCTCTAAGCCTACGTCCTGAACTAAATC
Group_4	SUB-TF 08	F01	TCEAL2	IOH41393	ACTCTCCATGCT	GACTCACGGTCTCCGACTGGNNNNNNNNACTCTCCATGCTCCTACGTCCTGAACTAAATC
Group_4	SUB-TF 08	F02	PPP1R13L	IOH40472	ATGAGAGCCACA	GACTCACGGTCTCCGACTGGNNNNNNNNATGAGAGCCACACCTACGTCCTGAACTAAATC
Group_4	SUB-TF 08	F03	IKZF4	IOH37941	ACGACATCAA	GACTCACGGTCTCCGACTGGNNNNNNNNACGACATCAACCTACGTCCTGAACTAAATC
Group_4	SUB-TF 08	F04	ADNP	IOH38675	ATATCACTGG	GACTCACGGTCTCCGACTGGNNNNNNNNATATCACTGGCCTACGTCCTGAACTAAATC
Group_4	SUB-TF 08	F05	ZIC3	IOH42982	ATTGACCCACCA	GACTCACGGTCTCCGACTGGNNNNNNNNATTGACCCACCACCTACGTCCTGAACTAAATC
Group_4	SUB-TF 08	F06	ISL1	IOH45476	ACCTTGTTCT	GACTCACGGTCTCCGACTGGNNNNNNNNACCTTGTTCTCCTACGTCCTGAACTAAATC
Group_4	SUB-TF 08	F07	LYL1	IOH45846	AGAGTCAATGTA	GACTCACGGTCTCCGACTGGNNNNNNNNAGAGTCAATGTACCTACGTCCTGAACTAAATC
Group_4	SUB-TF 08	F08	ATOH1	IOH34744	ATGACACGCCTA	GACTCACGGTCTCCGACTGGNNNNNNNNATGACACGCCTACCTACGTCCTGAACTAAATC
Group_4	SUB-TF 08	F09	NKX2-1	IOH45871	AACCCGCTAAC	GACTCACGGTCTCCGACTGGNNNNNNNNAACCCGCTAACCCTACGTCCTGAACTAAATC
Group_4	SUB-TF 08	F10	IRF3	IOH45678	ACCTTCCATGTG	GACTCACGGTCTCCGACTGGNNNNNNNNACCTTCCATGTGCCTACGTCCTGAACTAAATC
Group_4	SUB-TF 08	F11	ZW10	IOH42575	ATTGTCCAAG	GACTCACGGTCTCCGACTGGNNNNNNNNATTGTCCAAGCCTACGTCCTGAACTAAATC
Group_4	SUB-TF 08	F12	PBX2	IOH45958	AGGTATCTGCAG	GACTCACGGTCTCCGACTGGNNNNNNNNAGGTATCTGCAGCCTACGTCCTGAACTAAATC
Group_4	SUB-TF 08	G01	PRRX1	IOH36664	AGTAATGTCG	GACTCACGGTCTCCGACTGGNNNNNNNNAGTAATGTCGCCTACGTCCTGAACTAAATC
Group_4	SUB-TF 08	G02	LHX6	IOH36689	ATTGGTCGCTTT	GACTCACGGTCTCCGACTGGNNNNNNNNATTGGTCGCTTTCCTACGTCCTGAACTAAATC
Group_4	SUB-TF 08	G03	FOXP3	IOH43597	ACACCAAGATTT	GACTCACGGTCTCCGACTGGNNNNNNNNACACCAAGATTTCCTACGTCCTGAACTAAATC
Group_4	SUB-TF 08	G04	ZNF672	IOH45689	AGACTATAGAAC	GACTCACGGTCTCCGACTGGNNNNNNNNAGACTATAGAACCCTACGTCCTGAACTAAATC
Group_4	SUB-TF 08	G05	Unknown	Unknown	ATTGGTCGCACA	GACTCACGGTCTCCGACTGGNNNNNNNNATTGGTCGCACACCTACGTCCTGAACTAAATC
Group_4	SUB-TF 08	G06	KLF3	IOH45594	ACTCTCTGATG	GACTCACGGTCTCCGACTGGNNNNNNNNACTCTCTGATGCCTACGTCCTGAACTAAATC
Group_4	SUB-TF 08	G07	PLAGL1	IOH45740	ATGAGATCGACT	GACTCACGGTCTCCGACTGGNNNNNNNNATGAGATCGACTCCTACGTCCTGAACTAAATC
Group_4	SUB-TF 08	G08	SSX3	IOH43685	ATCATCTGGCTC	GACTCACGGTCTCCGACTGGNNNNNNNNATCATCTGGCTCCCTACGTCCTGAACTAAATC
Group_4	SUB-TF 08	G09	MID1	IOH45487	ACTAGACTA	GACTCACGGTCTCCGACTGGNNNNNNNNACTAGACTACCTACGTCCTGAACTAAATC
Group_4	SUB-TF 08	G10	STAT6	IOH45683	AATCCGCAT	GACTCACGGTCTCCGACTGGNNNNNNNNAATCCGCATCCTACGTCCTGAACTAAATC
Group_4	SUB-TF 08	G11	TBX5	IOH43340	ACCACCATAGCA	GACTCACGGTCTCCGACTGGNNNNNNNNACCACCATAGCACCTACGTCCTGAACTAAATC
Group_4	SUB-TF 08	G12	ZNF383	IOH35827	ATAGCCTATGTG	GACTCACGGTCTCCGACTGGNNNNNNNNATAGCCTATGTGCCTACGTCCTGAACTAAATC
Group_4	SUB-TF 08	H01	MIER3	IOH45480	ACCACAATTCCT	GACTCACGGTCTCCGACTGGNNNNNNNNACCACAATTCCTCCTACGTCCTGAACTAAATC
Group_4	SUB-TF 08	H02	MYOD1	IOH45924	AGGTACCTTTCG	GACTCACGGTCTCCGACTGGNNNNNNNNAGGTACCTTTCGCCTACGTCCTGAACTAAATC
Group_4	SUB-TF 08	H03	ZNF287	IOH44906	AGTGATTCCGCT	GACTCACGGTCTCCGACTGGNNNNNNNNAGTGATTCCGCTCCTACGTCCTGAACTAAATC
Group_4	SUB-TF 08	H04	TEAD4	IOH45504	AATGCCCACTGT	GACTCACGGTCTCCGACTGGNNNNNNNNAATGCCCACTGTCCTACGTCCTGAACTAAATC
Group_4	SUB-TF 08	H05	ZNF582	IOH44738	ATGTGTCGTTGG	GACTCACGGTCTCCGACTGGNNNNNNNNATGTGTCGTTGGCCTACGTCCTGAACTAAATC
Group_4	SUB-TF 08	H06	ZNF771	IOH45772	AATTCTAGTCA	GACTCACGGTCTCCGACTGGNNNNNNNNAATTCTAGTCACCTACGTCCTGAACTAAATC
Group_4	SUB-TF 08	H07	TCF7	IOH45452	ACAATTGGCATT	GACTCACGGTCTCCGACTGGNNNNNNNNACAATTGGCATTCCTACGTCCTGAACTAAATC
Group_4	SUB-TF 08	H08	TAF1A	IOH45505	ATACGCATTAAC	GACTCACGGTCTCCGACTGGNNNNNNNNATACGCATTAACCCTACGTCCTGAACTAAATC
Group_4	SUB-TF 08	H09	TRIM24	IOH45510	ACTCACCATTTC	GACTCACGGTCTCCGACTGGNNNNNNNNACTCACCATTTCCCTACGTCCTGAACTAAATC
Group_4	SUB-TF 08	H10	TLX2	IOH45820	ACCGTCTTGCAA	GACTCACGGTCTCCGACTGGNNNNNNNNACCGTCTTGCAACCTACGTCCTGAACTAAATC
Group_4	SUB-TF 08	H11	CREM	IOH44379	AAGCCTTTGA	GACTCACGGTCTCCGACTGGNNNNNNNNAAGCCTTTGACCTACGTCCTGAACTAAATC
Group_4	SUB-TF 08	H12	ZNF514	IOH42524	AAGTATGGTTT	GACTCACGGTCTCCGACTGGNNNNNNNNAAGTATGGTTTCCTACGTCCTGAACTAAATC
Group_4	GST control	H01	GST control		AACCTAAACTGC	GACTCACGGTCTCCGACTGGNNNNNNNNAACCTAAACTGCCCTACGTCCTGAACTAAATC
Group_4	GST control	H02	GST control		ATGTACTCCAAT	GACTCACGGTCTCCGACTGGNNNNNNNNATGTACTCCAATCCTACGTCCTGAACTAAATC
Group_4	GST control	H03	GST control		AAGAACTGCTCT	GACTCACGGTCTCCGACTGGNNNNNNNNAAGAACTGCTCTCCTACGTCCTGAACTAAATC
Group_4	GST control	H04	GST control		AAGATGGGCAAA	GACTCACGGTCTCCGACTGGNNNNNNNNAAGATGGGCAAACCTACGTCCTGAACTAAATC
Group_4	GST control	H05	GST control		AGGGAGATG	GACTCACGGTCTCCGACTGGNNNNNNNNAGGGAGATGCCTACGTCCTGAACTAAATC
Group_4	GST control	H06	GST control		ATCACAACACAC	GACTCACGGTCTCCGACTGGNNNNNNNNATCACAACACACCCTACGTCCTGAACTAAATC
Group_4	GST control	H07	GST control		AGACTAGCATC	GACTCACGGTCTCCGACTGGNNNNNNNNAGACTAGCATCCCTACGTCCTGAACTAAATC
Group_4	GST control	H08	GST control		ATTTGAGCCTA	GACTCACGGTCTCCGACTGGNNNNNNNNATTTGAGCCTACCTACGTCCTGAACTAAATC
Group_4	GST control	H09	GST control		AATTCATACTC	GACTCACGGTCTCCGACTGGNNNNNNNNAATTCATACTCCCTACGTCCTGAACTAAATC
Group_4	GST control	H10	GST control		ATTTGATG	GACTCACGGTCTCCGACTGGNNNNNNNNATTTGATGCCTACGTCCTGAACTAAATC
Group_4	GST control	H11	GST control		ATCTACCCTA	GACTCACGGTCTCCGACTGGNNNNNNNNATCTACCCTACCTACGTCCTGAACTAAATC
Group_4	GST control	H12	GST control		ATAGTCTCT	GACTCACGGTCTCCGACTGGNNNNNNNNATAGTCTCTCCTACGTCCTGAACTAAATC
Group_5	SUB-TF 09	A01	ZIM2	IOH42530	ATCATTTCA	GACTCACGGTCTCCGACTGGNNNNNNNNATCATTTCACCTACGTCCTGAACTAAATC
Group_5	SUB-TF 09	A02	PRDM1	IOH42635	AACTCACCCTG	GACTCACGGTCTCCGACTGGNNNNNNNNAACTCACCCTGCCTACGTCCTGAACTAAATC
Group_5	SUB-TF 09	A03	ZNF684	IOH42488	AAGCAATCTTAC	GACTCACGGTCTCCGACTGGNNNNNNNNAAGCAATCTTACCCTACGTCCTGAACTAAATC
Group_5	SUB-TF 09	A04	DLX4	IOH44385	AGCCCTTAGTCT	GACTCACGGTCTCCGACTGGNNNNNNNNAGCCCTTAGTCTCCTACGTCCTGAACTAAATC
Group_5	SUB-TF 09	A05	WHSC1	IOH42549	AGCAACATATCT	GACTCACGGTCTCCGACTGGNNNNNNNNAGCAACATATCTCCTACGTCCTGAACTAAATC
Group_5	SUB-TF 09	A06	ZNF512B	IOH41759	ATAATGCTCTG	GACTCACGGTCTCCGACTGGNNNNNNNNATAATGCTCTGCCTACGTCCTGAACTAAATC
Group_5	SUB-TF 09	A07	ZNF528	IOH44829	ACATGCTGC	GACTCACGGTCTCCGACTGGNNNNNNNNACATGCTGCCCTACGTCCTGAACTAAATC
Group_5	SUB-TF 09	A08	ZNF75A	IOH41486	AGAGTAATACTG	GACTCACGGTCTCCGACTGGNNNNNNNNAGAGTAATACTGCCTACGTCCTGAACTAAATC
Group_5	SUB-TF 09	A09	NFYA	IOH41194	ACCACATGTCTC	GACTCACGGTCTCCGACTGGNNNNNNNNACCACATGTCTCCCTACGTCCTGAACTAAATC
Group_5	SUB-TF 09	A10	ELF2	IOH41073	ACTTCACACA	GACTCACGGTCTCCGACTGGNNNNNNNNACTTCACACACCTACGTCCTGAACTAAATC
Group_5	SUB-TF 09	A11	GTF2E1	IOH41075	AAGATTAGGC	GACTCACGGTCTCCGACTGGNNNNNNNNAAGATTAGGCCCTACGTCCTGAACTAAATC
Group_5	SUB-TF 09	A12	CREBL2	IOH41451	AATAGAAACCGG	GACTCACGGTCTCCGACTGGNNNNNNNNAATAGAAACCGGCCTACGTCCTGAACTAAATC
Group_5	SUB-TF 09	B01	SPI1	IOH41504	ATGCAACCCTA	GACTCACGGTCTCCGACTGGNNNNNNNNATGCAACCCTACCTACGTCCTGAACTAAATC
Group_5	SUB-TF 09	B02	PCGF3	IOH41174	AGCACTTCTAGG	GACTCACGGTCTCCGACTGGNNNNNNNNAGCACTTCTAGGCCTACGTCCTGAACTAAATC
Group_5	SUB-TF 09	B03	ZNF48	IOH41534	AGGAAGCAAGTG	GACTCACGGTCTCCGACTGGNNNNNNNNAGGAAGCAAGTGCCTACGTCCTGAACTAAATC
Group_5	SUB-TF 09	B04	RNF4	IOH41414	ACTAGACATCAT	GACTCACGGTCTCCGACTGGNNNNNNNNACTAGACATCATCCTACGTCCTGAACTAAATC
Group_5	SUB-TF 09	B05	BATF3	IOH44746	AATTGGCAAGGT	GACTCACGGTCTCCGACTGGNNNNNNNNAATTGGCAAGGTCCTACGTCCTGAACTAAATC
Group_5	SUB-TF 09	B06	ZFP161	IOH41226	ACACAAGG	GACTCACGGTCTCCGACTGGNNNNNNNNACACAAGGCCTACGTCCTGAACTAAATC
Group_5	SUB-TF 09	B07	TSC22D3	IOH41632	AATATGCAA	GACTCACGGTCTCCGACTGGNNNNNNNNAATATGCAACCTACGTCCTGAACTAAATC
Group_5	SUB-TF 09	B08	ZFP3	IOH41683	ACGAAATAGG	GACTCACGGTCTCCGACTGGNNNNNNNNACGAAATAGGCCTACGTCCTGAACTAAATC
Group_5	SUB-TF 09	B09	KLF10	IOH41449	AAGTGAACCT	GACTCACGGTCTCCGACTGGNNNNNNNNAAGTGAACCTCCTACGTCCTGAACTAAATC
Group_5	SUB-TF 09	B10	PITX2	IOH41476	AGAGAGTAGT	GACTCACGGTCTCCGACTGGNNNNNNNNAGAGAGTAGTCCTACGTCCTGAACTAAATC
Group_5	SUB-TF 09	B11	IRF8	IOH42114	AAGTAAATCCTG	GACTCACGGTCTCCGACTGGNNNNNNNNAAGTAAATCCTGCCTACGTCCTGAACTAAATC
Group_5	SUB-TF 09	B12	ZNF274	IOH41878	ACAACCGTTATA	GACTCACGGTCTCCGACTGGNNNNNNNNACAACCGTTATACCTACGTCCTGAACTAAATC
Group_5	SUB-TF 09	C01	HNF4A	IOH35808	AGATAGCACCCT	GACTCACGGTCTCCGACTGGNNNNNNNNAGATAGCACCCTCCTACGTCCTGAACTAAATC
Group_5	SUB-TF 09	C02	ZNF623	IOH37923	AACCCTAA	GACTCACGGTCTCCGACTGGNNNNNNNNAACCCTAACCTACGTCCTGAACTAAATC
Group_5	SUB-TF 09	C03	GATA5	IOH40934	ATCCACGACTCT	GACTCACGGTCTCCGACTGGNNNNNNNNATCCACGACTCTCCTACGTCCTGAACTAAATC
Group_5	SUB-TF 09	C04	ZFP1	IOH43628	ACTACATTGGGT	GACTCACGGTCTCCGACTGGNNNNNNNNACTACATTGGGTCCTACGTCCTGAACTAAATC
Group_5	SUB-TF 09	C05	TFAP2D	IOH34861	ATAGCCACAGAT	GACTCACGGTCTCCGACTGGNNNNNNNNATAGCCACAGATCCTACGTCCTGAACTAAATC
Group_5	SUB-TF 09	C06	BRPF3	IOH38756	AGTTACTAG	GACTCACGGTCTCCGACTGGNNNNNNNNAGTTACTAGCCTACGTCCTGAACTAAATC
Group_5	SUB-TF 09	C07	ZNF547	IOH42354	AAGGTATAACT	GACTCACGGTCTCCGACTGGNNNNNNNNAAGGTATAACTCCTACGTCCTGAACTAAATC
Group_5	SUB-TF 09	C08	ZXDC	IOH5740	AACGAATCTC	GACTCACGGTCTCCGACTGGNNNNNNNNAACGAATCTCCCTACGTCCTGAACTAAATC
Group_5	SUB-TF 09	C09	ARNT	IOH36815	ATGGCTGATT	GACTCACGGTCTCCGACTGGNNNNNNNNATGGCTGATTCCTACGTCCTGAACTAAATC
Group_5	SUB-TF 09	C10	NR2E3	IOH34779	ATGAATGGTC	GACTCACGGTCTCCGACTGGNNNNNNNNATGAATGGTCCCTACGTCCTGAACTAAATC
Group_5	SUB-TF 09	C11	CREM	IOH58627	AACTCAACCAAG	GACTCACGGTCTCCGACTGGNNNNNNNNAACTCAACCAAGCCTACGTCCTGAACTAAATC
Group_5	SUB-TF 09	C12	CREM	IOH58613	AGTGCCTCATAC	GACTCACGGTCTCCGACTGGNNNNNNNNAGTGCCTCATACCCTACGTCCTGAACTAAATC
Group_5	SUB-TF 09	D01	HMGB4	IOH58630	ACTTGCATAATC	GACTCACGGTCTCCGACTGGNNNNNNNNACTTGCATAATCCCTACGTCCTGAACTAAATC
Group_5	SUB-TF 09	D02	Unknown	Unknown	ATTGAAACGATC	GACTCACGGTCTCCGACTGGNNNNNNNNATTGAAACGATCCCTACGTCCTGAACTAAATC
Group_5	SUB-TF 09	D03	NME2	IOH4345	ATACTTTGCGGG	GACTCACGGTCTCCGACTGGNNNNNNNNATACTTTGCGGGCCTACGTCCTGAACTAAATC
Group_5	SUB-TF 09	D04	RAB18	IOH10139	AACTGAAGAG	GACTCACGGTCTCCGACTGGNNNNNNNNAACTGAAGAGCCTACGTCCTGAACTAAATC
Group_5	SUB-TF 09	D05	ZNF226	IOH12194	ATTCACCGTCTA	GACTCACGGTCTCCGACTGGNNNNNNNNATTCACCGTCTACCTACGTCCTGAACTAAATC
Group_5	SUB-TF 09	D06	IRF1	IOH2022	ACAAGCAACA	GACTCACGGTCTCCGACTGGNNNNNNNNACAAGCAACACCTACGTCCTGAACTAAATC
Group_5	SUB-TF 09	D07	POLR3K	IOH12571	AGTCATGGTTTC	GACTCACGGTCTCCGACTGGNNNNNNNNAGTCATGGTTTCCCTACGTCCTGAACTAAATC
Group_5	SUB-TF 09	D08	PBRM1	IOH11084	ATACACCCAAGT	GACTCACGGTCTCCGACTGGNNNNNNNNATACACCCAAGTCCTACGTCCTGAACTAAATC
Group_5	SUB-TF 09	D09	GATAD2A	IOH14554	AAGGCTCAAA	GACTCACGGTCTCCGACTGGNNNNNNNNAAGGCTCAAACCTACGTCCTGAACTAAATC
Group_5	SUB-TF 09	D10	RBM4	IOH14846	ATGTACCT	GACTCACGGTCTCCGACTGGNNNNNNNNATGTACCTCCTACGTCCTGAACTAAATC
Group_5	SUB-TF 09	D11	ZNF32	IOH14866	ATGCCGTCAACA	GACTCACGGTCTCCGACTGGNNNNNNNNATGCCGTCAACACCTACGTCCTGAACTAAATC
Group_5	SUB-TF 09	D12	FHL5	IOH11630	ATGGGTATCTAG	GACTCACGGTCTCCGACTGGNNNNNNNNATGGGTATCTAGCCTACGTCCTGAACTAAATC
Group_5	SUB-TF 09	E01	POLE3	IOH5044	ATTGTCGAAACA	GACTCACGGTCTCCGACTGGNNNNNNNNATTGTCGAAACACCTACGTCCTGAACTAAATC
Group_5	SUB-TF 09	E02	DLX5	IOH6337	AATTCGCTAAGG	GACTCACGGTCTCCGACTGGNNNNNNNNAATTCGCTAAGGCCTACGTCCTGAACTAAATC
Group_5	SUB-TF 09	E03	CNOT6	IOH11961	ATTATTACGCCA	GACTCACGGTCTCCGACTGGNNNNNNNNATTATTACGCCACCTACGTCCTGAACTAAATC
Group_5	SUB-TF 09	E04	RBBP6	IOH23148	AACATGAACGGG	GACTCACGGTCTCCGACTGGNNNNNNNNAACATGAACGGGCCTACGTCCTGAACTAAATC
Group_5	SUB-TF 09	E05	ZCCHC13	IOH10968	ATCTAAACT	GACTCACGGTCTCCGACTGGNNNNNNNNATCTAAACTCCTACGTCCTGAACTAAATC
Group_5	SUB-TF 09	E06	GLRX2	IOH21569	AGCTACCGGAAT	GACTCACGGTCTCCGACTGGNNNNNNNNAGCTACCGGAATCCTACGTCCTGAACTAAATC
Group_5	SUB-TF 09	E07	KCNH6	IOH6507	ATCATCCTATTG	GACTCACGGTCTCCGACTGGNNNNNNNNATCATCCTATTGCCTACGTCCTGAACTAAATC
Group_5	SUB-TF 09	E08	ZNF680	IOH22344	AAGTGAATATG	GACTCACGGTCTCCGACTGGNNNNNNNNAAGTGAATATGCCTACGTCCTGAACTAAATC
Group_5	SUB-TF 09	E09	ZCCHC11	IOH26612	AATAGTTTGTGG	GACTCACGGTCTCCGACTGGNNNNNNNNAATAGTTTGTGGCCTACGTCCTGAACTAAATC
Group_5	SUB-TF 09	E10	ZNF75A	IOH28071	ATCATCTGTCAG	GACTCACGGTCTCCGACTGGNNNNNNNNATCATCTGTCAGCCTACGTCCTGAACTAAATC
Group_5	SUB-TF 09	E11	SSBP4	IOH4478	AATGCATAT	GACTCACGGTCTCCGACTGGNNNNNNNNAATGCATATCCTACGTCCTGAACTAAATC
Group_5	SUB-TF 09	E12	ZNF564	IOH11622	ACAACATGAG	GACTCACGGTCTCCGACTGGNNNNNNNNACAACATGAGCCTACGTCCTGAACTAAATC
Group_5	SUB-TF 09	F01	ZBTB34	IOH29339	AATTTCGCGATT	GACTCACGGTCTCCGACTGGNNNNNNNNAATTTCGCGATTCCTACGTCCTGAACTAAATC
Group_5	SUB-TF 09	F02	E2F8	IOH11643	AGGTGCTCAGAT	GACTCACGGTCTCCGACTGGNNNNNNNNAGGTGCTCAGATCCTACGTCCTGAACTAAATC
Group_5	SUB-TF 09	F03	ZCCHC14	IOH6695	ACCGATAAGGGT	GACTCACGGTCTCCGACTGGNNNNNNNNACCGATAAGGGTCCTACGTCCTGAACTAAATC
Group_5	SUB-TF 09	F04	Unknown	Unknown	AATGACCTAC	GACTCACGGTCTCCGACTGGNNNNNNNNAATGACCTACCCTACGTCCTGAACTAAATC
Group_5	SUB-TF 09	F05	HMGA1	IOH6516	AACGAACAAC	GACTCACGGTCTCCGACTGGNNNNNNNNAACGAACAACCCTACGTCCTGAACTAAATC
Group_5	SUB-TF 09	F06	ZNF187	IOH14153	AACATACACCCG	GACTCACGGTCTCCGACTGGNNNNNNNNAACATACACCCGCCTACGTCCTGAACTAAATC
Group_5	SUB-TF 09	F07	NRF1	IOH11918	AGAACCTAAGAC	GACTCACGGTCTCCGACTGGNNNNNNNNAGAACCTAAGACCCTACGTCCTGAACTAAATC
Group_5	SUB-TF 09	F08	MAFG	IOH13933	ACAAGCTCTGCT	GACTCACGGTCTCCGACTGGNNNNNNNNACAAGCTCTGCTCCTACGTCCTGAACTAAATC
Group_5	SUB-TF 09	F09	ZNF226	IOH13112	ATTTCGAGATG	GACTCACGGTCTCCGACTGGNNNNNNNNATTTCGAGATGCCTACGTCCTGAACTAAATC
Group_5	SUB-TF 09	F10	PMS1	IOH7428	AAGGGAAAGAG	GACTCACGGTCTCCGACTGGNNNNNNNNAAGGGAAAGAGCCTACGTCCTGAACTAAATC
Group_5	SUB-TF 09	F11	LCORL	IOH40880	ATTTGCTCTGAG	GACTCACGGTCTCCGACTGGNNNNNNNNATTTGCTCTGAGCCTACGTCCTGAACTAAATC
Group_5	SUB-TF 09	F12	ZCCHC8	IOH40465	ATCCCGAAACAG	GACTCACGGTCTCCGACTGGNNNNNNNNATCCCGAAACAGCCTACGTCCTGAACTAAATC
Group_5	SUB-TF 09	G01	ZCCHC3	IOH40787	AGAGTCACTA	GACTCACGGTCTCCGACTGGNNNNNNNNAGAGTCACTACCTACGTCCTGAACTAAATC
Group_5	SUB-TF 09	G02	CCNC	IOH40631	AATACCGAATCA	GACTCACGGTCTCCGACTGGNNNNNNNNAATACCGAATCACCTACGTCCTGAACTAAATC
Group_5	SUB-TF 09	G03	SRY	IOH35265	ACTAACCGATGT	GACTCACGGTCTCCGACTGGNNNNNNNNACTAACCGATGTCCTACGTCCTGAACTAAATC
Group_5	SUB-TF 09	G04	SOX13	IOH44934	ACAAACATCG	GACTCACGGTCTCCGACTGGNNNNNNNNACAAACATCGCCTACGTCCTGAACTAAATC
Group_5	SUB-TF 09	G05	E2F7	IOH41737	AGATTGGGTTG	GACTCACGGTCTCCGACTGGNNNNNNNNAGATTGGGTTGCCTACGTCCTGAACTAAATC
Group_5	SUB-TF 09	G06	PPIE	IOH45842	ATCGACTCATAG	GACTCACGGTCTCCGACTGGNNNNNNNNATCGACTCATAGCCTACGTCCTGAACTAAATC
Group_5	SUB-TF 09	G07	GATAD2B	IOH36723	ATCACTTTCCGC	GACTCACGGTCTCCGACTGGNNNNNNNNATCACTTTCCGCCCTACGTCCTGAACTAAATC
Group_5	SUB-TF 09	G08	Unknown	Unknown	ATGTTGCCTT	GACTCACGGTCTCCGACTGGNNNNNNNNATGTTGCCTTCCTACGTCCTGAACTAAATC
Group_5	SUB-TF 09	G09	NFATC1	IOH36807	AATCGCGCT	GACTCACGGTCTCCGACTGGNNNNNNNNAATCGCGCTCCTACGTCCTGAACTAAATC
Group_5	SUB-TF 09	G10	MBD1	IOH36702	AACAAGTTTCA	GACTCACGGTCTCCGACTGGNNNNNNNNAACAAGTTTCACCTACGTCCTGAACTAAATC
Group_5	SUB-TF 09	G11	GATAD1	IOH13286	AACATCACTAAG	GACTCACGGTCTCCGACTGGNNNNNNNNAACATCACTAAGCCTACGTCCTGAACTAAATC
Group_5	SUB-TF 09	G12	ESR1	IOH34665	ATTACCGTTGCA	GACTCACGGTCTCCGACTGGNNNNNNNNATTACCGTTGCACCTACGTCCTGAACTAAATC
Group_5	SUB-TF 09	H01	NR1I2	IOH34726	AGCATCAAAGAA	GACTCACGGTCTCCGACTGGNNNNNNNNAGCATCAAAGAACCTACGTCCTGAACTAAATC
Group_5	SUB-TF 09	H02	ZNF697	IOH23216	ACCAAGTCTACT	GACTCACGGTCTCCGACTGGNNNNNNNNACCAAGTCTACTCCTACGTCCTGAACTAAATC
Group_5	SUB-TF 09	H03	ZNF630	IOH43966	ATCATTGCTAAG	GACTCACGGTCTCCGACTGGNNNNNNNNATCATTGCTAAGCCTACGTCCTGAACTAAATC
Group_5	SUB-TF 09	H04	TERF1	IOH36709	ATCCACTAGCTC	GACTCACGGTCTCCGACTGGNNNNNNNNATCCACTAGCTCCCTACGTCCTGAACTAAATC
Group_5	SUB-TF 09	H05	ZFP90	IOH23231	AGGAAGACTA	GACTCACGGTCTCCGACTGGNNNNNNNNAGGAAGACTACCTACGTCCTGAACTAAATC
Group_5	SUB-TF 09	H06	PRDM1	IOH36583	AGGAGATAAG	GACTCACGGTCTCCGACTGGNNNNNNNNAGGAGATAAGCCTACGTCCTGAACTAAATC
Group_5	SUB-TF 09	H07	ZBTB26	IOH13384	AGCATCACT	GACTCACGGTCTCCGACTGGNNNNNNNNAGCATCACTCCTACGTCCTGAACTAAATC
Group_5	SUB-TF 09	H08	SIX5	IOH23252	ACTTTCCTTG	GACTCACGGTCTCCGACTGGNNNNNNNNACTTTCCTTGCCTACGTCCTGAACTAAATC
Group_5	SUB-TF 09	H09	Unknown	Unknown	ATGGAAAGC	GACTCACGGTCTCCGACTGGNNNNNNNNATGGAAAGCCCTACGTCCTGAACTAAATC
Group_5	SUB-TF 09	H10	ID4	IOH12413	AGCTCGTCTTAG	GACTCACGGTCTCCGACTGGNNNNNNNNAGCTCGTCTTAGCCTACGTCCTGAACTAAATC
Group_5	SUB-TF 09	H11	MTA2	IOH28963	AAGTGTCTCCAT	GACTCACGGTCTCCGACTGGNNNNNNNNAAGTGTCTCCATCCTACGTCCTGAACTAAATC
Group_5	SUB-TF 09	H12	CREB3L1	IOH27913	ACCCTTGCA	GACTCACGGTCTCCGACTGGNNNNNNNNACCCTTGCACCTACGTCCTGAACTAAATC
Group_5	SUB-TF 10	A01	SREBF1	IOH28845	ACCTATTTGG	GACTCACGGTCTCCGACTGGNNNNNNNNACCTATTTGGCCTACGTCCTGAACTAAATC
Group_5	SUB-TF 10	A02	DEAF1	IOH29409	AGCCGATCTGAA	GACTCACGGTCTCCGACTGGNNNNNNNNAGCCGATCTGAACCTACGTCCTGAACTAAATC
Group_5	SUB-TF 10	A03	FEV	IOH27790	ACAAACTTTAC	GACTCACGGTCTCCGACTGGNNNNNNNNACAAACTTTACCCTACGTCCTGAACTAAATC
Group_5	SUB-TF 10	A04	ZNF653	IOH27888	AATGCTAAGG	GACTCACGGTCTCCGACTGGNNNNNNNNAATGCTAAGGCCTACGTCCTGAACTAAATC
Group_5	SUB-TF 10	A05	HOXD8	IOH27929	AGAACAAGAC	GACTCACGGTCTCCGACTGGNNNNNNNNAGAACAAGACCCTACGTCCTGAACTAAATC
Group_5	SUB-TF 10	A06	KAT2B	IOH29147	ATCTTGGCTT	GACTCACGGTCTCCGACTGGNNNNNNNNATCTTGGCTTCCTACGTCCTGAACTAAATC
Group_5	SUB-TF 10	A07	ZNF175	IOH28916	AGCAATCCGGAT	GACTCACGGTCTCCGACTGGNNNNNNNNAGCAATCCGGATCCTACGTCCTGAACTAAATC
Group_5	SUB-TF 10	A08	LHX4	IOH12989	AGTAAACAA	GACTCACGGTCTCCGACTGGNNNNNNNNAGTAAACAACCTACGTCCTGAACTAAATC
Group_5	SUB-TF 10	A09	FOXM1	IOH11966	AGCCTGGTA	GACTCACGGTCTCCGACTGGNNNNNNNNAGCCTGGTACCTACGTCCTGAACTAAATC
Group_5	SUB-TF 10	A10	TAF10	IOH14477	AGATGTATCCAC	GACTCACGGTCTCCGACTGGNNNNNNNNAGATGTATCCACCCTACGTCCTGAACTAAATC
Group_5	SUB-TF 10	A11	ARID3A	IOH29183	ATCTTCATTCA	GACTCACGGTCTCCGACTGGNNNNNNNNATCTTCATTCACCTACGTCCTGAACTAAATC
Group_5	SUB-TF 10	A12	SF1	IOH27593	ATTACGAGTGCT	GACTCACGGTCTCCGACTGGNNNNNNNNATTACGAGTGCTCCTACGTCCTGAACTAAATC
Group_5	SUB-TF 10	B01	ZNF549	IOH29170	AACCCTCCTATA	GACTCACGGTCTCCGACTGGNNNNNNNNAACCCTCCTATACCTACGTCCTGAACTAAATC
Group_5	SUB-TF 10	B02	PDS5B	IOH27247	ACTCGACTGATC	GACTCACGGTCTCCGACTGGNNNNNNNNACTCGACTGATCCCTACGTCCTGAACTAAATC
Group_5	SUB-TF 10	B03	HIST2H2AC	IOH29296	AGAATGCAGAAT	GACTCACGGTCTCCGACTGGNNNNNNNNAGAATGCAGAATCCTACGTCCTGAACTAAATC
Group_5	SUB-TF 10	B04	CRX	IOH9769	ATTAATCACCCG	GACTCACGGTCTCCGACTGGNNNNNNNNATTAATCACCCGCCTACGTCCTGAACTAAATC
Group_5	SUB-TF 10	B05	YY1	IOH27684	AATTGCCAACCT	GACTCACGGTCTCCGACTGGNNNNNNNNAATTGCCAACCTCCTACGTCCTGAACTAAATC
Group_5	SUB-TF 10	B06	NFAT5	IOH36780	ATGGTAGCCATT	GACTCACGGTCTCCGACTGGNNNNNNNNATGGTAGCCATTCCTACGTCCTGAACTAAATC
Group_5	SUB-TF 10	B07	L3MBTL4	IOH27518	AGCCATCTATAG	GACTCACGGTCTCCGACTGGNNNNNNNNAGCCATCTATAGCCTACGTCCTGAACTAAATC
Group_5	SUB-TF 10	B08	ZNF484	IOH38400	ACATTTGCCT	GACTCACGGTCTCCGACTGGNNNNNNNNACATTTGCCTCCTACGTCCTGAACTAAATC
Group_5	SUB-TF 10	B09	ZBTB44	IOH26778	AACCTTGTACA	GACTCACGGTCTCCGACTGGNNNNNNNNAACCTTGTACACCTACGTCCTGAACTAAATC
Group_5	SUB-TF 10	B10	ZNF34	IOH27470	ATACACAACTGT	GACTCACGGTCTCCGACTGGNNNNNNNNATACACAACTGTCCTACGTCCTGAACTAAATC
Group_5	SUB-TF 10	B11	OLIG1	IOH26795	AGCAATCCAAGT	GACTCACGGTCTCCGACTGGNNNNNNNNAGCAATCCAAGTCCTACGTCCTGAACTAAATC
Group_5	SUB-TF 10	B12	ISL1	IOH27493	AGAGTAGCATCA	GACTCACGGTCTCCGACTGGNNNNNNNNAGAGTAGCATCACCTACGTCCTGAACTAAATC
Group_5	SUB-TF 10	C01	ZNF677	IOH26493	AGACCTCTTA	GACTCACGGTCTCCGACTGGNNNNNNNNAGACCTCTTACCTACGTCCTGAACTAAATC
Group_5	SUB-TF 10	C02	HOXC4	IOH26716	ACACTCAAGCAC	GACTCACGGTCTCCGACTGGNNNNNNNNACACTCAAGCACCCTACGTCCTGAACTAAATC
Group_5	SUB-TF 10	C03	RING1	IOH27050	ACCCTGAATTA	GACTCACGGTCTCCGACTGGNNNNNNNNACCCTGAATTACCTACGTCCTGAACTAAATC
Group_5	SUB-TF 10	C04	GATAD1	IOH27226	ACGATTCCCATC	GACTCACGGTCTCCGACTGGNNNNNNNNACGATTCCCATCCCTACGTCCTGAACTAAATC
Group_5	SUB-TF 10	C05	EBF4	IOH28965	ACTACAACCCAC	GACTCACGGTCTCCGACTGGNNNNNNNNACTACAACCCACCCTACGTCCTGAACTAAATC
Group_5	SUB-TF 10	C06	ZNF573	IOH46163	ACTTCACAGCTT	GACTCACGGTCTCCGACTGGNNNNNNNNACTTCACAGCTTCCTACGTCCTGAACTAAATC
Group_5	SUB-TF 10	C07	TBX22	IOH46151	AGCCAAACCCA	GACTCACGGTCTCCGACTGGNNNNNNNNAGCCAAACCCACCTACGTCCTGAACTAAATC
Group_5	SUB-TF 10	C08	ETV4	IOH46096	ACGATTAT	GACTCACGGTCTCCGACTGGNNNNNNNNACGATTATCCTACGTCCTGAACTAAATC
Group_5	SUB-TF 10	C09	ZNF34	IOH5682	ATAGTACACCTT	GACTCACGGTCTCCGACTGGNNNNNNNNATAGTACACCTTCCTACGTCCTGAACTAAATC
Group_5	SUB-TF 10	C10	ZNF765	IOH46066	AAGACCTAAGAT	GACTCACGGTCTCCGACTGGNNNNNNNNAAGACCTAAGATCCTACGTCCTGAACTAAATC
Group_5	SUB-TF 10	C11	ETV5	IOH5884	ACCGACTTT	GACTCACGGTCTCCGACTGGNNNNNNNNACCGACTTTCCTACGTCCTGAACTAAATC
Group_5	SUB-TF 10	C12	ZNF473	IOH13003	ATATCTGCTTCA	GACTCACGGTCTCCGACTGGNNNNNNNNATATCTGCTTCACCTACGTCCTGAACTAAATC
Group_5	SUB-TF 10	D01	JUN	IOH6664	ACCTGCAAATGC	GACTCACGGTCTCCGACTGGNNNNNNNNACCTGCAAATGCCCTACGTCCTGAACTAAATC
Group_5	SUB-TF 10	D02	EPAS1	IOH28110	AATACCATAGTG	GACTCACGGTCTCCGACTGGNNNNNNNNAATACCATAGTGCCTACGTCCTGAACTAAATC
Group_5	SUB-TF 10	D03	ZNF626	IOH7512	AGCGATCA	GACTCACGGTCTCCGACTGGNNNNNNNNAGCGATCACCTACGTCCTGAACTAAATC
Group_5	SUB-TF 10	D04	ZNF689	IOH13145	ATCGTTAAGAA	GACTCACGGTCTCCGACTGGNNNNNNNNATCGTTAAGAACCTACGTCCTGAACTAAATC
Group_5	SUB-TF 10	D05	CREB3L1	IOH13155	AGCAATGGTT	GACTCACGGTCTCCGACTGGNNNNNNNNAGCAATGGTTCCTACGTCCTGAACTAAATC
Group_5	SUB-TF 10	D06	Unknown	Unknown	AACACCCAAA	GACTCACGGTCTCCGACTGGNNNNNNNNAACACCCAAACCTACGTCCTGAACTAAATC
Group_5	SUB-TF 10	D07	TBX3	IOH12474	ATCGCCTGGAAA	GACTCACGGTCTCCGACTGGNNNNNNNNATCGCCTGGAAACCTACGTCCTGAACTAAATC
Group_5	SUB-TF 10	D08	ZNF496	IOH6862	AACCGAATAC	GACTCACGGTCTCCGACTGGNNNNNNNNAACCGAATACCCTACGTCCTGAACTAAATC
Group_5	SUB-TF 10	D09	CEBPB	IOH6847	ACAATATCTCAG	GACTCACGGTCTCCGACTGGNNNNNNNNACAATATCTCAGCCTACGTCCTGAACTAAATC
Group_5	SUB-TF 10	D10	TBX2	IOH29393	AATCTGCCCAAA	GACTCACGGTCTCCGACTGGNNNNNNNNAATCTGCCCAAACCTACGTCCTGAACTAAATC
Group_5	SUB-TF 10	D11	GATA2	IOH4034	ACTCTTTGTC	GACTCACGGTCTCCGACTGGNNNNNNNNACTCTTTGTCCCTACGTCCTGAACTAAATC
Group_5	SUB-TF 10	D12	PRRX2	IOH13209	ACGACCATTCTA	GACTCACGGTCTCCGACTGGNNNNNNNNACGACCATTCTACCTACGTCCTGAACTAAATC
Group_5	SUB-TF 10	E01	MYCN	IOH5333	AACGATATCAAC	GACTCACGGTCTCCGACTGGNNNNNNNNAACGATATCAACCCTACGTCCTGAACTAAATC
Group_5	SUB-TF 10	E02	TADA2A	IOH12350	ATTCCTTCTCCT	GACTCACGGTCTCCGACTGGNNNNNNNNATTCCTTCTCCTCCTACGTCCTGAACTAAATC
Group_5	SUB-TF 10	E03	ASCL1	IOH3487	ATACACATGTGG	GACTCACGGTCTCCGACTGGNNNNNNNNATACACATGTGGCCTACGTCCTGAACTAAATC
Group_5	SUB-TF 10	E04	CITED2	IOH5598	ACCGAGCTATTT	GACTCACGGTCTCCGACTGGNNNNNNNNACCGAGCTATTTCCTACGTCCTGAACTAAATC
Group_5	SUB-TF 10	E05	ZNF133	IOH4834	AGAAGTCTACTG	GACTCACGGTCTCCGACTGGNNNNNNNNAGAAGTCTACTGCCTACGTCCTGAACTAAATC
Group_5	SUB-TF 10	E06	TLX2	IOH6437	ACGAAGCCACTT	GACTCACGGTCTCCGACTGGNNNNNNNNACGAAGCCACTTCCTACGTCCTGAACTAAATC
Group_5	SUB-TF 10	E07	ZNF655	IOH57328	ATAGCACCTA	GACTCACGGTCTCCGACTGGNNNNNNNNATAGCACCTACCTACGTCCTGAACTAAATC
Group_5	SUB-TF 10	E08	OTP	IOH4445	ACCGGATAAACA	GACTCACGGTCTCCGACTGGNNNNNNNNACCGGATAAACACCTACGTCCTGAACTAAATC
Group_5	SUB-TF 10	E09	HMGA1	IOH5224	ATCTAAGGTC	GACTCACGGTCTCCGACTGGNNNNNNNNATCTAAGGTCCCTACGTCCTGAACTAAATC
Group_5	SUB-TF 10	E10	RXRG	IOH57325	AGCCCATTTGAG	GACTCACGGTCTCCGACTGGNNNNNNNNAGCCCATTTGAGCCTACGTCCTGAACTAAATC
Group_5	SUB-TF 10	E11	GTF2IRD1	IOH10904	AAGAATCTCCA	GACTCACGGTCTCCGACTGGNNNNNNNNAAGAATCTCCACCTACGTCCTGAACTAAATC
Group_5	SUB-TF 10	E12	PITX1	IOH3080	AATGTGTCGA	GACTCACGGTCTCCGACTGGNNNNNNNNAATGTGTCGACCTACGTCCTGAACTAAATC
Group_5	SUB-TF 10	F01	SMARCC2	IOH9651	ATTCTCATAAG	GACTCACGGTCTCCGACTGGNNNNNNNNATTCTCATAAGCCTACGTCCTGAACTAAATC
Group_5	SUB-TF 10	F02	ZNF655	IOH57345	ACGAGTTGTCAC	GACTCACGGTCTCCGACTGGNNNNNNNNACGAGTTGTCACCCTACGTCCTGAACTAAATC
Group_5	SUB-TF 10	F03	MAFB	IOH22065	AACGAATTGAGC	GACTCACGGTCTCCGACTGGNNNNNNNNAACGAATTGAGCCCTACGTCCTGAACTAAATC
Group_5	SUB-TF 10	F04	PER1	IOH53655	ACGAGATGAT	GACTCACGGTCTCCGACTGGNNNNNNNNACGAGATGATCCTACGTCCTGAACTAAATC
Group_5	SUB-TF 10	F05	FEZF2	IOH11172	ACTCTGGGTATT	GACTCACGGTCTCCGACTGGNNNNNNNNACTCTGGGTATTCCTACGTCCTGAACTAAATC
Group_5	SUB-TF 10	F06	ZNF592	IOH53654	AAGATACCGGAT	GACTCACGGTCTCCGACTGGNNNNNNNNAAGATACCGGATCCTACGTCCTGAACTAAATC
Group_5	SUB-TF 10	F07	ISL2	IOH10979	AAGATCGAACTT	GACTCACGGTCTCCGACTGGNNNNNNNNAAGATCGAACTTCCTACGTCCTGAACTAAATC
Group_5	SUB-TF 10	F08	MYT1	IOH53635	AGCGATAACACA	GACTCACGGTCTCCGACTGGNNNNNNNNAGCGATAACACACCTACGTCCTGAACTAAATC
Group_5	SUB-TF 10	F09	NR6A1	IOH22347	ATAATGTGG	GACTCACGGTCTCCGACTGGNNNNNNNNATAATGTGGCCTACGTCCTGAACTAAATC
Group_5	SUB-TF 10	F10	ZBTB22	IOH10718	AGACATGAAG	GACTCACGGTCTCCGACTGGNNNNNNNNAGACATGAAGCCTACGTCCTGAACTAAATC
Group_5	SUB-TF 10	F11	E2F3	IOH11571	AACTACCCG	GACTCACGGTCTCCGACTGGNNNNNNNNAACTACCCGCCTACGTCCTGAACTAAATC
Group_5	SUB-TF 10	F12	YBX2	IOH21817	ATTGGTCCTCTC	GACTCACGGTCTCCGACTGGNNNNNNNNATTGGTCCTCTCCCTACGTCCTGAACTAAATC
Group_5	SUB-TF 10	G01	ZEB2	IOH53645	AAGCCTATTC	GACTCACGGTCTCCGACTGGNNNNNNNNAAGCCTATTCCCTACGTCCTGAACTAAATC
Group_5	SUB-TF 10	G02	TRIM25	IOH11168	ACGCCTTTAACT	GACTCACGGTCTCCGACTGGNNNNNNNNACGCCTTTAACTCCTACGTCCTGAACTAAATC
Group_5	SUB-TF 10	G03	MNDA	IOH21730	ATTGCTCTA	GACTCACGGTCTCCGACTGGNNNNNNNNATTGCTCTACCTACGTCCTGAACTAAATC
Group_5	SUB-TF 10	G04	ZNF57	IOH22380	ACCCGTACTTCA	GACTCACGGTCTCCGACTGGNNNNNNNNACCCGTACTTCACCTACGTCCTGAACTAAATC
Group_5	SUB-TF 10	G05	ZNF608	IOH53673	ATGCCACATTAA	GACTCACGGTCTCCGACTGGNNNNNNNNATGCCACATTAACCTACGTCCTGAACTAAATC
Group_5	SUB-TF 10	G06	OLIG1	IOH11320	ATGCCACTGTGT	GACTCACGGTCTCCGACTGGNNNNNNNNATGCCACTGTGTCCTACGTCCTGAACTAAATC
Group_5	SUB-TF 10	G07	CREM	IOH50187	ATGGTAATTCCT	GACTCACGGTCTCCGACTGGNNNNNNNNATGGTAATTCCTCCTACGTCCTGAACTAAATC
Group_5	SUB-TF 10	G08	CREM	IOH50192	ACTCCGTTAATC	GACTCACGGTCTCCGACTGGNNNNNNNNACTCCGTTAATCCCTACGTCCTGAACTAAATC
Group_5	SUB-TF 10	G09	NEUROG2	IOH25937	ATTTGATGGAA	GACTCACGGTCTCCGACTGGNNNNNNNNATTTGATGGAACCTACGTCCTGAACTAAATC
Group_5	SUB-TF 10	G10	ZCCHC7	IOH25942	ATTATGGGATC	GACTCACGGTCTCCGACTGGNNNNNNNNATTATGGGATCCCTACGTCCTGAACTAAATC
Group_5	SUB-TF 10	G11	MIER2	IOH40210	ACAATGAAGG	GACTCACGGTCTCCGACTGGNNNNNNNNACAATGAAGGCCTACGTCCTGAACTAAATC
Group_5	SUB-TF 10	G12	TCF7	IOH26175	ACCTAACACTGT	GACTCACGGTCTCCGACTGGNNNNNNNNACCTAACACTGTCCTACGTCCTGAACTAAATC
Group_5	SUB-TF 10	H01	CXXC1	IOH10146	ATACACCGCAA	GACTCACGGTCTCCGACTGGNNNNNNNNATACACCGCAACCTACGTCCTGAACTAAATC
Group_5	SUB-TF 10	H02	TBX21	IOH26180	ATACCCTGTTTA	GACTCACGGTCTCCGACTGGNNNNNNNNATACCCTGTTTACCTACGTCCTGAACTAAATC
Group_5	SUB-TF 10	H03	CBFA2T2	IOH25743	AGCTACCGT	GACTCACGGTCTCCGACTGGNNNNNNNNAGCTACCGTCCTACGTCCTGAACTAAATC
Group_5	SUB-TF 10	H04	TFAP2E	IOH26264	ACATGCTCATG	GACTCACGGTCTCCGACTGGNNNNNNNNACATGCTCATGCCTACGTCCTGAACTAAATC
Group_5	SUB-TF 10	H05	ZNF576	IOH4844	ACATCCACTTCT	GACTCACGGTCTCCGACTGGNNNNNNNNACATCCACTTCTCCTACGTCCTGAACTAAATC
Group_5	SUB-TF 10	H06	JUNB	IOH27814	AGATCTTTGCAC	GACTCACGGTCTCCGACTGGNNNNNNNNAGATCTTTGCACCCTACGTCCTGAACTAAATC
Group_5	SUB-TF 10	H07	NKX2-8	IOH26042	ACCCAATAATAC	GACTCACGGTCTCCGACTGGNNNNNNNNACCCAATAATACCCTACGTCCTGAACTAAATC
Group_5	SUB-TF 10	H08	NEUROD2	IOH11120	AGAAGTTTGAAC	GACTCACGGTCTCCGACTGGNNNNNNNNAGAAGTTTGAACCCTACGTCCTGAACTAAATC
Group_5	SUB-TF 10	H09	PREB	IOH5373	AGTGTGGATCCT	GACTCACGGTCTCCGACTGGNNNNNNNNAGTGTGGATCCTCCTACGTCCTGAACTAAATC
Group_5	SUB-TF 10	H10	VAX2	IOH6503	ACACCTCCAAAC	GACTCACGGTCTCCGACTGGNNNNNNNNACACCTCCAAACCCTACGTCCTGAACTAAATC
Group_5	SUB-TF 10	H11	ZNF324	IOH6510	ACAACAACTACA	GACTCACGGTCTCCGACTGGNNNNNNNNACAACAACTACACCTACGTCCTGAACTAAATC
Group_5	SUB-TF 10	H12	ZCCHC2	IOH6393	AGGATTAGCGAC	GACTCACGGTCTCCGACTGGNNNNNNNNAGGATTAGCGACCCTACGTCCTGAACTAAATC
Group_5	GST control	H01	GST control		AACCTAAACTGC	GACTCACGGTCTCCGACTGGNNNNNNNNAACCTAAACTGCCCTACGTCCTGAACTAAATC
Group_5	GST control	H02	GST control		ATGTACTCCAAT	GACTCACGGTCTCCGACTGGNNNNNNNNATGTACTCCAATCCTACGTCCTGAACTAAATC
Group_5	GST control	H03	GST control		AAGAACTGCTCT	GACTCACGGTCTCCGACTGGNNNNNNNNAAGAACTGCTCTCCTACGTCCTGAACTAAATC
Group_5	GST control	H04	GST control		AAGATGGGCAAA	GACTCACGGTCTCCGACTGGNNNNNNNNAAGATGGGCAAACCTACGTCCTGAACTAAATC
Group_5	GST control	H05	GST control		AGGGAGATG	GACTCACGGTCTCCGACTGGNNNNNNNNAGGGAGATGCCTACGTCCTGAACTAAATC
Group_5	GST control	H06	GST control		ATCACAACACAC	GACTCACGGTCTCCGACTGGNNNNNNNNATCACAACACACCCTACGTCCTGAACTAAATC
Group_5	GST control	H07	GST control		AGACTAGCATC	GACTCACGGTCTCCGACTGGNNNNNNNNAGACTAGCATCCCTACGTCCTGAACTAAATC
Group_5	GST control	H08	GST control		ATTTGAGCCTA	GACTCACGGTCTCCGACTGGNNNNNNNNATTTGAGCCTACCTACGTCCTGAACTAAATC
Group_5	GST control	H09	GST control		AATTCATACTC	GACTCACGGTCTCCGACTGGNNNNNNNNAATTCATACTCCCTACGTCCTGAACTAAATC
Group_5	GST control	H10	GST control		ATTTGATG	GACTCACGGTCTCCGACTGGNNNNNNNNATTTGATGCCTACGTCCTGAACTAAATC
Group_5	GST control	H11	GST control		ATCTACCCTA	GACTCACGGTCTCCGACTGGNNNNNNNNATCTACCCTACCTACGTCCTGAACTAAATC
Group_5	GST control	H12	GST control		ATAGTCTCT	GACTCACGGTCTCCGACTGGNNNNNNNNATAGTCTCTCCTACGTCCTGAACTAAATC
Group_6	SUB-TF 11	A01	ZNF614	IOH5452	ACATTCTGTGCA	GACTCACGGTCTCCGACTGGNNNNNNNNACATTCTGTGCACCTACGTCCTGAACTAAATC
Group_6	SUB-TF 11	A02	GTF3C2	IOH4747	ATCACGCTAA	GACTCACGGTCTCCGACTGGNNNNNNNNATCACGCTAACCTACGTCCTGAACTAAATC
Group_6	SUB-TF 11	A03	ZNF416	IOH2940	ACGATATCTG	GACTCACGGTCTCCGACTGGNNNNNNNNACGATATCTGCCTACGTCCTGAACTAAATC
Group_6	SUB-TF 11	A04	ZNF513	IOH28081	AACACCAAG	GACTCACGGTCTCCGACTGGNNNNNNNNAACACCAAGCCTACGTCCTGAACTAAATC
Group_6	SUB-TF 11	A05	OLIG3	IOH28124	AGCTCTTTACAG	GACTCACGGTCTCCGACTGGNNNNNNNNAGCTCTTTACAGCCTACGTCCTGAACTAAATC
Group_6	SUB-TF 11	A06	SRF	IOH28050	AACAAATGAGAG	GACTCACGGTCTCCGACTGGNNNNNNNNAACAAATGAGAGCCTACGTCCTGAACTAAATC
Group_6	SUB-TF 11	A07	ZNF639	IOH11572	AGATGCAAGGGT	GACTCACGGTCTCCGACTGGNNNNNNNNAGATGCAAGGGTCCTACGTCCTGAACTAAATC
Group_6	SUB-TF 11	A08	ZNF85	IOH3392	AGTCCAACTA	GACTCACGGTCTCCGACTGGNNNNNNNNAGTCCAACTACCTACGTCCTGAACTAAATC
Group_6	SUB-TF 11	A09	ZNF69	IOH28083	ATTGTACCCTTT	GACTCACGGTCTCCGACTGGNNNNNNNNATTGTACCCTTTCCTACGTCCTGAACTAAATC
Group_6	SUB-TF 11	A10	CPSF4	IOH27075	AGTGAACTC	GACTCACGGTCTCCGACTGGNNNNNNNNAGTGAACTCCCTACGTCCTGAACTAAATC
Group_6	SUB-TF 11	A11	HES2	IOH13107	ATGAACGCAACT	GACTCACGGTCTCCGACTGGNNNNNNNNATGAACGCAACTCCTACGTCCTGAACTAAATC
Group_6	SUB-TF 11	A12	ZNF655	IOH26044	AGTGCCAATT	GACTCACGGTCTCCGACTGGNNNNNNNNAGTGCCAATTCCTACGTCCTGAACTAAATC
Group_6	SUB-TF 11	B01	METTL3	IOH28087	ATGGTGTCT	GACTCACGGTCTCCGACTGGNNNNNNNNATGGTGTCTCCTACGTCCTGAACTAAATC
Group_6	SUB-TF 11	B02	ARID3B	IOH27265	ATACTTCGCTTG	GACTCACGGTCTCCGACTGGNNNNNNNNATACTTCGCTTGCCTACGTCCTGAACTAAATC
Group_6	SUB-TF 11	B03	NUFIP1	IOH11836	AGTATAGCAC	GACTCACGGTCTCCGACTGGNNNNNNNNAGTATAGCACCCTACGTCCTGAACTAAATC
Group_6	SUB-TF 11	B04	ZSCAN2	IOH28059	ACTCAATAGTGC	GACTCACGGTCTCCGACTGGNNNNNNNNACTCAATAGTGCCCTACGTCCTGAACTAAATC
Group_6	SUB-TF 11	B05	ZNF354A	IOH26539	ACCTTTACA	GACTCACGGTCTCCGACTGGNNNNNNNNACCTTTACACCTACGTCCTGAACTAAATC
Group_6	SUB-TF 11	B06	ZNF777	IOH46150	AGTACGCTT	GACTCACGGTCTCCGACTGGNNNNNNNNAGTACGCTTCCTACGTCCTGAACTAAATC
Group_6	SUB-TF 11	B07	ZNF567	IOH46035	ACGCTGTAAT	GACTCACGGTCTCCGACTGGNNNNNNNNACGCTGTAATCCTACGTCCTGAACTAAATC
Group_6	SUB-TF 11	B08	WT1	IOH40203	AGCCCTCATGAA	GACTCACGGTCTCCGACTGGNNNNNNNNAGCCCTCATGAACCTACGTCCTGAACTAAATC
Group_6	SUB-TF 11	B09	ZNF764	IOH6451	ACCTAGTC	GACTCACGGTCTCCGACTGGNNNNNNNNACCTAGTCCCTACGTCCTGAACTAAATC
Group_6	SUB-TF 11	B10	TLX3	IOH13377	AGTTAATGGCTA	GACTCACGGTCTCCGACTGGNNNNNNNNAGTTAATGGCTACCTACGTCCTGAACTAAATC
Group_6	SUB-TF 11	B11	Unknown	Unknown	ACGACCCTAAA	GACTCACGGTCTCCGACTGGNNNNNNNNACGACCCTAAACCTACGTCCTGAACTAAATC
Group_6	SUB-TF 11	B12	MEIS3	IOH53832	AGTTACCACCAC	GACTCACGGTCTCCGACTGGNNNNNNNNAGTTACCACCACCCTACGTCCTGAACTAAATC
Group_6	SUB-TF 11	C01	TULP1	IOH21946	ACATCGTTATTC	GACTCACGGTCTCCGACTGGNNNNNNNNACATCGTTATTCCCTACGTCCTGAACTAAATC
Group_6	SUB-TF 11	C02	ZNF658	IOH40204	ACTGAAACAAG	GACTCACGGTCTCCGACTGGNNNNNNNNACTGAAACAAGCCTACGTCCTGAACTAAATC
Group_6	SUB-TF 11	C03	TAF1A	IOH11735	AGAAACGCTTT	GACTCACGGTCTCCGACTGGNNNNNNNNAGAAACGCTTTCCTACGTCCTGAACTAAATC
Group_6	SUB-TF 11	C04	FOXA2	IOH14538	ACCTATCATGAA	GACTCACGGTCTCCGACTGGNNNNNNNNACCTATCATGAACCTACGTCCTGAACTAAATC
Group_6	SUB-TF 11	C05	NFIL3	IOH3188	AGTACACCATCA	GACTCACGGTCTCCGACTGGNNNNNNNNAGTACACCATCACCTACGTCCTGAACTAAATC
Group_6	SUB-TF 11	C06	NR4A2	IOH45806	AACAAGCAAG	GACTCACGGTCTCCGACTGGNNNNNNNNAACAAGCAAGCCTACGTCCTGAACTAAATC
Group_6	SUB-TF 11	C07	CREB5	IOH53714	ATTCACGATTAG	GACTCACGGTCTCCGACTGGNNNNNNNNATTCACGATTAGCCTACGTCCTGAACTAAATC
Group_6	SUB-TF 11	C08	ZNF410	IOH52025	ACAACCTCATTA	GACTCACGGTCTCCGACTGGNNNNNNNNACAACCTCATTACCTACGTCCTGAACTAAATC
Group_6	SUB-TF 11	C09	MAX	IOH10232	ATGAATAGG	GACTCACGGTCTCCGACTGGNNNNNNNNATGAATAGGCCTACGTCCTGAACTAAATC
Group_6	SUB-TF 11	C10	ZNF529	IOH51948	ACATAAAGCTCA	GACTCACGGTCTCCGACTGGNNNNNNNNACATAAAGCTCACCTACGTCCTGAACTAAATC
Group_6	SUB-TF 11	C11	PAX3	IOH52049	AAGTAACCTTA	GACTCACGGTCTCCGACTGGNNNNNNNNAAGTAACCTTACCTACGTCCTGAACTAAATC
Group_6	SUB-TF 11	C12	GATA1	IOH57792	ATGCCTAATG	GACTCACGGTCTCCGACTGGNNNNNNNNATGCCTAATGCCTACGTCCTGAACTAAATC
Group_6	SUB-TF 11	D01	ZNF446	IOH57920	AAGTCCGAACTC	GACTCACGGTCTCCGACTGGNNNNNNNNAAGTCCGAACTCCCTACGTCCTGAACTAAATC
Group_6	SUB-TF 11	D02	TOX4	IOH11749	ATCATAGCCT	GACTCACGGTCTCCGACTGGNNNNNNNNATCATAGCCTCCTACGTCCTGAACTAAATC
Group_6	SUB-TF 11	D03	TRIM13	IOH57782	ACAAAGACCT	GACTCACGGTCTCCGACTGGNNNNNNNNACAAAGACCTCCTACGTCCTGAACTAAATC
Group_6	SUB-TF 11	D04	ZNF326	IOH57680	ATAAACCGA	GACTCACGGTCTCCGACTGGNNNNNNNNATAAACCGACCTACGTCCTGAACTAAATC
Group_6	SUB-TF 11	D05	ZNF556	IOH51940	ACTGCACTGTGA	GACTCACGGTCTCCGACTGGNNNNNNNNACTGCACTGTGACCTACGTCCTGAACTAAATC
Group_6	SUB-TF 11	D06	RBPJ	IOH52060	AATCTTTCTTGC	GACTCACGGTCTCCGACTGGNNNNNNNNAATCTTTCTTGCCCTACGTCCTGAACTAAATC
Group_6	SUB-TF 11	D07	SOX5	IOH46700	ACACACGAACCT	GACTCACGGTCTCCGACTGGNNNNNNNNACACACGAACCTCCTACGTCCTGAACTAAATC
Group_6	SUB-TF 11	D08	BRF1	IOH52005	ACACCTCTCAG	GACTCACGGTCTCCGACTGGNNNNNNNNACACCTCTCAGCCTACGTCCTGAACTAAATC
Group_6	SUB-TF 11	D09	ZNF468	IOH51995	ATTGCATTC	GACTCACGGTCTCCGACTGGNNNNNNNNATTGCATTCCCTACGTCCTGAACTAAATC
Group_6	SUB-TF 11	D10	ZNF25	IOH51941	AACTGTATGC	GACTCACGGTCTCCGACTGGNNNNNNNNAACTGTATGCCCTACGTCCTGAACTAAATC
Group_6	SUB-TF 11	D11	ESRRG	IOH46466	ACCGAAATTTAC	GACTCACGGTCTCCGACTGGNNNNNNNNACCGAAATTTACCCTACGTCCTGAACTAAATC
Group_6	SUB-TF 11	D12	NR5A2	IOH46533	ATGTCCTATAC	GACTCACGGTCTCCGACTGGNNNNNNNNATGTCCTATACCCTACGTCCTGAACTAAATC
Group_6	SUB-TF 11	E01	HDAC8	IOH55157	AAGTAATGG	GACTCACGGTCTCCGACTGGNNNNNNNNAAGTAATGGCCTACGTCCTGAACTAAATC
Group_6	SUB-TF 11	E02	ILF3	IOH46674	AGTTCCAATCTG	GACTCACGGTCTCCGACTGGNNNNNNNNAGTTCCAATCTGCCTACGTCCTGAACTAAATC
Group_6	SUB-TF 11	E03	TFAP2A	IOH46467	AATTTCCAT	GACTCACGGTCTCCGACTGGNNNNNNNNAATTTCCATCCTACGTCCTGAACTAAATC
Group_6	SUB-TF 11	E04	ATF7	IOH46519	AAGCTTCTGT	GACTCACGGTCTCCGACTGGNNNNNNNNAAGCTTCTGTCCTACGTCCTGAACTAAATC
Group_6	SUB-TF 11	E05	ZNF277	IOH46468	ACATTGCTCACA	GACTCACGGTCTCCGACTGGNNNNNNNNACATTGCTCACACCTACGTCCTGAACTAAATC
Group_6	SUB-TF 11	E06	CREB5	IOH46550	AGAATAGAGG	GACTCACGGTCTCCGACTGGNNNNNNNNAGAATAGAGGCCTACGTCCTGAACTAAATC
Group_6	SUB-TF 11	E07	PLRG1	IOH46553	AATATACGGC	GACTCACGGTCTCCGACTGGNNNNNNNNAATATACGGCCCTACGTCCTGAACTAAATC
Group_6	SUB-TF 11	E08	ZNF189	IOH46607	ACACTGTTCCCT	GACTCACGGTCTCCGACTGGNNNNNNNNACACTGTTCCCTCCTACGTCCTGAACTAAATC
Group_6	SUB-TF 11	E09	EGR2	IOH46507	ACCTGTCCGATT	GACTCACGGTCTCCGACTGGNNNNNNNNACCTGTCCGATTCCTACGTCCTGAACTAAATC
Group_6	SUB-TF 11	E10	NFATC3	IOH46861	AGAATCTCCCTG	GACTCACGGTCTCCGACTGGNNNNNNNNAGAATCTCCCTGCCTACGTCCTGAACTAAATC
Group_6	SUB-TF 11	E11	ETS1	IOH46473	ATACTTTAAGG	GACTCACGGTCTCCGACTGGNNNNNNNNATACTTTAAGGCCTACGTCCTGAACTAAATC
Group_6	SUB-TF 11	E12	NEUROD6	IOH55067	AACACTAGTTA	GACTCACGGTCTCCGACTGGNNNNNNNNAACACTAGTTACCTACGTCCTGAACTAAATC
Group_6	SUB-TF 11	F01	EYA2	IOH46574	AGGGTAGTCTCA	GACTCACGGTCTCCGACTGGNNNNNNNNAGGGTAGTCTCACCTACGTCCTGAACTAAATC
Group_6	SUB-TF 11	F02	POU4F3	IOH46368	AGATACGCCCAT	GACTCACGGTCTCCGACTGGNNNNNNNNAGATACGCCCATCCTACGTCCTGAACTAAATC
Group_6	SUB-TF 11	F03	ZNF81	IOH46191	AACTACACCA	GACTCACGGTCTCCGACTGGNNNNNNNNAACTACACCACCTACGTCCTGAACTAAATC
Group_6	SUB-TF 11	F04	TEAD2	IOH6839	ACAAACCTGCCT	GACTCACGGTCTCCGACTGGNNNNNNNNACAAACCTGCCTCCTACGTCCTGAACTAAATC
Group_6	SUB-TF 11	F05	KLF7	IOH46274	AGCTACACAAAC	GACTCACGGTCTCCGACTGGNNNNNNNNAGCTACACAAACCCTACGTCCTGAACTAAATC
Group_6	SUB-TF 11	F06	NRBF2	IOH46266	ATACCTAAG	GACTCACGGTCTCCGACTGGNNNNNNNNATACCTAAGCCTACGTCCTGAACTAAATC
Group_6	SUB-TF 11	F07	GTF2A1	IOH46417	ATGCCATTCT	GACTCACGGTCTCCGACTGGNNNNNNNNATGCCATTCTCCTACGTCCTGAACTAAATC
Group_6	SUB-TF 11	F08	CBFB	IOH46204	AGAGCTCTCCTA	GACTCACGGTCTCCGACTGGNNNNNNNNAGAGCTCTCCTACCTACGTCCTGAACTAAATC
Group_6	SUB-TF 11	F09	MED4	IOH53881	AAGCTCCAC	GACTCACGGTCTCCGACTGGNNNNNNNNAAGCTCCACCCTACGTCCTGAACTAAATC
Group_6	SUB-TF 11	F10	ZNF213	IOH6897	ATTGCCACCTCT	GACTCACGGTCTCCGACTGGNNNNNNNNATTGCCACCTCTCCTACGTCCTGAACTAAATC
Group_6	SUB-TF 11	F11	MYBL2	IOH6886	AAGAGTGCTCG	GACTCACGGTCTCCGACTGGNNNNNNNNAAGAGTGCTCGCCTACGTCCTGAACTAAATC
Group_6	SUB-TF 11	F12	MSX1	IOH57315	AAGAAAGCCAAA	GACTCACGGTCTCCGACTGGNNNNNNNNAAGAAAGCCAAACCTACGTCCTGAACTAAATC
Group_6	SUB-TF 11	G01	IRX2	IOH57308	ACATATCCGA	GACTCACGGTCTCCGACTGGNNNNNNNNACATATCCGACCTACGTCCTGAACTAAATC
Group_6	SUB-TF 11	G02	ZFP64	IOH57098	ATAGTCCCAAGG	GACTCACGGTCTCCGACTGGNNNNNNNNATAGTCCCAAGGCCTACGTCCTGAACTAAATC
Group_6	SUB-TF 11	G03	ZDHHC1	IOH57184	ATTCAACCTG	GACTCACGGTCTCCGACTGGNNNNNNNNATTCAACCTGCCTACGTCCTGAACTAAATC
Group_6	SUB-TF 11	G04	CTCF	IOH57148	ATGTACGAAG	GACTCACGGTCTCCGACTGGNNNNNNNNATGTACGAAGCCTACGTCCTGAACTAAATC
Group_6	SUB-TF 11	G05	ZNF274	IOH57084	AACCTTACCA	GACTCACGGTCTCCGACTGGNNNNNNNNAACCTTACCACCTACGTCCTGAACTAAATC
Group_6	SUB-TF 11	G06	DLX1	IOH53873	ATCGACCATTA	GACTCACGGTCTCCGACTGGNNNNNNNNATCGACCATTACCTACGTCCTGAACTAAATC
Group_6	SUB-TF 11	G07	TP53	IOH53966	ATGTGCATGT	GACTCACGGTCTCCGACTGGNNNNNNNNATGTGCATGTCCTACGTCCTGAACTAAATC
Group_6	SUB-TF 11	G08	TADA2A	IOH53996	AGTGTCCTTGT	GACTCACGGTCTCCGACTGGNNNNNNNNAGTGTCCTTGTCCTACGTCCTGAACTAAATC
Group_6	SUB-TF 11	G09	ZNF584	IOH57237	AAGTTGAAC	GACTCACGGTCTCCGACTGGNNNNNNNNAAGTTGAACCCTACGTCCTGAACTAAATC
Group_6	SUB-TF 11	G10	SFMBT1	IOH57124	ATTAGCAAT	GACTCACGGTCTCCGACTGGNNNNNNNNATTAGCAATCCTACGTCCTGAACTAAATC
Group_6	SUB-TF 11	G11	HCFC2	IOH57072	ATAATCCAT	GACTCACGGTCTCCGACTGGNNNNNNNNATAATCCATCCTACGTCCTGAACTAAATC
Group_6	SUB-TF 11	G12	ZCRB1	IOH55985	ATGATTTCGC	GACTCACGGTCTCCGACTGGNNNNNNNNATGATTTCGCCCTACGTCCTGAACTAAATC
Group_6	SUB-TF 11	H01	RXRG	IOH57197	AACTGCGCCAAT	GACTCACGGTCTCCGACTGGNNNNNNNNAACTGCGCCAATCCTACGTCCTGAACTAAATC
Group_6	SUB-TF 11	H02	HOXB9	IOH57178	ACCGGAAATCAC	GACTCACGGTCTCCGACTGGNNNNNNNNACCGGAAATCACCCTACGTCCTGAACTAAATC
Group_6	SUB-TF 11	H03	USF2	IOH57272	ACTATACGACAT	GACTCACGGTCTCCGACTGGNNNNNNNNACTATACGACATCCTACGTCCTGAACTAAATC
Group_6	SUB-TF 11	H04	ZNF71	IOH57151	AGCCTTGTG	GACTCACGGTCTCCGACTGGNNNNNNNNAGCCTTGTGCCTACGTCCTGAACTAAATC
Group_6	SUB-TF 11	H05	HCLS1	IOH57089	ACTTGCGAACAA	GACTCACGGTCTCCGACTGGNNNNNNNNACTTGCGAACAACCTACGTCCTGAACTAAATC
Group_6	SUB-TF 11	H06	ZNF574	IOH56769	AAGCTCTACT	GACTCACGGTCTCCGACTGGNNNNNNNNAAGCTCTACTCCTACGTCCTGAACTAAATC
Group_6	SUB-TF 11	H07	NFYB	IOH57050	ATGCTACTTG	GACTCACGGTCTCCGACTGGNNNNNNNNATGCTACTTGCCTACGTCCTGAACTAAATC
Group_6	SUB-TF 11	H08	SCMH1	IOH57086	ACTCGTCAAAGG	GACTCACGGTCTCCGACTGGNNNNNNNNACTCGTCAAAGGCCTACGTCCTGAACTAAATC
Group_6	SUB-TF 11	H09	FOXN3	IOH56874	ATGCCAAACAAG	GACTCACGGTCTCCGACTGGNNNNNNNNATGCCAAACAAGCCTACGTCCTGAACTAAATC
Group_6	SUB-TF 11	H10	SLC30A9	IOH56936	ACTAACTTGG	GACTCACGGTCTCCGACTGGNNNNNNNNACTAACTTGGCCTACGTCCTGAACTAAATC
Group_6	SUB-TF 11	H11	TAF5L	IOH56427	AATTGTGAGC	GACTCACGGTCTCCGACTGGNNNNNNNNAATTGTGAGCCCTACGTCCTGAACTAAATC
Group_6	SUB-TF 11	H12	SIX1	IOH57034	AATTGGTGGCT	GACTCACGGTCTCCGACTGGNNNNNNNNAATTGGTGGCTCCTACGTCCTGAACTAAATC
Group_6	SUB-TF 12	A01	RCOR3	IOH52097	AATTAACTCGAC	GACTCACGGTCTCCGACTGGNNNNNNNNAATTAACTCGACCCTACGTCCTGAACTAAATC
Group_6	SUB-TF 12	A02	ZNF238	IOH52188	AAGAAACCA	GACTCACGGTCTCCGACTGGNNNNNNNNAAGAAACCACCTACGTCCTGAACTAAATC
Group_6	SUB-TF 12	A03	ATOH7	IOH56232	AATTAATCCGCA	GACTCACGGTCTCCGACTGGNNNNNNNNAATTAATCCGCACCTACGTCCTGAACTAAATC
Group_6	SUB-TF 12	A04	SMARCC2	IOH56122	ACAAAGCTATC	GACTCACGGTCTCCGACTGGNNNNNNNNACAAAGCTATCCCTACGTCCTGAACTAAATC
Group_6	SUB-TF 12	A05	ZNF490	IOH56278	ATCCTAAGTTT	GACTCACGGTCTCCGACTGGNNNNNNNNATCCTAAGTTTCCTACGTCCTGAACTAAATC
Group_6	SUB-TF 12	A06	ZCCHC9	IOH56216	AAGGGTCTTT	GACTCACGGTCTCCGACTGGNNNNNNNNAAGGGTCTTTCCTACGTCCTGAACTAAATC
Group_6	SUB-TF 12	A07	POU3F2	IOH56340	AGTGAACCGAT	GACTCACGGTCTCCGACTGGNNNNNNNNAGTGAACCGATCCTACGTCCTGAACTAAATC
Group_6	SUB-TF 12	A08	SNAI1	IOH56124	ACAATGTACACA	GACTCACGGTCTCCGACTGGNNNNNNNNACAATGTACACACCTACGTCCTGAACTAAATC
Group_6	SUB-TF 12	A09	HOXA11	IOH56448	ATCGACTTCT	GACTCACGGTCTCCGACTGGNNNNNNNNATCGACTTCTCCTACGTCCTGAACTAAATC
Group_6	SUB-TF 12	A10	MITF	IOH52183	ACCGGAAAT	GACTCACGGTCTCCGACTGGNNNNNNNNACCGGAAATCCTACGTCCTGAACTAAATC
Group_6	SUB-TF 12	A11	ZBTB12	IOH56476	AGAGTAAACCAC	GACTCACGGTCTCCGACTGGNNNNNNNNAGAGTAAACCACCCTACGTCCTGAACTAAATC
Group_6	SUB-TF 12	A12	ZBED1	IOH55626	AACAAATCTTGC	GACTCACGGTCTCCGACTGGNNNNNNNNAACAAATCTTGCCCTACGTCCTGAACTAAATC
Group_6	SUB-TF 12	B01	ZNF606	IOH55699	ACGACCTCTTCA	GACTCACGGTCTCCGACTGGNNNNNNNNACGACCTCTTCACCTACGTCCTGAACTAAATC
Group_6	SUB-TF 12	B02	GTF3C2	IOH55745	AGGTTAACTTT	GACTCACGGTCTCCGACTGGNNNNNNNNAGGTTAACTTTCCTACGTCCTGAACTAAATC
Group_6	SUB-TF 12	B03	TIMELESS	IOH55827	ACTCACATC	GACTCACGGTCTCCGACTGGNNNNNNNNACTCACATCCCTACGTCCTGAACTAAATC
Group_6	SUB-TF 12	B04	MAX	IOH58594	ATAAACTTCGCA	GACTCACGGTCTCCGACTGGNNNNNNNNATAAACTTCGCACCTACGTCCTGAACTAAATC
Group_6	SUB-TF 12	B05	ZNF498	IOH55446	AATAGATGT	GACTCACGGTCTCCGACTGGNNNNNNNNAATAGATGTCCTACGTCCTGAACTAAATC
Group_6	SUB-TF 12	B06	ZCCHC8	IOH55642	ACTTGAGCTGGT	GACTCACGGTCTCCGACTGGNNNNNNNNACTTGAGCTGGTCCTACGTCCTGAACTAAATC
Group_6	SUB-TF 12	B07	ZHX1	IOH55729	AGGGATAGTACT	GACTCACGGTCTCCGACTGGNNNNNNNNAGGGATAGTACTCCTACGTCCTGAACTAAATC
Group_6	SUB-TF 12	B08	CREM	IOH58615	AGTGAACCAAGC	GACTCACGGTCTCCGACTGGNNNNNNNNAGTGAACCAAGCCCTACGTCCTGAACTAAATC
Group_6	SUB-TF 12	B09	GTF3C3	IOH55731	AGGTAGTCCTGT	GACTCACGGTCTCCGACTGGNNNNNNNNAGGTAGTCCTGTCCTACGTCCTGAACTAAATC
Group_6	SUB-TF 12	B10	CREM	IOH58671	ATCACTGAGCCA	GACTCACGGTCTCCGACTGGNNNNNNNNATCACTGAGCCACCTACGTCCTGAACTAAATC
Group_6	SUB-TF 12	B11	CREM	IOH58667	ACAAATGCTC	GACTCACGGTCTCCGACTGGNNNNNNNNACAAATGCTCCCTACGTCCTGAACTAAATC
Group_6	SUB-TF 12	B12	CREM	IOH58633	ACACGATTCAAT	GACTCACGGTCTCCGACTGGNNNNNNNNACACGATTCAATCCTACGTCCTGAACTAAATC
Group_6	SUB-TF 12	C01	CREM	IOH58590	ACCCAACATTC	GACTCACGGTCTCCGACTGGNNNNNNNNACCCAACATTCCCTACGTCCTGAACTAAATC
Group_6	SUB-TF 12	C02	TGIF1	IOH3086	AACAAAGAT	GACTCACGGTCTCCGACTGGNNNNNNNNAACAAAGATCCTACGTCCTGAACTAAATC
Group_6	SUB-TF 12	C03	PDLIM5	IOH5919	ATCACCTTGTGC	GACTCACGGTCTCCGACTGGNNNNNNNNATCACCTTGTGCCCTACGTCCTGAACTAAATC
Group_6	SUB-TF 12	C04	PSMC2	IOH4140	ACTGCGTGTAG	GACTCACGGTCTCCGACTGGNNNNNNNNACTGCGTGTAGCCTACGTCCTGAACTAAATC
Group_6	SUB-TF 12	C05	ZNF593	IOH4113	ACATTCCTAGCA	GACTCACGGTCTCCGACTGGNNNNNNNNACATTCCTAGCACCTACGTCCTGAACTAAATC
Group_6	SUB-TF 12	C06	VPS4B	IOH2268	AGTCCATCCCTA	GACTCACGGTCTCCGACTGGNNNNNNNNAGTCCATCCCTACCTACGTCCTGAACTAAATC
Group_6	SUB-TF 12	C07	HEYL	IOH6546	ACTCAATCTAA	GACTCACGGTCTCCGACTGGNNNNNNNNACTCAATCTAACCTACGTCCTGAACTAAATC
Group_6	SUB-TF 12	C08	ZBTB7A	IOH13226	AAGCTTGCAT	GACTCACGGTCTCCGACTGGNNNNNNNNAAGCTTGCATCCTACGTCCTGAACTAAATC
Group_6	SUB-TF 12	C09	ATF4	IOH10385	AGACACCTG	GACTCACGGTCTCCGACTGGNNNNNNNNAGACACCTGCCTACGTCCTGAACTAAATC
Group_6	SUB-TF 12	C10	RFX4	IOH11627	AATACTCGCTAT	GACTCACGGTCTCCGACTGGNNNNNNNNAATACTCGCTATCCTACGTCCTGAACTAAATC
Group_6	SUB-TF 12	C11	ZNF32	IOH14866	ATCATACCA	GACTCACGGTCTCCGACTGGNNNNNNNNATCATACCACCTACGTCCTGAACTAAATC
Group_6	SUB-TF 12	C12	RELA	IOH14089	ACATTATACGCG	GACTCACGGTCTCCGACTGGNNNNNNNNACATTATACGCGCCTACGTCCTGAACTAAATC
Group_6	SUB-TF 12	D01	THRA	IOH5349	ACACTTTGTCG	GACTCACGGTCTCCGACTGGNNNNNNNNACACTTTGTCGCCTACGTCCTGAACTAAATC
Group_6	SUB-TF 12	D02	CEP250	IOH4012	ACTAAACAAGCG	GACTCACGGTCTCCGACTGGNNNNNNNNACTAAACAAGCGCCTACGTCCTGAACTAAATC
Group_6	SUB-TF 12	D03	SSX3	IOH7517	ATTTGCCA	GACTCACGGTCTCCGACTGGNNNNNNNNATTTGCCACCTACGTCCTGAACTAAATC
Group_6	SUB-TF 12	D04	NUCB1	IOH3531	AGAGTCCCTTCT	GACTCACGGTCTCCGACTGGNNNNNNNNAGAGTCCCTTCTCCTACGTCCTGAACTAAATC
Group_6	SUB-TF 12	D05	ILF3	IOH4558	ACTGCGAAACCA	GACTCACGGTCTCCGACTGGNNNNNNNNACTGCGAAACCACCTACGTCCTGAACTAAATC
Group_6	SUB-TF 12	D06	ZNF3	IOH7008	AATGCCCTGTC	GACTCACGGTCTCCGACTGGNNNNNNNNAATGCCCTGTCCCTACGTCCTGAACTAAATC
Group_6	SUB-TF 12	D07	ILF2	IOH3455	ATCCATGG	GACTCACGGTCTCCGACTGGNNNNNNNNATCCATGGCCTACGTCCTGAACTAAATC
Group_6	SUB-TF 12	D08	GATA3	IOH3171	AGCGAGATACCA	GACTCACGGTCTCCGACTGGNNNNNNNNAGCGAGATACCACCTACGTCCTGAACTAAATC
Group_6	SUB-TF 12	D09	ZNF26	IOH3176	ACTGTAGTGAAC	GACTCACGGTCTCCGACTGGNNNNNNNNACTGTAGTGAACCCTACGTCCTGAACTAAATC
Group_6	SUB-TF 12	D10	NFIB	IOH3202	ACACCCTTCTTG	GACTCACGGTCTCCGACTGGNNNNNNNNACACCCTTCTTGCCTACGTCCTGAACTAAATC
Group_6	SUB-TF 12	D11	LARP1	IOH21797	ATCACAAAGTAC	GACTCACGGTCTCCGACTGGNNNNNNNNATCACAAAGTACCCTACGTCCTGAACTAAATC
Group_6	SUB-TF 12	D12	KCNIP2	IOH21409	ACTTGTTGCCTG	GACTCACGGTCTCCGACTGGNNNNNNNNACTTGTTGCCTGCCTACGTCCTGAACTAAATC
Group_6	SUB-TF 12	E01	HOXB6	IOH12561	ATGCCTTCCTCT	GACTCACGGTCTCCGACTGGNNNNNNNNATGCCTTCCTCTCCTACGTCCTGAACTAAATC
Group_6	SUB-TF 12	E02	CREM	IOH10010	AATACCTTCTA	GACTCACGGTCTCCGACTGGNNNNNNNNAATACCTTCTACCTACGTCCTGAACTAAATC
Group_6	SUB-TF 12	E03	ATF2	IOH12735	AACTGCTGG	GACTCACGGTCTCCGACTGGNNNNNNNNAACTGCTGGCCTACGTCCTGAACTAAATC
Group_6	SUB-TF 12	E04	MITF	IOH22837	AGTTTGTCAACT	GACTCACGGTCTCCGACTGGNNNNNNNNAGTTTGTCAACTCCTACGTCCTGAACTAAATC
Group_6	SUB-TF 12	E05	KLF4	IOH22853	ACACTCACCTTT	GACTCACGGTCTCCGACTGGNNNNNNNNACACTCACCTTTCCTACGTCCTGAACTAAATC
Group_6	SUB-TF 12	E06	ZKSCAN5	IOH22429	ATTTGGCAT	GACTCACGGTCTCCGACTGGNNNNNNNNATTTGGCATCCTACGTCCTGAACTAAATC
Group_6	SUB-TF 12	E07	ZBTB44	IOH22271	AGAACGACTT	GACTCACGGTCTCCGACTGGNNNNNNNNAGAACGACTTCCTACGTCCTGAACTAAATC
Group_6	SUB-TF 12	E08	RFX4	IOH22299	AATGAGGTCT	GACTCACGGTCTCCGACTGGNNNNNNNNAATGAGGTCTCCTACGTCCTGAACTAAATC
Group_6	SUB-TF 12	E09	ZBTB43	IOH6420	AATGTCCTGCAA	GACTCACGGTCTCCGACTGGNNNNNNNNAATGTCCTGCAACCTACGTCCTGAACTAAATC
Group_6	SUB-TF 12	E10	KLHL29	IOH14654	ACTAGCCATT	GACTCACGGTCTCCGACTGGNNNNNNNNACTAGCCATTCCTACGTCCTGAACTAAATC
Group_6	SUB-TF 12	E11	LSR	IOH5595	ATGACTGCCAAA	GACTCACGGTCTCCGACTGGNNNNNNNNATGACTGCCAAACCTACGTCCTGAACTAAATC
Group_6	SUB-TF 12	E12	BCL11A	IOH12520	ATGACTTACTT	GACTCACGGTCTCCGACTGGNNNNNNNNATGACTTACTTCCTACGTCCTGAACTAAATC
Group_6	SUB-TF 12	F01	MAX	IOH11506	ACCCGCCTTTA	GACTCACGGTCTCCGACTGGNNNNNNNNACCCGCCTTTACCTACGTCCTGAACTAAATC
Group_6	SUB-TF 12	F02	ZNF44	IOH4965	ACATAGACCCAT	GACTCACGGTCTCCGACTGGNNNNNNNNACATAGACCCATCCTACGTCCTGAACTAAATC
Group_6	SUB-TF 12	F03	E2F2	IOH6912	ATCTGCGTCTTT	GACTCACGGTCTCCGACTGGNNNNNNNNATCTGCGTCTTTCCTACGTCCTGAACTAAATC
Group_6	SUB-TF 12	F04	GATA3	IOH3184	AAGCTTCTCCGT	GACTCACGGTCTCCGACTGGNNNNNNNNAAGCTTCTCCGTCCTACGTCCTGAACTAAATC
Group_6	SUB-TF 12	F05	TSC22D4	IOH3133	AGACACAAA	GACTCACGGTCTCCGACTGGNNNNNNNNAGACACAAACCTACGTCCTGAACTAAATC
Group_6	SUB-TF 12	F06	MAX	IOH27299	ATATATACTGC	GACTCACGGTCTCCGACTGGNNNNNNNNATATATACTGCCCTACGTCCTGAACTAAATC
Group_6	SUB-TF 12	F07	ERG	IOH26275	ACCTCCTACCT	GACTCACGGTCTCCGACTGGNNNNNNNNACCTCCTACCTCCTACGTCCTGAACTAAATC
Group_6	SUB-TF 12	F08	SSX2	IOH25774	ATCCAATAACCA	GACTCACGGTCTCCGACTGGNNNNNNNNATCCAATAACCACCTACGTCCTGAACTAAATC
Group_6	SUB-TF 12	F09	ZNF461	IOH11433	ACTGGATTGGCT	GACTCACGGTCTCCGACTGGNNNNNNNNACTGGATTGGCTCCTACGTCCTGAACTAAATC
Group_6	SUB-TF 12	F10	RFPL3	IOH21504	ACCCATAGAGCT	GACTCACGGTCTCCGACTGGNNNNNNNNACCCATAGAGCTCCTACGTCCTGAACTAAATC
Group_6	SUB-TF 12	F11	ARNT	IOH29287	ATCTGAACTG	GACTCACGGTCTCCGACTGGNNNNNNNNATCTGAACTGCCTACGTCCTGAACTAAATC
Group_6	SUB-TF 12	F12	MEF2A	IOH28958	ACGATAACTGCT	GACTCACGGTCTCCGACTGGNNNNNNNNACGATAACTGCTCCTACGTCCTGAACTAAATC
Group_6	SUB-TF 12	G01	TRIM69	IOH26362	ATTCTTCGAG	GACTCACGGTCTCCGACTGGNNNNNNNNATTCTTCGAGCCTACGTCCTGAACTAAATC
Group_6	SUB-TF 12	G02	MEF2D	IOH26268	AGCATACTTC	GACTCACGGTCTCCGACTGGNNNNNNNNAGCATACTTCCCTACGTCCTGAACTAAATC
Group_6	SUB-TF 12	G03	ELF2	IOH26821	AGGTTATGTG	GACTCACGGTCTCCGACTGGNNNNNNNNAGGTTATGTGCCTACGTCCTGAACTAAATC
Group_6	SUB-TF 12	G04	ARNT2	IOH27225	AGATACCACTTA	GACTCACGGTCTCCGACTGGNNNNNNNNAGATACCACTTACCTACGTCCTGAACTAAATC
Group_6	SUB-TF 12	G05	ZBTB1	IOH27049	ACCCTGCAATAA	GACTCACGGTCTCCGACTGGNNNNNNNNACCCTGCAATAACCTACGTCCTGAACTAAATC
Group_6	SUB-TF 12	G06	THAP5	IOH28929	AATCCCACACAG	GACTCACGGTCTCCGACTGGNNNNNNNNAATCCCACACAGCCTACGTCCTGAACTAAATC
Group_6	SUB-TF 12	G07	NR2E3	IOH28778	ATCCCGATTACT	GACTCACGGTCTCCGACTGGNNNNNNNNATCCCGATTACTCCTACGTCCTGAACTAAATC
Group_6	SUB-TF 12	G08	ZNF169	IOH28831	ACACTTCTAATG	GACTCACGGTCTCCGACTGGNNNNNNNNACACTTCTAATGCCTACGTCCTGAACTAAATC
Group_6	SUB-TF 12	G09	TAF9	IOH3003	ACTCCTTATGGG	GACTCACGGTCTCCGACTGGNNNNNNNNACTCCTTATGGGCCTACGTCCTGAACTAAATC
Group_6	SUB-TF 12	G10	ZNF695	IOH29352	AGGTAAATC	GACTCACGGTCTCCGACTGGNNNNNNNNAGGTAAATCCCTACGTCCTGAACTAAATC
Group_6	SUB-TF 12	G11	ZEB2	IOH29138	AAGTAGCGCTTA	GACTCACGGTCTCCGACTGGNNNNNNNNAAGTAGCGCTTACCTACGTCCTGAACTAAATC
Group_6	SUB-TF 12	G12	GTF2H2	IOH2174	AATGCACCATAT	GACTCACGGTCTCCGACTGGNNNNNNNNAATGCACCATATCCTACGTCCTGAACTAAATC
Group_6	SUB-TF 12	H01	PPARG	IOH3174	AGTAAATCATC	GACTCACGGTCTCCGACTGGNNNNNNNNAGTAAATCATCCCTACGTCCTGAACTAAATC
Group_6	SUB-TF 12	H02	ZNF649	IOH7272	AATGTGCCG	GACTCACGGTCTCCGACTGGNNNNNNNNAATGTGCCGCCTACGTCCTGAACTAAATC
Group_6	SUB-TF 12	H03	TET3	IOH11104	AATTTCTCCTG	GACTCACGGTCTCCGACTGGNNNNNNNNAATTTCTCCTGCCTACGTCCTGAACTAAATC
Group_6	SUB-TF 12	H04	KCNIP2	IOH29635	AACACCAATCAC	GACTCACGGTCTCCGACTGGNNNNNNNNAACACCAATCACCCTACGTCCTGAACTAAATC
Group_6	SUB-TF 12	H05	ZHX1	IOH27191	ATATATATCCGG	GACTCACGGTCTCCGACTGGNNNNNNNNATATATATCCGGCCTACGTCCTGAACTAAATC
Group_6	SUB-TF 12	H06	KLF3	IOH26538	AATACTCTC	GACTCACGGTCTCCGACTGGNNNNNNNNAATACTCTCCCTACGTCCTGAACTAAATC
Group_6	SUB-TF 12	H07	GTF3C3	IOH26344	AAGAATGTGG	GACTCACGGTCTCCGACTGGNNNNNNNNAAGAATGTGGCCTACGTCCTGAACTAAATC
Group_6	SUB-TF 12	H08	ZBTB6	IOH27148	AATCGATGGCTG	GACTCACGGTCTCCGACTGGNNNNNNNNAATCGATGGCTGCCTACGTCCTGAACTAAATC
Group_6	SUB-TF 12	H09	NCOA4	IOH11864	ATGTACAACATG	GACTCACGGTCTCCGACTGGNNNNNNNNATGTACAACATGCCTACGTCCTGAACTAAATC
Group_6	SUB-TF 12	H10	MEIS2	IOH26710	ATGCATACTGGG	GACTCACGGTCTCCGACTGGNNNNNNNNATGCATACTGGGCCTACGTCCTGAACTAAATC
Group_6	SUB-TF 12	H11	OTX2	IOH21928	AACCCTTT	GACTCACGGTCTCCGACTGGNNNNNNNNAACCCTTTCCTACGTCCTGAACTAAATC
Group_6	SUB-TF 12	H12	PPARG	IOH39661	ATTAGCTGC	GACTCACGGTCTCCGACTGGNNNNNNNNATTAGCTGCCCTACGTCCTGAACTAAATC
Group_6	GST control	H01	GST control		AACCTAAACTGC	GACTCACGGTCTCCGACTGGNNNNNNNNAACCTAAACTGCCCTACGTCCTGAACTAAATC
Group_6	GST control	H02	GST control		ATGTACTCCAAT	GACTCACGGTCTCCGACTGGNNNNNNNNATGTACTCCAATCCTACGTCCTGAACTAAATC
Group_6	GST control	H03	GST control		AAGAACTGCTCT	GACTCACGGTCTCCGACTGGNNNNNNNNAAGAACTGCTCTCCTACGTCCTGAACTAAATC
Group_6	GST control	H04	GST control		AAGATGGGCAAA	GACTCACGGTCTCCGACTGGNNNNNNNNAAGATGGGCAAACCTACGTCCTGAACTAAATC
Group_6	GST control	H05	GST control		AGGGAGATG	GACTCACGGTCTCCGACTGGNNNNNNNNAGGGAGATGCCTACGTCCTGAACTAAATC
Group_6	GST control	H06	GST control		ATCACAACACAC	GACTCACGGTCTCCGACTGGNNNNNNNNATCACAACACACCCTACGTCCTGAACTAAATC
Group_6	GST control	H07	GST control		AGACTAGCATC	GACTCACGGTCTCCGACTGGNNNNNNNNAGACTAGCATCCCTACGTCCTGAACTAAATC
Group_6	GST control	H08	GST control		ATTTGAGCCTA	GACTCACGGTCTCCGACTGGNNNNNNNNATTTGAGCCTACCTACGTCCTGAACTAAATC
Group_6	GST control	H09	GST control		AATTCATACTC	GACTCACGGTCTCCGACTGGNNNNNNNNAATTCATACTCCCTACGTCCTGAACTAAATC
Group_6	GST control	H10	GST control		ATTTGATG	GACTCACGGTCTCCGACTGGNNNNNNNNATTTGATGCCTACGTCCTGAACTAAATC
Group_6	GST control	H11	GST control		ATCTACCCTA	GACTCACGGTCTCCGACTGGNNNNNNNNATCTACCCTACCTACGTCCTGAACTAAATC
Group_6	GST control	H12	GST control		ATAGTCTCT	GACTCACGGTCTCCGACTGGNNNNNNNNATAGTCTCTCCTACGTCCTGAACTAAATC
Group_7	SUB-TF 13	A01	ZNF683	IOH27216	AACAAGAACTC	GACTCACGGTCTCCGACTGGNNNNNNNNAACAAGAACTCCCTACGTCCTGAACTAAATC
Group_7	SUB-TF 13	A02	DMRTC2	IOH27274	ATGCTCCAAT	GACTCACGGTCTCCGACTGGNNNNNNNNATGCTCCAATCCTACGTCCTGAACTAAATC
Group_7	SUB-TF 13	A03	ZNF187	IOH14153	ACGCTCATTTAT	GACTCACGGTCTCCGACTGGNNNNNNNNACGCTCATTTATCCTACGTCCTGAACTAAATC
Group_7	SUB-TF 13	A04	KCNIP2	IOH39568	ACGCCGAATCTT	GACTCACGGTCTCCGACTGGNNNNNNNNACGCCGAATCTTCCTACGTCCTGAACTAAATC
Group_7	SUB-TF 13	A05	GTF3C2	IOH10388	AAGCCACCATTC	GACTCACGGTCTCCGACTGGNNNNNNNNAAGCCACCATTCCCTACGTCCTGAACTAAATC
Group_7	SUB-TF 13	A06	PRR7	IOH14279	ACTTCTCGAAAC	GACTCACGGTCTCCGACTGGNNNNNNNNACTTCTCGAAACCCTACGTCCTGAACTAAATC
Group_7	SUB-TF 13	A07	CSDA	IOH13867	AGTGAAGGCAAT	GACTCACGGTCTCCGACTGGNNNNNNNNAGTGAAGGCAATCCTACGTCCTGAACTAAATC
Group_7	SUB-TF 13	A08	ATF1	IOH23136	ACCCTGATGACA	GACTCACGGTCTCCGACTGGNNNNNNNNACCCTGATGACACCTACGTCCTGAACTAAATC
Group_7	SUB-TF 13	A09	ZNF550	IOH22049	AGCATTAACACT	GACTCACGGTCTCCGACTGGNNNNNNNNAGCATTAACACTCCTACGTCCTGAACTAAATC
Group_7	SUB-TF 13	A10	NR2E1	IOH21550	AGGCTCCTAAAT	GACTCACGGTCTCCGACTGGNNNNNNNNAGGCTCCTAAATCCTACGTCCTGAACTAAATC
Group_7	SUB-TF 13	A11	ZNF771	IOH14076	AATGTTTCCG	GACTCACGGTCTCCGACTGGNNNNNNNNAATGTTTCCGCCTACGTCCTGAACTAAATC
Group_7	SUB-TF 13	A12	LMX1B	IOH34707	ATTCAACCCAAT	GACTCACGGTCTCCGACTGGNNNNNNNNATTCAACCCAATCCTACGTCCTGAACTAAATC
Group_7	SUB-TF 13	B01	IRF3	IOH13852	AAGAACCAAGTA	GACTCACGGTCTCCGACTGGNNNNNNNNAAGAACCAAGTACCTACGTCCTGAACTAAATC
Group_7	SUB-TF 13	B02	ZNF160	IOH3072	ACCCGTTCT	GACTCACGGTCTCCGACTGGNNNNNNNNACCCGTTCTCCTACGTCCTGAACTAAATC
Group_7	SUB-TF 13	B03	CEBPZ	IOH22256	AGAAACTGAG	GACTCACGGTCTCCGACTGGNNNNNNNNAGAAACTGAGCCTACGTCCTGAACTAAATC
Group_7	SUB-TF 13	B04	PPARG	IOH36704	AATGCGAAGA	GACTCACGGTCTCCGACTGGNNNNNNNNAATGCGAAGACCTACGTCCTGAACTAAATC
Group_7	SUB-TF 13	B05	ZNF192	IOH34757	ATGATGTGAC	GACTCACGGTCTCCGACTGGNNNNNNNNATGATGTGACCCTACGTCCTGAACTAAATC
Group_7	SUB-TF 13	B06	E2F4	IOH23241	AACACAAATAGG	GACTCACGGTCTCCGACTGGNNNNNNNNAACACAAATAGGCCTACGTCCTGAACTAAATC
Group_7	SUB-TF 13	B07	ZRANB2	IOH36832	ATCCGACAC	GACTCACGGTCTCCGACTGGNNNNNNNNATCCGACACCCTACGTCCTGAACTAAATC
Group_7	SUB-TF 13	B08	NKX2-3	IOH10855	AGCCGTTTAA	GACTCACGGTCTCCGACTGGNNNNNNNNAGCCGTTTAACCTACGTCCTGAACTAAATC
Group_7	SUB-TF 13	B09	TRMT1	IOH10233	AGCGCAAATTGG	GACTCACGGTCTCCGACTGGNNNNNNNNAGCGCAAATTGGCCTACGTCCTGAACTAAATC
Group_7	SUB-TF 13	B10	MBD1	IOH23274	AAGGAAACAAAG	GACTCACGGTCTCCGACTGGNNNNNNNNAAGGAAACAAAGCCTACGTCCTGAACTAAATC
Group_7	SUB-TF 13	B11	FAM189B	IOH5886	AGTTAGCTTGT	GACTCACGGTCTCCGACTGGNNNNNNNNAGTTAGCTTGTCCTACGTCCTGAACTAAATC
Group_7	SUB-TF 13	B12	HHEX	IOH12611	ACGAATTAAGA	GACTCACGGTCTCCGACTGGNNNNNNNNACGAATTAAGACCTACGTCCTGAACTAAATC
Group_7	SUB-TF 13	C01	TBX5	IOH11603	AGTAAGCCG	GACTCACGGTCTCCGACTGGNNNNNNNNAGTAAGCCGCCTACGTCCTGAACTAAATC
Group_7	SUB-TF 13	C02	LAS1L	IOH14284	AATTCCGCTT	GACTCACGGTCTCCGACTGGNNNNNNNNAATTCCGCTTCCTACGTCCTGAACTAAATC
Group_7	SUB-TF 13	C03	TRIM31	IOH10357	AAGTCACAATTG	GACTCACGGTCTCCGACTGGNNNNNNNNAAGTCACAATTGCCTACGTCCTGAACTAAATC
Group_7	SUB-TF 13	C04	TEAD4	IOH11495	AACATTTCCTT	GACTCACGGTCTCCGACTGGNNNNNNNNAACATTTCCTTCCTACGTCCTGAACTAAATC
Group_7	SUB-TF 13	C05	KLHL36	IOH21693	ATCCGTAACAAC	GACTCACGGTCTCCGACTGGNNNNNNNNATCCGTAACAACCCTACGTCCTGAACTAAATC
Group_7	SUB-TF 13	C06	MAGEF1	IOH13015	AATCCCAACT	GACTCACGGTCTCCGACTGGNNNNNNNNAATCCCAACTCCTACGTCCTGAACTAAATC
Group_7	SUB-TF 13	C07	RXRA	IOH6787	AAGAGTACTCTT	GACTCACGGTCTCCGACTGGNNNNNNNNAAGAGTACTCTTCCTACGTCCTGAACTAAATC
Group_7	SUB-TF 13	C08	HMBOX1	IOH40784	ACGTTTCTCTGC	GACTCACGGTCTCCGACTGGNNNNNNNNACGTTTCTCTGCCCTACGTCCTGAACTAAATC
Group_7	SUB-TF 13	C09	RYBP	IOH13467	ATTGTCGTCACT	GACTCACGGTCTCCGACTGGNNNNNNNNATTGTCGTCACTCCTACGTCCTGAACTAAATC
Group_7	SUB-TF 13	C10	LMX1A	IOH40075	ATTGGAGTTGCA	GACTCACGGTCTCCGACTGGNNNNNNNNATTGGAGTTGCACCTACGTCCTGAACTAAATC
Group_7	SUB-TF 13	C11	ZNF483	IOH40732	AAGGGTTAGA	GACTCACGGTCTCCGACTGGNNNNNNNNAAGGGTTAGACCTACGTCCTGAACTAAATC
Group_7	SUB-TF 13	C12	NKRF	IOH40543	AGTGATGCCCTT	GACTCACGGTCTCCGACTGGNNNNNNNNAGTGATGCCCTTCCTACGTCCTGAACTAAATC
Group_7	SUB-TF 13	D01	GRHL1	IOH40154	AACGCTACGCA	GACTCACGGTCTCCGACTGGNNNNNNNNAACGCTACGCACCTACGTCCTGAACTAAATC
Group_7	SUB-TF 13	D02	MED27	IOH39902	ATGGATCTCAGC	GACTCACGGTCTCCGACTGGNNNNNNNNATGGATCTCAGCCCTACGTCCTGAACTAAATC
Group_7	SUB-TF 13	D03	KAT5	IOH39963	ATTTGCGGCTGT	GACTCACGGTCTCCGACTGGNNNNNNNNATTTGCGGCTGTCCTACGTCCTGAACTAAATC
Group_7	SUB-TF 13	D04	ZNF784	IOH40001	ACTAGTCCCACA	GACTCACGGTCTCCGACTGGNNNNNNNNACTAGTCCCACACCTACGTCCTGAACTAAATC
Group_7	SUB-TF 13	D05	EYA2	IOH35944	AGATTCACAGAG	GACTCACGGTCTCCGACTGGNNNNNNNNAGATTCACAGAGCCTACGTCCTGAACTAAATC
Group_7	SUB-TF 13	D06	ZNF550	IOH28995	AAGGCTAGTA	GACTCACGGTCTCCGACTGGNNNNNNNNAAGGCTAGTACCTACGTCCTGAACTAAATC
Group_7	SUB-TF 13	D07	TBPL1	IOH3454	ATGTATTGCACA	GACTCACGGTCTCCGACTGGNNNNNNNNATGTATTGCACACCTACGTCCTGAACTAAATC
Group_7	SUB-TF 13	D08	GRHL2	IOH38073	AACCTACCCTTA	GACTCACGGTCTCCGACTGGNNNNNNNNAACCTACCCTTACCTACGTCCTGAACTAAATC
Group_7	SUB-TF 13	D09	ASCL2	IOH41562	AGTCTCTATTGA	GACTCACGGTCTCCGACTGGNNNNNNNNAGTCTCTATTGACCTACGTCCTGAACTAAATC
Group_7	SUB-TF 13	D10	ZFP42	IOH42924	ACCCTCTAAA	GACTCACGGTCTCCGACTGGNNNNNNNNACCCTCTAAACCTACGTCCTGAACTAAATC
Group_7	SUB-TF 13	D11	GRHL3	IOH44757	AACGCTACTCTT	GACTCACGGTCTCCGACTGGNNNNNNNNAACGCTACTCTTCCTACGTCCTGAACTAAATC
Group_7	SUB-TF 13	D12	WHSC1	IOH38113	ACTAATACGATG	GACTCACGGTCTCCGACTGGNNNNNNNNACTAATACGATGCCTACGTCCTGAACTAAATC
Group_7	SUB-TF 13	E01	MAX	IOH41003	ATCCTCCTAGAA	GACTCACGGTCTCCGACTGGNNNNNNNNATCCTCCTAGAACCTACGTCCTGAACTAAATC
Group_7	SUB-TF 13	E02	SOX5	IOH43581	ATACGCGAG	GACTCACGGTCTCCGACTGGNNNNNNNNATACGCGAGCCTACGTCCTGAACTAAATC
Group_7	SUB-TF 13	E03	KLF8	IOH43163	ATCTGATTT	GACTCACGGTCTCCGACTGGNNNNNNNNATCTGATTTCCTACGTCCTGAACTAAATC
Group_7	SUB-TF 13	E04	TIAL1	IOH43130	AAGCACTGAA	GACTCACGGTCTCCGACTGGNNNNNNNNAAGCACTGAACCTACGTCCTGAACTAAATC
Group_7	SUB-TF 13	E05	ZNF461	IOH42981	ATACAATCTGC	GACTCACGGTCTCCGACTGGNNNNNNNNATACAATCTGCCCTACGTCCTGAACTAAATC
Group_7	SUB-TF 13	E06	MLX	IOH40943	ACATATGAATGC	GACTCACGGTCTCCGACTGGNNNNNNNNACATATGAATGCCCTACGTCCTGAACTAAATC
Group_7	SUB-TF 13	E07	SOX13	IOH44934	AAGCACCATA	GACTCACGGTCTCCGACTGGNNNNNNNNAAGCACCATACCTACGTCCTGAACTAAATC
Group_7	SUB-TF 13	E08	RUNX3	IOH42258	AGGTCTTTC	GACTCACGGTCTCCGACTGGNNNNNNNNAGGTCTTTCCCTACGTCCTGAACTAAATC
Group_7	SUB-TF 13	E09	PAX6	IOH42347	ACTTATCCCGCA	GACTCACGGTCTCCGACTGGNNNNNNNNACTTATCCCGCACCTACGTCCTGAACTAAATC
Group_7	SUB-TF 13	E10	TCF7	IOH44419	AGTGCACGCAAA	GACTCACGGTCTCCGACTGGNNNNNNNNAGTGCACGCAAACCTACGTCCTGAACTAAATC
Group_7	SUB-TF 13	E11	ZFP37	IOH36036	AAGCGCTATGAA	GACTCACGGTCTCCGACTGGNNNNNNNNAAGCGCTATGAACCTACGTCCTGAACTAAATC
Group_7	SUB-TF 13	E12	HNF4A	IOH35720	ATGCGTCCGATT	GACTCACGGTCTCCGACTGGNNNNNNNNATGCGTCCGATTCCTACGTCCTGAACTAAATC
Group_7	SUB-TF 13	F01	ZNF205	IOH45849	AGGTAATATAGC	GACTCACGGTCTCCGACTGGNNNNNNNNAGGTAATATAGCCCTACGTCCTGAACTAAATC
Group_7	SUB-TF 13	F02	MITF	IOH45654	ATTGTCCTACAT	GACTCACGGTCTCCGACTGGNNNNNNNNATTGTCCTACATCCTACGTCCTGAACTAAATC
Group_7	SUB-TF 13	F03	ZNF398	IOH45442	AGGCCTAAAT	GACTCACGGTCTCCGACTGGNNNNNNNNAGGCCTAAATCCTACGTCCTGAACTAAATC
Group_7	SUB-TF 13	F04	CBFA2T2	IOH45438	AACCTGAAG	GACTCACGGTCTCCGACTGGNNNNNNNNAACCTGAAGCCTACGTCCTGAACTAAATC
Group_7	SUB-TF 13	F05	KLF12	IOH45523	ACTTCATGTGGT	GACTCACGGTCTCCGACTGGNNNNNNNNACTTCATGTGGTCCTACGTCCTGAACTAAATC
Group_7	SUB-TF 13	F06	MXD4	IOH45932	ACTGCGATG	GACTCACGGTCTCCGACTGGNNNNNNNNACTGCGATGCCTACGTCCTGAACTAAATC
Group_7	SUB-TF 13	F07	USF1	IOH45744	ATTCCGTTATGC	GACTCACGGTCTCCGACTGGNNNNNNNNATTCCGTTATGCCCTACGTCCTGAACTAAATC
Group_7	SUB-TF 13	F08	DLX4	IOH44385	AATGGAGCAAAC	GACTCACGGTCTCCGACTGGNNNNNNNNAATGGAGCAAACCCTACGTCCTGAACTAAATC
Group_7	SUB-TF 13	F09	ZBTB46	IOH28121	ACATGAGCAA	GACTCACGGTCTCCGACTGGNNNNNNNNACATGAGCAACCTACGTCCTGAACTAAATC
Group_7	SUB-TF 13	F10	RFX4	IOH42700	ATATCTGGTC	GACTCACGGTCTCCGACTGGNNNNNNNNATATCTGGTCCCTACGTCCTGAACTAAATC
Group_7	SUB-TF 13	F11	PLAGL1	IOH42591	ACACTATTCCA	GACTCACGGTCTCCGACTGGNNNNNNNNACACTATTCCACCTACGTCCTGAACTAAATC
Group_7	SUB-TF 13	F12	NR4A1	IOH41442	AACCTGACCTGT	GACTCACGGTCTCCGACTGGNNNNNNNNAACCTGACCTGTCCTACGTCCTGAACTAAATC
Group_7	SUB-TF 13	G01	TBX5	IOH36766	ATACACCATG	GACTCACGGTCTCCGACTGGNNNNNNNNATACACCATGCCTACGTCCTGAACTAAATC
Group_7	SUB-TF 13	G02	ZNF623	IOH37923	AACTACGCATCT	GACTCACGGTCTCCGACTGGNNNNNNNNAACTACGCATCTCCTACGTCCTGAACTAAATC
Group_7	SUB-TF 13	G03	FOXM1	IOH41716	ATTTCGCCTA	GACTCACGGTCTCCGACTGGNNNNNNNNATTTCGCCTACCTACGTCCTGAACTAAATC
Group_7	SUB-TF 13	G04	FOXL2	IOH40695	AGGTTCCTTCAC	GACTCACGGTCTCCGACTGGNNNNNNNNAGGTTCCTTCACCCTACGTCCTGAACTAAATC
Group_7	SUB-TF 13	G05	OSR2	IOH10639	AATCGTCTGCCA	GACTCACGGTCTCCGACTGGNNNNNNNNAATCGTCTGCCACCTACGTCCTGAACTAAATC
Group_7	SUB-TF 13	G06	TRIM40	IOH29158	AATGGTCTG	GACTCACGGTCTCCGACTGGNNNNNNNNAATGGTCTGCCTACGTCCTGAACTAAATC
Group_7	SUB-TF 13	G07	ZNF34	IOH5682	ACAATTCGCTAT	GACTCACGGTCTCCGACTGGNNNNNNNNACAATTCGCTATCCTACGTCCTGAACTAAATC
Group_7	SUB-TF 13	G08	CCDC88B	IOH22601	ACTAATGTGTGG	GACTCACGGTCTCCGACTGGNNNNNNNNACTAATGTGTGGCCTACGTCCTGAACTAAATC
Group_7	SUB-TF 13	G09	YBX2	IOH56497	ATCCCGACCTTA	GACTCACGGTCTCCGACTGGNNNNNNNNATCCCGACCTTACCTACGTCCTGAACTAAATC
Group_7	SUB-TF 13	G10	PCGF3	IOH11623	AAGTACACAG	GACTCACGGTCTCCGACTGGNNNNNNNNAAGTACACAGCCTACGTCCTGAACTAAATC
Group_7	SUB-TF 13	G11	RBBP5	IOH27145	ACAACTGTTGGC	GACTCACGGTCTCCGACTGGNNNNNNNNACAACTGTTGGCCCTACGTCCTGAACTAAATC
Group_7	SUB-TF 13	G12	ZNF302	IOH11139	AACGCTTTACAT	GACTCACGGTCTCCGACTGGNNNNNNNNAACGCTTTACATCCTACGTCCTGAACTAAATC
Group_7	SUB-TF 13	H01	PAXIP1	IOH21772	ACTGTTTGGCCA	GACTCACGGTCTCCGACTGGNNNNNNNNACTGTTTGGCCACCTACGTCCTGAACTAAATC
Group_7	SUB-TF 13	H02	ZXDC	IOH52063	ATTTCTGACTCT	GACTCACGGTCTCCGACTGGNNNNNNNNATTTCTGACTCTCCTACGTCCTGAACTAAATC
Group_7	SUB-TF 13	H03	SATB2	IOH46688	AGGGTCATT	GACTCACGGTCTCCGACTGGNNNNNNNNAGGGTCATTCCTACGTCCTGAACTAAATC
Group_7	SUB-TF 13	H04	ZNF773	IOH57249	ATCTTTGAC	GACTCACGGTCTCCGACTGGNNNNNNNNATCTTTGACCCTACGTCCTGAACTAAATC
Group_7	SUB-TF 13	H05	KLHL1	IOH55673	ATGCACAATC	GACTCACGGTCTCCGACTGGNNNNNNNNATGCACAATCCCTACGTCCTGAACTAAATC
Group_7	SUB-TF 13	H06	BLOC1S1	IOH58705	ATCGCCGACTTT	GACTCACGGTCTCCGACTGGNNNNNNNNATCGCCGACTTTCCTACGTCCTGAACTAAATC
Group_7	SUB-TF 13	H07	FAM189B	IOH13986	ACTAAGTCACT	GACTCACGGTCTCCGACTGGNNNNNNNNACTAAGTCACTCCTACGTCCTGAACTAAATC
Group_7	SUB-TF 13	H08	ZNF702P	IOH58727	ACTCGCTTAA	GACTCACGGTCTCCGACTGGNNNNNNNNACTCGCTTAACCTACGTCCTGAACTAAATC
Group_7	SUB-TF 13	H09	VAX1	IOH35218	ATGTCCCGATTG	GACTCACGGTCTCCGACTGGNNNNNNNNATGTCCCGATTGCCTACGTCCTGAACTAAATC
Group_7	SUB-TF 13	H10	SNAPC2	IOH13166	AGATGCCGATCT	GACTCACGGTCTCCGACTGGNNNNNNNNAGATGCCGATCTCCTACGTCCTGAACTAAATC
Group_7	SUB-TF 13	H11	TAF7	IOH56223	AATGCGACCTTC	GACTCACGGTCTCCGACTGGNNNNNNNNAATGCGACCTTCCCTACGTCCTGAACTAAATC
Group_7	SUB-TF 13	H12	RFXANK	IOH40949	ATCTAATCCTA	GACTCACGGTCTCCGACTGGNNNNNNNNATCTAATCCTACCTACGTCCTGAACTAAATC
Group_7	SUB-TF 14	A01	TBX20	IOH46271	ACTCAAGCTAAT	GACTCACGGTCTCCGACTGGNNNNNNNNACTCAAGCTAATCCTACGTCCTGAACTAAATC
Group_7	SUB-TF 14	A02	ZNF93	IOH58691	ATACCCTCAA	GACTCACGGTCTCCGACTGGNNNNNNNNATACCCTCAACCTACGTCCTGAACTAAATC
Group_7	SUB-TF 14	A03	SHOX	IOH35312	AGACTTAATCCG	GACTCACGGTCTCCGACTGGNNNNNNNNAGACTTAATCCGCCTACGTCCTGAACTAAATC
Group_7	SUB-TF 14	A04	HOXD10	IOH40353	ATCTATTGCCCT	GACTCACGGTCTCCGACTGGNNNNNNNNATCTATTGCCCTCCTACGTCCTGAACTAAATC
Group_7	SUB-TF 14	A05	ZNF138	IOH58333	ATCATCGAATC	GACTCACGGTCTCCGACTGGNNNNNNNNATCATCGAATCCCTACGTCCTGAACTAAATC
Group_7	SUB-TF 14	A06	PROP1	IOH34756	ATACAAGTGGT	GACTCACGGTCTCCGACTGGNNNNNNNNATACAAGTGGTCCTACGTCCTGAACTAAATC
Group_7	SUB-TF 14	A07	LMO1	IOH58985	AGCTTATCGACT	GACTCACGGTCTCCGACTGGNNNNNNNNAGCTTATCGACTCCTACGTCCTGAACTAAATC
Group_7	SUB-TF 14	A08	PKNOX2	IOH27484	ATATCTGGGTTG	GACTCACGGTCTCCGACTGGNNNNNNNNATATCTGGGTTGCCTACGTCCTGAACTAAATC
Group_7	SUB-TF 14	A09	ZNF323	IOH45888	ACATATGAAAG	GACTCACGGTCTCCGACTGGNNNNNNNNACATATGAAAGCCTACGTCCTGAACTAAATC
Group_7	SUB-TF 14	A10	ZNF140	IOH27715	ACTCTAACGGT	GACTCACGGTCTCCGACTGGNNNNNNNNACTCTAACGGTCCTACGTCCTGAACTAAATC
Group_7	SUB-TF 14	A11	POU1F1	IOH44406	ACATTCAACAA	GACTCACGGTCTCCGACTGGNNNNNNNNACATTCAACAACCTACGTCCTGAACTAAATC
Group_7	SUB-TF 14	A12	VSX2	IOH34885	ACTATGTGTG	GACTCACGGTCTCCGACTGGNNNNNNNNACTATGTGTGCCTACGTCCTGAACTAAATC
Group_7	SUB-TF 14	B01	NR2F2	IOH12813	ACAACCAAGTGC	GACTCACGGTCTCCGACTGGNNNNNNNNACAACCAAGTGCCCTACGTCCTGAACTAAATC
Group_7	SUB-TF 14	B02	PAX4	IOH34754	AATCCGACAA	GACTCACGGTCTCCGACTGGNNNNNNNNAATCCGACAACCTACGTCCTGAACTAAATC
Group_7	SUB-TF 14	B03	ELF4	IOH13120	ATGTTTAAGCTG	GACTCACGGTCTCCGACTGGNNNNNNNNATGTTTAAGCTGCCTACGTCCTGAACTAAATC
Group_7	SUB-TF 14	B04	TRIM22	IOH27620	AGTCAACCTCAC	GACTCACGGTCTCCGACTGGNNNNNNNNAGTCAACCTCACCCTACGTCCTGAACTAAATC
Group_7	SUB-TF 14	B05	RELB	IOH11686	AAGCCATAAG	GACTCACGGTCTCCGACTGGNNNNNNNNAAGCCATAAGCCTACGTCCTGAACTAAATC
Group_7	SUB-TF 14	B06	NFE2L3	IOH40552	ATTGCTATCCGG	GACTCACGGTCTCCGACTGGNNNNNNNNATTGCTATCCGGCCTACGTCCTGAACTAAATC
Group_7	SUB-TF 14	B07	NR0B1	IOH12506	ACAAGAATATGC	GACTCACGGTCTCCGACTGGNNNNNNNNACAAGAATATGCCCTACGTCCTGAACTAAATC
Group_7	SUB-TF 14	B08	MXI1	IOH59039	AACCATATCG	GACTCACGGTCTCCGACTGGNNNNNNNNAACCATATCGCCTACGTCCTGAACTAAATC
Group_7	SUB-TF 14	B09	HHEX	IOH1918	ACACTCATTCCT	GACTCACGGTCTCCGACTGGNNNNNNNNACACTCATTCCTCCTACGTCCTGAACTAAATC
Group_7	SUB-TF 14	B10	STAT4	IOH56108	AAGACACTATCT	GACTCACGGTCTCCGACTGGNNNNNNNNAAGACACTATCTCCTACGTCCTGAACTAAATC
Group_7	SUB-TF 14	B11	RXRB	IOH4552	ATGGTTACTCGC	GACTCACGGTCTCCGACTGGNNNNNNNNATGGTTACTCGCCCTACGTCCTGAACTAAATC
Group_7	SUB-TF 14	B12	CNBP	IOH59002	ACTACACATTCA	GACTCACGGTCTCCGACTGGNNNNNNNNACTACACATTCACCTACGTCCTGAACTAAATC
Group_7	SUB-TF 14	C01	ZNF263	IOH6312	AATCCCTAGTAC	GACTCACGGTCTCCGACTGGNNNNNNNNAATCCCTAGTACCCTACGTCCTGAACTAAATC
Group_7	SUB-TF 14	C02	HOXD3	IOH5660	AGGCCAATGAT	GACTCACGGTCTCCGACTGGNNNNNNNNAGGCCAATGATCCTACGTCCTGAACTAAATC
Group_7	SUB-TF 14	C03	FOSL1	IOH59053	AGCGCTGAT	GACTCACGGTCTCCGACTGGNNNNNNNNAGCGCTGATCCTACGTCCTGAACTAAATC
Group_7	SUB-TF 14	C04	ZNF165	IOH11880	AGATAAGTCCTA	GACTCACGGTCTCCGACTGGNNNNNNNNAGATAAGTCCTACCTACGTCCTGAACTAAATC
Group_7	SUB-TF 14	C05	ZNF256	IOH40650	ACTTAGTGT	GACTCACGGTCTCCGACTGGNNNNNNNNACTTAGTGTCCTACGTCCTGAACTAAATC
Group_7	SUB-TF 14	C06	STAT5A	IOH11356	AGTTAGCGAT	GACTCACGGTCTCCGACTGGNNNNNNNNAGTTAGCGATCCTACGTCCTGAACTAAATC
Group_7	SUB-TF 14	C07	ZFP36L2	IOH5601	ATGCGCCAATAA	GACTCACGGTCTCCGACTGGNNNNNNNNATGCGCCAATAACCTACGTCCTGAACTAAATC
Group_7	SUB-TF 14	C08	CBFA2T3	IOH39873	AGAGATCTAATC	GACTCACGGTCTCCGACTGGNNNNNNNNAGAGATCTAATCCCTACGTCCTGAACTAAATC
Group_7	SUB-TF 14	C09	NR5A1	IOH21897	ATGTTATCA	GACTCACGGTCTCCGACTGGNNNNNNNNATGTTATCACCTACGTCCTGAACTAAATC
Group_7	SUB-TF 14	C10	CREB1	IOH59073	AGTTGAAGCACA	GACTCACGGTCTCCGACTGGNNNNNNNNAGTTGAAGCACACCTACGTCCTGAACTAAATC
Group_7	SUB-TF 14	C11	CREM	IOH53457	ACACATACCTTA	GACTCACGGTCTCCGACTGGNNNNNNNNACACATACCTTACCTACGTCCTGAACTAAATC
Group_7	SUB-TF 14	C12	KLF11	IOH59113	AGGTGTTTCTT	GACTCACGGTCTCCGACTGGNNNNNNNNAGGTGTTTCTTCCTACGTCCTGAACTAAATC
Group_7	SUB-TF 14	D01	PSIP1	IOH21867	ATTCGATCCA	GACTCACGGTCTCCGACTGGNNNNNNNNATTCGATCCACCTACGTCCTGAACTAAATC
Group_7	SUB-TF 14	D02	LBX2	IOH59664	AATAGAGGCCTC	GACTCACGGTCTCCGACTGGNNNNNNNNAATAGAGGCCTCCCTACGTCCTGAACTAAATC
Group_7	SUB-TF 14	D03	POU6F1	IOH59064	AAGAATGGTTGG	GACTCACGGTCTCCGACTGGNNNNNNNNAAGAATGGTTGGCCTACGTCCTGAACTAAATC
Group_7	SUB-TF 14	D04	TULP4	IOH52604	AGAACCATGT	GACTCACGGTCTCCGACTGGNNNNNNNNAGAACCATGTCCTACGTCCTGAACTAAATC
Group_7	SUB-TF 14	D05	ZNF510	IOH52613	AGTTAACTGG	GACTCACGGTCTCCGACTGGNNNNNNNNAGTTAACTGGCCTACGTCCTGAACTAAATC
Group_7	SUB-TF 14	D06	MECP2	IOH59107	AGAGAATGGGC	GACTCACGGTCTCCGACTGGNNNNNNNNAGAGAATGGGCCCTACGTCCTGAACTAAATC
Group_7	SUB-TF 14	D07	ZNF177	IOH55023	ACATTGTGCCTA	GACTCACGGTCTCCGACTGGNNNNNNNNACATTGTGCCTACCTACGTCCTGAACTAAATC
Group_7	SUB-TF 14	D08	CREM	IOH53444	ACCACCTCT	GACTCACGGTCTCCGACTGGNNNNNNNNACCACCTCTCCTACGTCCTGAACTAAATC
Group_7	SUB-TF 14	D09	HOXC4	IOH54882	ATTACCTCCGAT	GACTCACGGTCTCCGACTGGNNNNNNNNATTACCTCCGATCCTACGTCCTGAACTAAATC
Group_7	SUB-TF 14	D10	SIX1	IOH54931	AAGTATGCGACA	GACTCACGGTCTCCGACTGGNNNNNNNNAAGTATGCGACACCTACGTCCTGAACTAAATC
Group_7	SUB-TF 14	D11	CREM	IOH53451	ACCATCATCAA	GACTCACGGTCTCCGACTGGNNNNNNNNACCATCATCAACCTACGTCCTGAACTAAATC
Group_7	SUB-TF 14	D12	ING1	IOH59467	ACGATCACTAT	GACTCACGGTCTCCGACTGGNNNNNNNNACGATCACTATCCTACGTCCTGAACTAAATC
Group_7	SUB-TF 14	E01	WHSC1	IOH52488	AGACATTCTC	GACTCACGGTCTCCGACTGGNNNNNNNNAGACATTCTCCCTACGTCCTGAACTAAATC
Group_7	SUB-TF 14	E02	ING1	IOH59743	AGGGTCTAAGGT	GACTCACGGTCTCCGACTGGNNNNNNNNAGGGTCTAAGGTCCTACGTCCTGAACTAAATC
Group_7	SUB-TF 14	E03	TGIF2LX	IOH59763	AGACAATGTCA	GACTCACGGTCTCCGACTGGNNNNNNNNAGACAATGTCACCTACGTCCTGAACTAAATC
Group_7	SUB-TF 14	E04	TRIM34	IOH59768	AACCTTCACT	GACTCACGGTCTCCGACTGGNNNNNNNNAACCTTCACTCCTACGTCCTGAACTAAATC
Group_7	SUB-TF 14	E05	T	IOH63157	ATCAAAGGCTAG	GACTCACGGTCTCCGACTGGNNNNNNNNATCAAAGGCTAGCCTACGTCCTGAACTAAATC
Group_7	SUB-TF 14	E06	KLHL4	IOH52693	ACTCCTTAACA	GACTCACGGTCTCCGACTGGNNNNNNNNACTCCTTAACACCTACGTCCTGAACTAAATC
Group_7	SUB-TF 14	E07	ZNF518A	IOH53668	ACCCTTCTCTGA	GACTCACGGTCTCCGACTGGNNNNNNNNACCCTTCTCTGACCTACGTCCTGAACTAAATC
Group_7	SUB-TF 14	E08	ZNF182	IOH52465	ATCTTGTCACAT	GACTCACGGTCTCCGACTGGNNNNNNNNATCTTGTCACATCCTACGTCCTGAACTAAATC
Group_7	SUB-TF 14	E09	GRHL3	IOH52439	ACTCCCAAA	GACTCACGGTCTCCGACTGGNNNNNNNNACTCCCAAACCTACGTCCTGAACTAAATC
Group_7	SUB-TF 14	E10	ZNF599	IOH52393	AGATGCGGCTA	GACTCACGGTCTCCGACTGGNNNNNNNNAGATGCGGCTACCTACGTCCTGAACTAAATC
Group_7	SUB-TF 14	E11	ZSCAN5A	IOH62318	ACGAAGCGCAAT	GACTCACGGTCTCCGACTGGNNNNNNNNACGAAGCGCAATCCTACGTCCTGAACTAAATC
Group_7	SUB-TF 14	E12	ZNF2	IOH62791	AATGTACGATT	GACTCACGGTCTCCGACTGGNNNNNNNNAATGTACGATTCCTACGTCCTGAACTAAATC
Group_7	SUB-TF 14	F01	MBD3	IOH59233	AATCAATCG	GACTCACGGTCTCCGACTGGNNNNNNNNAATCAATCGCCTACGTCCTGAACTAAATC
Group_7	SUB-TF 14	F02	PMS1	IOH63105	AGCCGAATAAGC	GACTCACGGTCTCCGACTGGNNNNNNNNAGCCGAATAAGCCCTACGTCCTGAACTAAATC
Group_7	SUB-TF 14	F03	PRDM15	IOH62935	ACACTTGATC	GACTCACGGTCTCCGACTGGNNNNNNNNACACTTGATCCCTACGTCCTGAACTAAATC
Group_7	SUB-TF 14	F04	GFI1B	IOH62349	ACACACTAAGAA	GACTCACGGTCTCCGACTGGNNNNNNNNACACACTAAGAACCTACGTCCTGAACTAAATC
Group_7	SUB-TF 14	F05	ZBED5	IOH62254	AGAACATCCTA	GACTCACGGTCTCCGACTGGNNNNNNNNAGAACATCCTACCTACGTCCTGAACTAAATC
Group_7	SUB-TF 14	F06	MEIS1	IOH62268	AGAAAGTGAATG	GACTCACGGTCTCCGACTGGNNNNNNNNAGAAAGTGAATGCCTACGTCCTGAACTAAATC
Group_7	SUB-TF 14	F07	ZNF48	IOH62306	ATGGCTTGGAAT	GACTCACGGTCTCCGACTGGNNNNNNNNATGGCTTGGAATCCTACGTCCTGAACTAAATC
Group_7	SUB-TF 14	F08	ZNF180	IOH62200	AGGTTTCGAAAT	GACTCACGGTCTCCGACTGGNNNNNNNNAGGTTTCGAAATCCTACGTCCTGAACTAAATC
Group_7	SUB-TF 14	F09	FOSB	IOH62215	AATATAGCCGA	GACTCACGGTCTCCGACTGGNNNNNNNNAATATAGCCGACCTACGTCCTGAACTAAATC
Group_7	SUB-TF 14	F10	DLX1	IOH61427	ATGCCGGTTAAG	GACTCACGGTCTCCGACTGGNNNNNNNNATGCCGGTTAAGCCTACGTCCTGAACTAAATC
Group_7	SUB-TF 14	F11	OLIG2	IOH62196	ACTCTTCTGAAA	GACTCACGGTCTCCGACTGGNNNNNNNNACTCTTCTGAAACCTACGTCCTGAACTAAATC
Group_7	SUB-TF 14	F12	ARNTL	IOH62164	AGATACGCA	GACTCACGGTCTCCGACTGGNNNNNNNNAGATACGCACCTACGTCCTGAACTAAATC
Group_7	SUB-TF 14	G01	FOSB	IOH62162	AATACCCATTT	GACTCACGGTCTCCGACTGGNNNNNNNNAATACCCATTTCCTACGTCCTGAACTAAATC
Group_7	SUB-TF 14	G02	ZNF334	IOH62049	ATAGAAGAGG	GACTCACGGTCTCCGACTGGNNNNNNNNATAGAAGAGGCCTACGTCCTGAACTAAATC
Group_7	SUB-TF 14	G03	ZNF155	IOH61954	ACACGACAAA	GACTCACGGTCTCCGACTGGNNNNNNNNACACGACAAACCTACGTCCTGAACTAAATC
Group_7	SUB-TF 14	G04	NEUROG3	IOH61931	AACCTCGATCCT	GACTCACGGTCTCCGACTGGNNNNNNNNAACCTCGATCCTCCTACGTCCTGAACTAAATC
Group_7	SUB-TF 14	G05	NR1I3	IOH61897	AAGCCCAATCGA	GACTCACGGTCTCCGACTGGNNNNNNNNAAGCCCAATCGACCTACGTCCTGAACTAAATC
Group_7	SUB-TF 14	G06	GLYR1	IOH62123	AATTCCACATGA	GACTCACGGTCTCCGACTGGNNNNNNNNAATTCCACATGACCTACGTCCTGAACTAAATC
Group_7	SUB-TF 14	G07	HOXB1	IOH63216	AAGCGTGTAT	GACTCACGGTCTCCGACTGGNNNNNNNNAAGCGTGTATCCTACGTCCTGAACTAAATC
Group_7	SUB-TF 14	G08	PRDM1	IOH63509	AGAACCCTGAAT	GACTCACGGTCTCCGACTGGNNNNNNNNAGAACCCTGAATCCTACGTCCTGAACTAAATC
Group_7	SUB-TF 14	G09	FOXA1	IOH60254	ATAGACAAGAG	GACTCACGGTCTCCGACTGGNNNNNNNNATAGACAAGAGCCTACGTCCTGAACTAAATC
Group_7	SUB-TF 14	G10	HAND2	IOH63592	ACTTAGCACCT	GACTCACGGTCTCCGACTGGNNNNNNNNACTTAGCACCTCCTACGTCCTGAACTAAATC
Group_7	SUB-TF 14	G11	LHX6	IOH63535	AAGTCAACCCGA	GACTCACGGTCTCCGACTGGNNNNNNNNAAGTCAACCCGACCTACGTCCTGAACTAAATC
Group_7	SUB-TF 14	G12	HOXB1	IOH63212	ATTTGACTCG	GACTCACGGTCTCCGACTGGNNNNNNNNATTTGACTCGCCTACGTCCTGAACTAAATC
Group_7	SUB-TF 14	H01	HOXD8	IOH62575	AGTGCCCAT	GACTCACGGTCTCCGACTGGNNNNNNNNAGTGCCCATCCTACGTCCTGAACTAAATC
Group_7	SUB-TF 14	H02	ADNP	IOH62485	ATGCTTCAT	GACTCACGGTCTCCGACTGGNNNNNNNNATGCTTCATCCTACGTCCTGAACTAAATC
Group_7	SUB-TF 14	H03	HIC2	IOH62687	ATTCCCTAT	GACTCACGGTCTCCGACTGGNNNNNNNNATTCCCTATCCTACGTCCTGAACTAAATC
Group_7	SUB-TF 14	H04	GTF2I	IOH62625	ATACAACCACAA	GACTCACGGTCTCCGACTGGNNNNNNNNATACAACCACAACCTACGTCCTGAACTAAATC
Group_7	SUB-TF 14	H05	BRF1	IOH62723	ACCAAATG	GACTCACGGTCTCCGACTGGNNNNNNNNACCAAATGCCTACGTCCTGAACTAAATC
Group_7	SUB-TF 14	H06	ZNF317	IOH62538	ACTATTCCAC	GACTCACGGTCTCCGACTGGNNNNNNNNACTATTCCACCCTACGTCCTGAACTAAATC
Group_7	SUB-TF 14	H07	ZNF85	IOH62364	ATACCACCCTTG	GACTCACGGTCTCCGACTGGNNNNNNNNATACCACCCTTGCCTACGTCCTGAACTAAATC
Group_7	SUB-TF 14	H08	ZNF230	IOH62357	ATCTTACGATTG	GACTCACGGTCTCCGACTGGNNNNNNNNATCTTACGATTGCCTACGTCCTGAACTAAATC
Group_7	SUB-TF 14	H09	ZNF253	IOH61589	ACTGGGAGAACT	GACTCACGGTCTCCGACTGGNNNNNNNNACTGGGAGAACTCCTACGTCCTGAACTAAATC
Group_7	SUB-TF 14	H10	NR2C2	IOH61620	AAGCAATGCCTA	GACTCACGGTCTCCGACTGGNNNNNNNNAAGCAATGCCTACCTACGTCCTGAACTAAATC
Group_7	SUB-TF 14	H11	GLYR1	IOH62429	AGGCAAGTAA	GACTCACGGTCTCCGACTGGNNNNNNNNAGGCAAGTAACCTACGTCCTGAACTAAATC
Group_7	SUB-TF 14	H12	ELF2	IOH61581	ACTCGCTACCAA	GACTCACGGTCTCCGACTGGNNNNNNNNACTCGCTACCAACCTACGTCCTGAACTAAATC
Group_7	GST control	H01	GST control		AACCTAAACTGC	GACTCACGGTCTCCGACTGGNNNNNNNNAACCTAAACTGCCCTACGTCCTGAACTAAATC
Group_7	GST control	H02	GST control		ATGTACTCCAAT	GACTCACGGTCTCCGACTGGNNNNNNNNATGTACTCCAATCCTACGTCCTGAACTAAATC
Group_7	GST control	H03	GST control		AAGAACTGCTCT	GACTCACGGTCTCCGACTGGNNNNNNNNAAGAACTGCTCTCCTACGTCCTGAACTAAATC
Group_7	GST control	H04	GST control		AAGATGGGCAAA	GACTCACGGTCTCCGACTGGNNNNNNNNAAGATGGGCAAACCTACGTCCTGAACTAAATC
Group_7	GST control	H05	GST control		AGGGAGATG	GACTCACGGTCTCCGACTGGNNNNNNNNAGGGAGATGCCTACGTCCTGAACTAAATC
Group_7	GST control	H06	GST control		ATCACAACACAC	GACTCACGGTCTCCGACTGGNNNNNNNNATCACAACACACCCTACGTCCTGAACTAAATC
Group_7	GST control	H07	GST control		AGACTAGCATC	GACTCACGGTCTCCGACTGGNNNNNNNNAGACTAGCATCCCTACGTCCTGAACTAAATC
Group_7	GST control	H08	GST control		ATTTGAGCCTA	GACTCACGGTCTCCGACTGGNNNNNNNNATTTGAGCCTACCTACGTCCTGAACTAAATC
Group_7	GST control	H09	GST control		AATTCATACTC	GACTCACGGTCTCCGACTGGNNNNNNNNAATTCATACTCCCTACGTCCTGAACTAAATC
Group_7	GST control	H10	GST control		ATTTGATG	GACTCACGGTCTCCGACTGGNNNNNNNNATTTGATGCCTACGTCCTGAACTAAATC
Group_7	GST control	H11	GST control		ATCTACCCTA	GACTCACGGTCTCCGACTGGNNNNNNNNATCTACCCTACCTACGTCCTGAACTAAATC
Group_7	GST control	H12	GST control		ATAGTCTCT	GACTCACGGTCTCCGACTGGNNNNNNNNATAGTCTCTCCTACGTCCTGAACTAAATC
Group_8	SUB-TF 15	A01	ZNF323	IOH61583	ACCTTAACCTTT	GACTCACGGTCTCCGACTGGNNNNNNNNACCTTAACCTTTCCTACGTCCTGAACTAAATC
Group_8	SUB-TF 15	A02	RFX3	IOH61697	ACATTTACAGTG	GACTCACGGTCTCCGACTGGNNNNNNNNACATTTACAGTGCCTACGTCCTGAACTAAATC
Group_8	SUB-TF 15	A03	ZBTB44	IOH61782	AAGTGTCTTC	GACTCACGGTCTCCGACTGGNNNNNNNNAAGTGTCTTCCCTACGTCCTGAACTAAATC
Group_8	SUB-TF 15	A04	NR1H3	IOH61509	AGATGCTACTCG	GACTCACGGTCTCCGACTGGNNNNNNNNAGATGCTACTCGCCTACGTCCTGAACTAAATC
Group_8	SUB-TF 15	A05	NCALD	IOH61538	ACACTGAGCTTA	GACTCACGGTCTCCGACTGGNNNNNNNNACACTGAGCTTACCTACGTCCTGAACTAAATC
Group_8	SUB-TF 15	A06	SUMO1	IOH50126	AGATATCCGGGT	GACTCACGGTCTCCGACTGGNNNNNNNNAGATATCCGGGTCCTACGTCCTGAACTAAATC
Group_8	SUB-TF 15	A07	ZMYND11	IOH62570	AAGCATATCTAG	GACTCACGGTCTCCGACTGGNNNNNNNNAAGCATATCTAGCCTACGTCCTGAACTAAATC
Group_8	SUB-TF 15	A08	AIFM1	IOH61019	AACTTACTCTA	GACTCACGGTCTCCGACTGGNNNNNNNNAACTTACTCTACCTACGTCCTGAACTAAATC
Group_8	SUB-TF 15	A09	ZNF585B	IOH61959	ACAATTGGTG	GACTCACGGTCTCCGACTGGNNNNNNNNACAATTGGTGCCTACGTCCTGAACTAAATC
Group_8	SUB-TF 15	A10	ZNF560	IOH63462	ATAGACCCACTG	GACTCACGGTCTCCGACTGGNNNNNNNNATAGACCCACTGCCTACGTCCTGAACTAAATC
Group_8	SUB-TF 15	A11	ZNF789	IOH62691	AGAAATCGCGC	GACTCACGGTCTCCGACTGGNNNNNNNNAGAAATCGCGCCCTACGTCCTGAACTAAATC
Group_8	SUB-TF 15	A12	THAP3	IOH62584	ATCTGATGTCGC	GACTCACGGTCTCCGACTGGNNNNNNNNATCTGATGTCGCCCTACGTCCTGAACTAAATC
Group_8	SUB-TF 15	B01	SUMO1	IOH5973	ATTGACCCA	GACTCACGGTCTCCGACTGGNNNNNNNNATTGACCCACCTACGTCCTGAACTAAATC
Group_8	SUB-TF 15	B02	BATF2	IOH13295	AATTGCACCCAA	GACTCACGGTCTCCGACTGGNNNNNNNNAATTGCACCCAACCTACGTCCTGAACTAAATC
Group_8	SUB-TF 15	B03	KLF10	IOH9741	ACCATCCAC	GACTCACGGTCTCCGACTGGNNNNNNNNACCATCCACCCTACGTCCTGAACTAAATC
Group_8	SUB-TF 15	B04	SMAD3	IOH3643	AATTGTACCAAC	GACTCACGGTCTCCGACTGGNNNNNNNNAATTGTACCAACCCTACGTCCTGAACTAAATC
Group_8	SUB-TF 15	B05	ZCCHC7	IOH23038	ACCCATCGATA	GACTCACGGTCTCCGACTGGNNNNNNNNACCCATCGATACCTACGTCCTGAACTAAATC
Group_8	SUB-TF 15	B06	Unknown	Unknown	AGAAACACATC	GACTCACGGTCTCCGACTGGNNNNNNNNAGAAACACATCCCTACGTCCTGAACTAAATC
Group_8	SUB-TF 15	B07	HMGN1	IOH4772	AACAATTCATCG	GACTCACGGTCTCCGACTGGNNNNNNNNAACAATTCATCGCCTACGTCCTGAACTAAATC
Group_8	SUB-TF 15	B08	NPM1	IOH9844	AGGGCAATGGAT	GACTCACGGTCTCCGACTGGNNNNNNNNAGGGCAATGGATCCTACGTCCTGAACTAAATC
Group_8	SUB-TF 15	B09	ZBTB9	IOH12910	ATGCTGTTTC	GACTCACGGTCTCCGACTGGNNNNNNNNATGCTGTTTCCCTACGTCCTGAACTAAATC
Group_8	SUB-TF 15	B10	Unknown	Unknown	AGGTCTTCTACT	GACTCACGGTCTCCGACTGGNNNNNNNNAGGTCTTCTACTCCTACGTCCTGAACTAAATC
Group_8	SUB-TF 15	B11	Unknown	Unknown	ACACACATCGC	GACTCACGGTCTCCGACTGGNNNNNNNNACACACATCGCCCTACGTCCTGAACTAAATC
Group_8	SUB-TF 15	B12	SEMA4A	IOH10371	AGCTCATTCAAC	GACTCACGGTCTCCGACTGGNNNNNNNNAGCTCATTCAACCCTACGTCCTGAACTAAATC
Group_8	SUB-TF 15	C01	NPM1	IOH27884	ACATCAGAAACT	GACTCACGGTCTCCGACTGGNNNNNNNNACATCAGAAACTCCTACGTCCTGAACTAAATC
Group_8	SUB-TF 15	C02	NPM1	IOH27796	AGGTCTGACATT	GACTCACGGTCTCCGACTGGNNNNNNNNAGGTCTGACATTCCTACGTCCTGAACTAAATC
Group_8	SUB-TF 15	C03	NPM1	IOH27892	ACCATCCTTT	GACTCACGGTCTCCGACTGGNNNNNNNNACCATCCTTTCCTACGTCCTGAACTAAATC
Group_8	SUB-TF 15	C04	ZNF551	IOH28053	AGTGGTGCT	GACTCACGGTCTCCGACTGGNNNNNNNNAGTGGTGCTCCTACGTCCTGAACTAAATC
Group_8	SUB-TF 15	C05	ZNF695	IOH29497	AATTCCCGAA	GACTCACGGTCTCCGACTGGNNNNNNNNAATTCCCGAACCTACGTCCTGAACTAAATC
Group_8	SUB-TF 15	C06	DNAJC2	IOH29473	ATTACACCTC	GACTCACGGTCTCCGACTGGNNNNNNNNATTACACCTCCCTACGTCCTGAACTAAATC
Group_8	SUB-TF 15	C07	GRHL3	IOH25955	AGACATGACTC	GACTCACGGTCTCCGACTGGNNNNNNNNAGACATGACTCCCTACGTCCTGAACTAAATC
Group_8	SUB-TF 15	C08	ZNF830	IOH14176	AAGATAGACCAC	GACTCACGGTCTCCGACTGGNNNNNNNNAAGATAGACCACCCTACGTCCTGAACTAAATC
Group_8	SUB-TF 15	C09	MTA3	IOH5213	ACAATGGTAAAG	GACTCACGGTCTCCGACTGGNNNNNNNNACAATGGTAAAGCCTACGTCCTGAACTAAATC
Group_8	SUB-TF 15	C10	DZIP1	IOH27736	AGGTCCACATG	GACTCACGGTCTCCGACTGGNNNNNNNNAGGTCCACATGCCTACGTCCTGAACTAAATC
Group_8	SUB-TF 15	C11	MYT1	IOH40672	ATGTCGTTCTTC	GACTCACGGTCTCCGACTGGNNNNNNNNATGTCGTTCTTCCCTACGTCCTGAACTAAATC
Group_8	SUB-TF 15	C12	THAP4	IOH40797	ACTGGAATCTAC	GACTCACGGTCTCCGACTGGNNNNNNNNACTGGAATCTACCCTACGTCCTGAACTAAATC
Group_8	SUB-TF 15	D01	ZNF720	IOH40180	AGCAAACCTTGG	GACTCACGGTCTCCGACTGGNNNNNNNNAGCAAACCTTGGCCTACGTCCTGAACTAAATC
Group_8	SUB-TF 15	D02	RUNX1T1	IOH36626	ACTGTTGTG	GACTCACGGTCTCCGACTGGNNNNNNNNACTGTTGTGCCTACGTCCTGAACTAAATC
Group_8	SUB-TF 15	D03	GRHL1	IOH40152	AAGTGCCATATT	GACTCACGGTCTCCGACTGGNNNNNNNNAAGTGCCATATTCCTACGTCCTGAACTAAATC
Group_8	SUB-TF 15	D04	ZNF326	IOH43088	ACTCGCGTTTCT	GACTCACGGTCTCCGACTGGNNNNNNNNACTCGCGTTTCTCCTACGTCCTGAACTAAATC
Group_8	SUB-TF 15	D05	ZNF471	IOH38075	AGTAACTCCACA	GACTCACGGTCTCCGACTGGNNNNNNNNAGTAACTCCACACCTACGTCCTGAACTAAATC
Group_8	SUB-TF 15	D06	ZNF710	IOH43902	ACTCAAACA	GACTCACGGTCTCCGACTGGNNNNNNNNACTCAAACACCTACGTCCTGAACTAAATC
Group_8	SUB-TF 15	D07	RUNX1T1	IOH42249	AATAGTGGCAAC	GACTCACGGTCTCCGACTGGNNNNNNNNAATAGTGGCAACCCTACGTCCTGAACTAAATC
Group_8	SUB-TF 15	D08	RBPJ	IOH44496	AGAATTCTTCTC	GACTCACGGTCTCCGACTGGNNNNNNNNAGAATTCTTCTCCCTACGTCCTGAACTAAATC
Group_8	SUB-TF 15	D09	ZNF621	IOH44483	AAGACAATCAA	GACTCACGGTCTCCGACTGGNNNNNNNNAAGACAATCAACCTACGTCCTGAACTAAATC
Group_8	SUB-TF 15	D10	TSC22D3	IOH40979	AGTCTAATC	GACTCACGGTCTCCGACTGGNNNNNNNNAGTCTAATCCCTACGTCCTGAACTAAATC
Group_8	SUB-TF 15	D11	SCAPER	IOH41786	AAGATCGTCTAC	GACTCACGGTCTCCGACTGGNNNNNNNNAAGATCGTCTACCCTACGTCCTGAACTAAATC
Group_8	SUB-TF 15	D12	RCAN1	IOH41499	AACTGGTCA	GACTCACGGTCTCCGACTGGNNNNNNNNAACTGGTCACCTACGTCCTGAACTAAATC
Group_8	SUB-TF 15	E01	RCAN1	IOH45858	ATGGTTGATAG	GACTCACGGTCTCCGACTGGNNNNNNNNATGGTTGATAGCCTACGTCCTGAACTAAATC
Group_8	SUB-TF 15	E02	NME1	IOH41255	ACCGTCTATTGG	GACTCACGGTCTCCGACTGGNNNNNNNNACCGTCTATTGGCCTACGTCCTGAACTAAATC
Group_8	SUB-TF 15	E03	THAP3	IOH11952	ACTTTCCCAA	GACTCACGGTCTCCGACTGGNNNNNNNNACTTTCCCAACCTACGTCCTGAACTAAATC
Group_8	SUB-TF 15	E04	POGZ	IOH29191	ACTTAAGATTCG	GACTCACGGTCTCCGACTGGNNNNNNNNACTTAAGATTCGCCTACGTCCTGAACTAAATC
Group_8	SUB-TF 15	E05	ZNF207	IOH3584	ATCGCACACTAA	GACTCACGGTCTCCGACTGGNNNNNNNNATCGCACACTAACCTACGTCCTGAACTAAATC
Group_8	SUB-TF 15	E06	ZNF766	IOH55318	ACTATCCCGTTC	GACTCACGGTCTCCGACTGGNNNNNNNNACTATCCCGTTCCCTACGTCCTGAACTAAATC
Group_8	SUB-TF 15	E07	ZNF830	IOH57658	ATCCATCTTAAG	GACTCACGGTCTCCGACTGGNNNNNNNNATCCATCTTAAGCCTACGTCCTGAACTAAATC
Group_8	SUB-TF 15	E08	MYEF2	IOH40122	AGAATTGCCCG	GACTCACGGTCTCCGACTGGNNNNNNNNAGAATTGCCCGCCTACGTCCTGAACTAAATC
Group_8	SUB-TF 15	E09	HOMEZ	IOH40039	AATCATTTGGG	GACTCACGGTCTCCGACTGGNNNNNNNNAATCATTTGGGCCTACGTCCTGAACTAAATC
Group_8	SUB-TF 15	E10	PPARA	IOH46500	ATGATCCAAATG	GACTCACGGTCTCCGACTGGNNNNNNNNATGATCCAAATGCCTACGTCCTGAACTAAATC
Group_8	SUB-TF 15	E11	SF1	IOH56887	AAGGGTTCCTG	GACTCACGGTCTCCGACTGGNNNNNNNNAAGGGTTCCTGCCTACGTCCTGAACTAAATC
Group_8	SUB-TF 15	E12	ZNF280D	IOH59965	ACGAACTTAGTA	GACTCACGGTCTCCGACTGGNNNNNNNNACGAACTTAGTACCTACGTCCTGAACTAAATC
Group_8	SUB-TF 15	F01	ZSCAN2	IOH59911	ACTCTGCATCTC	GACTCACGGTCTCCGACTGGNNNNNNNNACTCTGCATCTCCCTACGTCCTGAACTAAATC
Group_8	SUB-TF 15	F02	ARGFX	IOH55009	AACCACTGGTGT	GACTCACGGTCTCCGACTGGNNNNNNNNAACCACTGGTGTCCTACGTCCTGAACTAAATC
Group_8	SUB-TF 15	F03	HSFY2	IOH59704	AGTACTTCCT	GACTCACGGTCTCCGACTGGNNNNNNNNAGTACTTCCTCCTACGTCCTGAACTAAATC
Group_8	SUB-TF 15	F04	ZHX3	IOH40539	ATAACCCTTC	GACTCACGGTCTCCGACTGGNNNNNNNNATAACCCTTCCCTACGTCCTGAACTAAATC
Group_8	SUB-TF 15	F05	ZBTB7A	IOH63125	ACATAACT	GACTCACGGTCTCCGACTGGNNNNNNNNACATAACTCCTACGTCCTGAACTAAATC
Group_8	SUB-TF 15	F06	ZNF507	IOH53003	ACTATCTAGTGG	GACTCACGGTCTCCGACTGGNNNNNNNNACTATCTAGTGGCCTACGTCCTGAACTAAATC
Group_8	SUB-TF 15	F07	POGZ	IOH53574	AACTATTGCCAA	GACTCACGGTCTCCGACTGGNNNNNNNNAACTATTGCCAACCTACGTCCTGAACTAAATC
Group_8	SUB-TF 15	F08	ZNF576	IOH54690	ATGGTACTCTG	GACTCACGGTCTCCGACTGGNNNNNNNNATGGTACTCTGCCTACGTCCTGAACTAAATC
Group_8	SUB-TF 15	F09	ATOH8	IOH63155	AGTACGACCCTT	GACTCACGGTCTCCGACTGGNNNNNNNNAGTACGACCCTTCCTACGTCCTGAACTAAATC
Group_8	SUB-TF 15	F10	ZNF571	IOH62279	ACCTAACTAG	GACTCACGGTCTCCGACTGGNNNNNNNNACCTAACTAGCCTACGTCCTGAACTAAATC
Group_8	SUB-TF 15	F11	DDX20	IOH26834	AGTGCTATATC	GACTCACGGTCTCCGACTGGNNNNNNNNAGTGCTATATCCCTACGTCCTGAACTAAATC
Group_8	SUB-TF 15	F12	ASCC1	IOH10483	ACCCTTGATCCA	GACTCACGGTCTCCGACTGGNNNNNNNNACCCTTGATCCACCTACGTCCTGAACTAAATC
Group_8	SUB-TF 15	G01	DDX20	IOH13000	ACTTCTCCTATA	GACTCACGGTCTCCGACTGGNNNNNNNNACTTCTCCTATACCTACGTCCTGAACTAAATC
Group_8	SUB-TF 15	G02	MYEF2	IOH60006	ACCGTCTACTTC	GACTCACGGTCTCCGACTGGNNNNNNNNACCGTCTACTTCCCTACGTCCTGAACTAAATC
Group_8	SUB-TF 15	G03	ZCRB1	IOH54795	ACTGAGCTACAC	GACTCACGGTCTCCGACTGGNNNNNNNNACTGAGCTACACCCTACGTCCTGAACTAAATC
Group_8	SUB-TF 15	G04	RAN	IOH63090	AAGCAATACAAC	GACTCACGGTCTCCGACTGGNNNNNNNNAAGCAATACAACCCTACGTCCTGAACTAAATC
Group_8	SUB-TF 15	G05	KHDRBS1	IOH62837	AGCGTTATTGGC	GACTCACGGTCTCCGACTGGNNNNNNNNAGCGTTATTGGCCCTACGTCCTGAACTAAATC
Group_8	SUB-TF 15	G06	Tal2	BC110625	AGGAACAATAAC	GACTCACGGTCTCCGACTGGNNNNNNNNAGGAACAATAACCCTACGTCCTGAACTAAATC
Group_8	SUB-TF 15	G07	Pbx4	BC032875	ACTGGTAAAC	GACTCACGGTCTCCGACTGGNNNNNNNNACTGGTAAACCCTACGTCCTGAACTAAATC
Group_8	SUB-TF 15	G08	NHLH2	BC096360	ACTAATCCCT	GACTCACGGTCTCCGACTGGNNNNNNNNACTAATCCCTCCTACGTCCTGAACTAAATC
Group_8	SUB-TF 15	G09	CNBP	BC093058	ACTTCCTTGCAG	GACTCACGGTCTCCGACTGGNNNNNNNNACTTCCTTGCAGCCTACGTCCTGAACTAAATC
Group_8	SUB-TF 15	G10	Tcf15	BC027533	AGTGGATAACAG	GACTCACGGTCTCCGACTGGNNNNNNNNAGTGGATAACAGCCTACGTCCTGAACTAAATC
Group_8	SUB-TF 15	G11	HAND1	BC021190	AGTCAATCAC	GACTCACGGTCTCCGACTGGNNNNNNNNAGTCAATCACCCTACGTCCTGAACTAAATC
Group_8	SUB-TF 15	G12	Cdx1	BC019986	ATATGCTGGCCT	GACTCACGGTCTCCGACTGGNNNNNNNNATATGCTGGCCTCCTACGTCCTGAACTAAATC
Group_8	SUB-TF 15	H01	SOX15	BC072003	AATCGTTAGCT	GACTCACGGTCTCCGACTGGNNNNNNNNAATCGTTAGCTCCTACGTCCTGAACTAAATC
Group_8	SUB-TF 15	H02	GTF2F2	BC001771	AGCTCAAATG	GACTCACGGTCTCCGACTGGNNNNNNNNAGCTCAAATGCCTACGTCCTGAACTAAATC
Group_8	SUB-TF 15	H03	Hoxc9	BC050838	ATTCCTCAATAG	GACTCACGGTCTCCGACTGGNNNNNNNNATTCCTCAATAGCCTACGTCCTGAACTAAATC
Group_8	SUB-TF 15	H04	CEBPD	BC105109	ATGTGTTAGC	GACTCACGGTCTCCGACTGGNNNNNNNNATGTGTTAGCCCTACGTCCTGAACTAAATC
Group_8	SUB-TF 15	H05	ZNF146	BC110501	ACACACCCATTT	GACTCACGGTCTCCGACTGGNNNNNNNNACACACCCATTTCCTACGTCCTGAACTAAATC
Group_8	SUB-TF 15	H06	HOXC11	BC001543	AGAAGATAT	GACTCACGGTCTCCGACTGGNNNNNNNNAGAAGATATCCTACGTCCTGAACTAAATC
Group_8	SUB-TF 15	H07	BARX2	BC111432	ATCATTCGCCAC	GACTCACGGTCTCCGACTGGNNNNNNNNATCATTCGCCACCCTACGTCCTGAACTAAATC
Group_8	SUB-TF 15	H08	Hoxc12	BC120847	ATTTCTTCCTCA	GACTCACGGTCTCCGACTGGNNNNNNNNATTTCTTCCTCACCTACGTCCTGAACTAAATC
Group_8	SUB-TF 15	H09	Cdx4	BC119158	ACCTCCAACAAT	GACTCACGGTCTCCGACTGGNNNNNNNNACCTCCAACAATCCTACGTCCTGAACTAAATC
Group_8	SUB-TF 15	H10	Nanog	BC098275	ATATACAAAGCG	GACTCACGGTCTCCGACTGGNNNNNNNNATATACAAAGCGCCTACGTCCTGAACTAAATC
Group_8	SUB-TF 15	H11	EN2	BC104972	ATGGAACTCCTC	GACTCACGGTCTCCGACTGGNNNNNNNNATGGAACTCCTCCCTACGTCCTGAACTAAATC
Group_8	SUB-TF 15	H12	Tlx1	BC018246	ACCTCTAGAT	GACTCACGGTCTCCGACTGGNNNNNNNNACCTCTAGATCCTACGTCCTGAACTAAATC
Group_8	SUB-TF 16	A01	E2f5	BC003220	AGCACTAAACTC	GACTCACGGTCTCCGACTGGNNNNNNNNAGCACTAAACTCCCTACGTCCTGAACTAAATC
Group_8	SUB-TF 16	A02	CDX2	BC014461	ATCGAGTGACTG	GACTCACGGTCTCCGACTGGNNNNNNNNATCGAGTGACTGCCTACGTCCTGAACTAAATC
Group_8	SUB-TF 16	A03	Alx4	BC049786	ACCCGTAACATG	GACTCACGGTCTCCGACTGGNNNNNNNNACCCGTAACATGCCTACGTCCTGAACTAAATC
Group_8	SUB-TF 16	A04	Dmrt2	BC027669	ATATCTTTAGCG	GACTCACGGTCTCCGACTGGNNNNNNNNATATCTTTAGCGCCTACGTCCTGAACTAAATC
Group_8	SUB-TF 16	A05	Tal1	BC063060	AGGTTACAC	GACTCACGGTCTCCGACTGGNNNNNNNNAGGTTACACCCTACGTCCTGAACTAAATC
Group_8	SUB-TF 16	A06	TBP	BC109053	AATGTCCAATGG	GACTCACGGTCTCCGACTGGNNNNNNNNAATGTCCAATGGCCTACGTCCTGAACTAAATC
Group_8	SUB-TF 16	A07	DPF1	BC125153	AGAATGCGC	GACTCACGGTCTCCGACTGGNNNNNNNNAGAATGCGCCCTACGTCCTGAACTAAATC
Group_8	SUB-TF 16	A08	HOXC10	BC001293	AAGCTCCTCTT	GACTCACGGTCTCCGACTGGNNNNNNNNAAGCTCCTCTTCCTACGTCCTGAACTAAATC
Group_8	SUB-TF 16	A09	HOXD9	BC044855	ATAGAAGCTACA	GACTCACGGTCTCCGACTGGNNNNNNNNATAGAAGCTACACCTACGTCCTGAACTAAATC
Group_8	SUB-TF 16	A10	Gbx2	BC120492	ATCCGGCAACT	GACTCACGGTCTCCGACTGGNNNNNNNNATCCGGCAACTCCTACGTCCTGAACTAAATC
Group_8	SUB-TF 16	A11	TAF7	BC032737	ATCCTAGAGCAA	GACTCACGGTCTCCGACTGGNNNNNNNNATCCTAGAGCAACCTACGTCCTGAACTAAATC
Group_8	SUB-TF 16	A12	FOXC2	BC111589	AGCCGCAACTTT	GACTCACGGTCTCCGACTGGNNNNNNNNAGCCGCAACTTTCCTACGTCCTGAACTAAATC
Group_8	SUB-TF 16	B01	PITX3	BC011642	ACGCATTATG	GACTCACGGTCTCCGACTGGNNNNNNNNACGCATTATGCCTACGTCCTGAACTAAATC
Group_8	SUB-TF 16	B02	HOXB2	BC074805	AACTTGTCTACA	GACTCACGGTCTCCGACTGGNNNNNNNNAACTTGTCTACACCTACGTCCTGAACTAAATC
Group_8	SUB-TF 16	B03	FOXH1	BC111604	AATCCTTCGAAC	GACTCACGGTCTCCGACTGGNNNNNNNNAATCCTTCGAACCCTACGTCCTGAACTAAATC
Group_8	SUB-TF 16	B04	DMRT1	BC040847	ATTAAAGCCG	GACTCACGGTCTCCGACTGGNNNNNNNNATTAAAGCCGCCTACGTCCTGAACTAAATC
Group_8	SUB-TF 16	B05	SOX21	BC111584	ATGTAAACGAAG	GACTCACGGTCTCCGACTGGNNNNNNNNATGTAAACGAAGCCTACGTCCTGAACTAAATC
Group_8	SUB-TF 16	B06	HOXA10	BC013971	AGGCTATAA	GACTCACGGTCTCCGACTGGNNNNNNNNAGGCTATAACCTACGTCCTGAACTAAATC
Group_8	SUB-TF 16	B07	ONECUT2	BC108926	ATTTAGAAC	GACTCACGGTCTCCGACTGGNNNNNNNNATTTAGAACCCTACGTCCTGAACTAAATC
Group_8	SUB-TF 16	B08	LHX5	BC109230	AGTTGTTGCACT	GACTCACGGTCTCCGACTGGNNNNNNNNAGTTGTTGCACTCCTACGTCCTGAACTAAATC
Group_8	SUB-TF 16	B09	PURA	BC036087	ACCACTAACGAT	GACTCACGGTCTCCGACTGGNNNNNNNNACCACTAACGATCCTACGTCCTGAACTAAATC
Group_8	SUB-TF 16	B10	FOXL1	BC117226	ATTGTACAGCAA	GACTCACGGTCTCCGACTGGNNNNNNNNATTGTACAGCAACCTACGTCCTGAACTAAATC
Group_8	SUB-TF 16	B11	Hoxa2	BC117107	AACCAAGT	GACTCACGGTCTCCGACTGGNNNNNNNNAACCAAGTCCTACGTCCTGAACTAAATC
Group_8	SUB-TF 16	B12	Cebpa	BC051102	ATGCACGCTACA	GACTCACGGTCTCCGACTGGNNNNNNNNATGCACGCTACACCTACGTCCTGAACTAAATC
Group_8	SUB-TF 16	C01	EGR3	BC112279	ACTTAGATGCA	GACTCACGGTCTCCGACTGGNNNNNNNNACTTAGATGCACCTACGTCCTGAACTAAATC
Group_8	SUB-TF 16	C02	ZNF271	BC017710	AGGTCATTGT	GACTCACGGTCTCCGACTGGNNNNNNNNAGGTCATTGTCCTACGTCCTGAACTAAATC
Group_8	SUB-TF 16	C03	GATA4	BC105108	AACGCACATACA	GACTCACGGTCTCCGACTGGNNNNNNNNAACGCACATACACCTACGTCCTGAACTAAATC
Group_8	SUB-TF 16	C04	HKR1	BC053845	AGTGTAAGGGT	GACTCACGGTCTCCGACTGGNNNNNNNNAGTGTAAGGGTCCTACGTCCTGAACTAAATC
Group_8	SUB-TF 16	C05	E2f1	BC052160	ACTAATGCCA	GACTCACGGTCTCCGACTGGNNNNNNNNACTAATGCCACCTACGTCCTGAACTAAATC
Group_8	SUB-TF 16	C06	POU2F3	BC101649	AATCCAAGTATG	GACTCACGGTCTCCGACTGGNNNNNNNNAATCCAAGTATGCCTACGTCCTGAACTAAATC
Group_8	SUB-TF 16	C07	ZNF491	BC101592	AAGAAATGCG	GACTCACGGTCTCCGACTGGNNNNNNNNAAGAAATGCGCCTACGTCCTGAACTAAATC
Group_8	SUB-TF 16	C08	PAX1	BC069134	AATACTGCTG	GACTCACGGTCTCCGACTGGNNNNNNNNAATACTGCTGCCTACGTCCTGAACTAAATC
Group_8	SUB-TF 16	C09	TBX19	BC093666	AGCCCATTAAAT	GACTCACGGTCTCCGACTGGNNNNNNNNAGCCCATTAAATCCTACGTCCTGAACTAAATC
Group_8	SUB-TF 16	C10	KLF5	BC042131	ATACCTCCTACA	GACTCACGGTCTCCGACTGGNNNNNNNNATACCTCCTACACCTACGTCCTGAACTAAATC
Group_8	SUB-TF 16	C11	ZIM3	BC114503	AATTGATCCATC	GACTCACGGTCTCCGACTGGNNNNNNNNAATTGATCCATCCCTACGTCCTGAACTAAATC
Group_8	SUB-TF 16	C12	ETV1	BC106763	ACAACTTCGCCT	GACTCACGGTCTCCGACTGGNNNNNNNNACAACTTCGCCTCCTACGTCCTGAACTAAATC
Group_8	SUB-TF 16	D01	RARA	BC071733	ACACAAGTA	GACTCACGGTCTCCGACTGGNNNNNNNNACACAAGTACCTACGTCCTGAACTAAATC
Group_8	SUB-TF 16	D02	CORO1A	BC110374	ATTCCTACTC	GACTCACGGTCTCCGACTGGNNNNNNNNATTCCTACTCCCTACGTCCTGAACTAAATC
Group_8	SUB-TF 16	D03	CREB3L3	BC101508	ACGATTCTAAGG	GACTCACGGTCTCCGACTGGNNNNNNNNACGATTCTAAGGCCTACGTCCTGAACTAAATC
Group_8	SUB-TF 16	D04	NR1H2	BC047750	ATTTACCTCTGT	GACTCACGGTCTCCGACTGGNNNNNNNNATTTACCTCTGTCCTACGTCCTGAACTAAATC
Group_8	SUB-TF 16	D05	Onecut1	BC024053	ATAAACGCCCGA	GACTCACGGTCTCCGACTGGNNNNNNNNATAAACGCCCGACCTACGTCCTGAACTAAATC
Group_8	SUB-TF 16	D06	DMRT3	BC117245	ATGATCTGAGGC	GACTCACGGTCTCCGACTGGNNNNNNNNATGATCTGAGGCCCTACGTCCTGAACTAAATC
Group_8	SUB-TF 16	D07	ZNF497	BC125273	AAGAGCTTCT	GACTCACGGTCTCCGACTGGNNNNNNNNAAGAGCTTCTCCTACGTCCTGAACTAAATC
Group_8	SUB-TF 16	D08	PLAG1	BC075048	ATCTTTCTGC	GACTCACGGTCTCCGACTGGNNNNNNNNATCTTTCTGCCCTACGTCCTGAACTAAATC
Group_8	SUB-TF 16	D09	Nr1h4	BC015261	ACAAGCCT	GACTCACGGTCTCCGACTGGNNNNNNNNACAAGCCTCCTACGTCCTGAACTAAATC
Group_8	SUB-TF 16	D10	Evx2	BC061467	AGTTAGTGTTGG	GACTCACGGTCTCCGACTGGNNNNNNNNAGTTAGTGTTGGCCTACGTCCTGAACTAAATC
Group_8	SUB-TF 16	D11	ZNF345	BC032863	ATATCTACCTAC	GACTCACGGTCTCCGACTGGNNNNNNNNATATCTACCTACCCTACGTCCTGAACTAAATC
Group_8	SUB-TF 16	D12	POU3F3	BC109244	AGCCAATTGCAC	GACTCACGGTCTCCGACTGGNNNNNNNNAGCCAATTGCACCCTACGTCCTGAACTAAATC
Group_8	SUB-TF 16	E01	Cbx2	BC035199	ACCTATTTA	GACTCACGGTCTCCGACTGGNNNNNNNNACCTATTTACCTACGTCCTGAACTAAATC
Group_8	SUB-TF 16	E02	ZNF454	BC112276	AGGCTTATGCAC	GACTCACGGTCTCCGACTGGNNNNNNNNAGGCTTATGCACCCTACGTCCTGAACTAAATC
Group_8	SUB-TF 16	E03	FOXC2	BC111589	AGTGGTGTCATC	GACTCACGGTCTCCGACTGGNNNNNNNNAGTGGTGTCATCCCTACGTCCTGAACTAAATC
Group_8	SUB-TF 16	E04	PAX7	BC121166	AATGACTTG	GACTCACGGTCTCCGACTGGNNNNNNNNAATGACTTGCCTACGTCCTGAACTAAATC
Group_8	SUB-TF 16	E05	IRX4	BC110912	ATGCGATTGGAT	GACTCACGGTCTCCGACTGGNNNNNNNNATGCGATTGGATCCTACGTCCTGAACTAAATC
Group_8	SUB-TF 16	E06	HSF2	BC121050	ATTCGTGATATC	GACTCACGGTCTCCGACTGGNNNNNNNNATTCGTGATATCCCTACGTCCTGAACTAAATC
Group_8	SUB-TF 16	E07	ZNF77	BC062561	ACGATGGCA	GACTCACGGTCTCCGACTGGNNNNNNNNACGATGGCACCTACGTCCTGAACTAAATC
Group_8	SUB-TF 16	E08	Repin1	BC085128	AGGCTGACAACT	GACTCACGGTCTCCGACTGGNNNNNNNNAGGCTGACAACTCCTACGTCCTGAACTAAATC
Group_8	SUB-TF 16	E09	Mllt1	BC053005	AGTTATACACCG	GACTCACGGTCTCCGACTGGNNNNNNNNAGTTATACACCGCCTACGTCCTGAACTAAATC
Group_8	SUB-TF 16	E10	Aire	BC103510	AATACGCTGTG	GACTCACGGTCTCCGACTGGNNNNNNNNAATACGCTGTGCCTACGTCCTGAACTAAATC
Group_8	SUB-TF 16	E11	Mbd4	BC024812	ATGACTAG	GACTCACGGTCTCCGACTGGNNNNNNNNATGACTAGCCTACGTCCTGAACTAAATC
Group_8	SUB-TF 16	E12	NPAS1	BC039016	ACGCGATATTA	GACTCACGGTCTCCGACTGGNNNNNNNNACGCGATATTACCTACGTCCTGAACTAAATC
Group_8	SUB-TF 16	F01	Ahrr	BC118534	AACCAAACAG	GACTCACGGTCTCCGACTGGNNNNNNNNAACCAAACAGCCTACGTCCTGAACTAAATC
Group_8	SUB-TF 16	F02	Ebf2	BC050922	ACCGTAACTT	GACTCACGGTCTCCGACTGGNNNNNNNNACCGTAACTTCCTACGTCCTGAACTAAATC
Group_8	SUB-TF 16	F03	MNT	BC117563	ACACCCACCATA	GACTCACGGTCTCCGACTGGNNNNNNNNACACCCACCATACCTACGTCCTGAACTAAATC
Group_8	SUB-TF 16	F04	Rel	BC117191	ATTGTCCCTT	GACTCACGGTCTCCGACTGGNNNNNNNNATTGTCCCTTCCTACGTCCTGAACTAAATC
Group_8	SUB-TF 16	F05	LZTS1	BC075007	ATAGTGACTC	GACTCACGGTCTCCGACTGGNNNNNNNNATAGTGACTCCCTACGTCCTGAACTAAATC
Group_8	SUB-TF 16	F06	REL	BC117191	ACATTGCAATCT	GACTCACGGTCTCCGACTGGNNNNNNNNACATTGCAATCTCCTACGTCCTGAACTAAATC
Group_8	SUB-TF 16	F07	KBTBD5	BC110491	ATCTCCATTAGA	GACTCACGGTCTCCGACTGGNNNNNNNNATCTCCATTAGACCTACGTCCTGAACTAAATC
Group_8	SUB-TF 16	F08	ZNF300	BC117248	ATAAGTCTTTGC	GACTCACGGTCTCCGACTGGNNNNNNNNATAAGTCTTTGCCCTACGTCCTGAACTAAATC
Group_8	SUB-TF 16	F09	KBTBD10	BC006534	AAGCTCTTCCG	GACTCACGGTCTCCGACTGGNNNNNNNNAAGCTCTTCCGCCTACGTCCTGAACTAAATC
Group_8	SUB-TF 16	F10	MYNN	BC033620	AACGAGTGTCCT	GACTCACGGTCTCCGACTGGNNNNNNNNAACGAGTGTCCTCCTACGTCCTGAACTAAATC
Group_8	SUB-TF 16	F11	ZNF221	BC111981	AGAGTGCCTGAA	GACTCACGGTCTCCGACTGGNNNNNNNNAGAGTGCCTGAACCTACGTCCTGAACTAAATC
Group_8	SUB-TF 16	F12	ZNF304	BC111531	ACGAGTGACCTA	GACTCACGGTCTCCGACTGGNNNNNNNNACGAGTGACCTACCTACGTCCTGAACTAAATC
Group_8	SUB-TF 16	G01	Nfatc2	BC064006	ATTGCATCCACA	GACTCACGGTCTCCGACTGGNNNNNNNNATTGCATCCACACCTACGTCCTGAACTAAATC
Group_8	SUB-TF 16	G02	Foxn1	BC108981	AGGTCAAAGCAG	GACTCACGGTCTCCGACTGGNNNNNNNNAGGTCAAAGCAGCCTACGTCCTGAACTAAATC
Group_8	SUB-TF 16	G03	ZNF432	BC002858	ACCCATCTCTCT	GACTCACGGTCTCCGACTGGNNNNNNNNACCCATCTCTCTCCTACGTCCTGAACTAAATC
Group_8	SUB-TF 16	G04	ZNF264	BC115411	ACCATAACGCCT	GACTCACGGTCTCCGACTGGNNNNNNNNACCATAACGCCTCCTACGTCCTGAACTAAATC
Group_8	SUB-TF 16	G05	ARNTL2	BC125062	ACTGTTGCGACT	GACTCACGGTCTCCGACTGGNNNNNNNNACTGTTGCGACTCCTACGTCCTGAACTAAATC
Group_8	SUB-TF 16	G06	TP73	BC117253	AGCAAGACCTAA	GACTCACGGTCTCCGACTGGNNNNNNNNAGCAAGACCTAACCTACGTCCTGAACTAAATC
Group_8	SUB-TF 16	G07	IVNS1ABP	BC067739	ACACAAGTGTTT	GACTCACGGTCTCCGACTGGNNNNNNNNACACAAGTGTTTCCTACGTCCTGAACTAAATC
Group_8	SUB-TF 16	G08	TCF3	BC110580	AGGGAAACAGAA	GACTCACGGTCTCCGACTGGNNNNNNNNAGGGAAACAGAACCTACGTCCTGAACTAAATC
Group_8	SUB-TF 16	G09	ZNF45	BC037575	ATCGACTTATC	GACTCACGGTCTCCGACTGGNNNNNNNNATCGACTTATCCCTACGTCCTGAACTAAATC
Group_8	SUB-TF 16	G10	ZNF615	BC105102	ATACCAAAGC	GACTCACGGTCTCCGACTGGNNNNNNNNATACCAAAGCCCTACGTCCTGAACTAAATC
Group_8	SUB-TF 16	G11	ZNF304	BC111532	AAGATGGAAC	GACTCACGGTCTCCGACTGGNNNNNNNNAAGATGGAACCCTACGTCCTGAACTAAATC
Group_8	SUB-TF 16	G12	SIM2	BC110444	AATTGTGGTGGT	GACTCACGGTCTCCGACTGGNNNNNNNNAATTGTGGTGGTCCTACGTCCTGAACTAAATC
Group_8	SUB-TF 16	H01	ZNF443	BC032753	ATCCCATCTA	GACTCACGGTCTCCGACTGGNNNNNNNNATCCCATCTACCTACGTCCTGAACTAAATC
Group_8	SUB-TF 16	H02	TBR1	BC113418	ACATGGTACCAT	GACTCACGGTCTCCGACTGGNNNNNNNNACATGGTACCATCCTACGTCCTGAACTAAATC
Group_8	SUB-TF 16	H03	BACH1	BC063307	AGGGTCCACTTA	GACTCACGGTCTCCGACTGGNNNNNNNNAGGGTCCACTTACCTACGTCCTGAACTAAATC
Group_8	SUB-TF 16	H04	TBR1	BC113418	ATCATTGCTG	GACTCACGGTCTCCGACTGGNNNNNNNNATCATTGCTGCCTACGTCCTGAACTAAATC
Group_8	SUB-TF 16	H05	NFE2L1	BC010623	ATGCCTGGTCTA	GACTCACGGTCTCCGACTGGNNNNNNNNATGCCTGGTCTACCTACGTCCTGAACTAAATC
Group_8	SUB-TF 16	H06	SCML2	BC064617	AGTACCGAAAC	GACTCACGGTCTCCGACTGGNNNNNNNNAGTACCGAAACCCTACGTCCTGAACTAAATC
Group_8	SUB-TF 16	H07	ZNF225	BC108912	ACCGCATTCTAA	GACTCACGGTCTCCGACTGGNNNNNNNNACCGCATTCTAACCTACGTCCTGAACTAAATC
Group_8	SUB-TF 16	H08	ZNF219	BC036105	AATCCTGATTCG	GACTCACGGTCTCCGACTGGNNNNNNNNAATCCTGATTCGCCTACGTCCTGAACTAAATC
Group_8	SUB-TF 16	H09	ZNF267	BC036367	ACACTATATTCG	GACTCACGGTCTCCGACTGGNNNNNNNNACACTATATTCGCCTACGTCCTGAACTAAATC
Group_8	SUB-TF 16	H10	PRDM4	BC035581	AGGCCCTTTGT	GACTCACGGTCTCCGACTGGNNNNNNNNAGGCCCTTTGTCCTACGTCCTGAACTAAATC
Group_8	SUB-TF 16	H11	ZNF366	BC121054	AGTGTATCCGAT	GACTCACGGTCTCCGACTGGNNNNNNNNAGTGTATCCGATCCTACGTCCTGAACTAAATC
Group_8	SUB-TF 16	H12	CNOT3	BC016474	ATTGTGCTGA	GACTCACGGTCTCCGACTGGNNNNNNNNATTGTGCTGACCTACGTCCTGAACTAAATC
Group_8	SUB-TF 17	A01	MTF1	BC014454	AGGCCTGAATCA	GACTCACGGTCTCCGACTGGNNNNNNNNAGGCCTGAATCACCTACGTCCTGAACTAAATC
Group_8	SUB-TF 17	A02	DMTF1	BC070064	ACCTGACTGGAT	GACTCACGGTCTCCGACTGGNNNNNNNNACCTGACTGGATCCTACGTCCTGAACTAAATC
Group_8	SUB-TF 17	A03	Bcl11b	BC019503	ACCGAGATC	GACTCACGGTCTCCGACTGGNNNNNNNNACCGAGATCCCTACGTCCTGAACTAAATC
Group_8	SUB-TF 17	A04	Unknown	Unknown	ATACAAAGCAAC	GACTCACGGTCTCCGACTGGNNNNNNNNATACAAAGCAACCCTACGTCCTGAACTAAATC
Group_8	SUB-TF 17	A05	LZTR1	BC026214	ATCCGCTGT	GACTCACGGTCTCCGACTGGNNNNNNNNATCCGCTGTCCTACGTCCTGAACTAAATC
Group_8	SUB-TF 17	A06	CLOCK	BC041878	ACAACCTCTA	GACTCACGGTCTCCGACTGGNNNNNNNNACAACCTCTACCTACGTCCTGAACTAAATC
Group_8	SUB-TF 17	A07	STAT2	BC051284	ACCTACTGTGC	GACTCACGGTCTCCGACTGGNNNNNNNNACCTACTGTGCCCTACGTCCTGAACTAAATC
Group_8	SUB-TF 17	A08	NR3C2	BC111758	ATCCCTCTCATG	GACTCACGGTCTCCGACTGGNNNNNNNNATCCCTCTCATGCCTACGTCCTGAACTAAATC
Group_8	SUB-TF 17	A09	Zfp62	BC065692	AACAAGTAG	GACTCACGGTCTCCGACTGGNNNNNNNNAACAAGTAGCCTACGTCCTGAACTAAATC
Group_8	SUB-TF 17	A10	RFX1	BC049826	AGCACTCAG	GACTCACGGTCTCCGACTGGNNNNNNNNAGCACTCAGCCTACGTCCTGAACTAAATC
Group_8	SUB-TF 17	A11	Wiz	BC053035	AACTACCGTA	GACTCACGGTCTCCGACTGGNNNNNNNNAACTACCGTACCTACGTCCTGAACTAAATC
Group_8	SUB-TF 17	A12	NR3C2	BC111758	ACAACTAGTCTT	GACTCACGGTCTCCGACTGGNNNNNNNNACAACTAGTCTTCCTACGTCCTGAACTAAATC
Group_8	SUB-TF 17	B01	ZNF445	BC101486	ATGAAACCCT	GACTCACGGTCTCCGACTGGNNNNNNNNATGAAACCCTCCTACGTCCTGAACTAAATC
Group_8	SUB-TF 17	B02	SMARCC1	BC113465	AATCACCCTCGA	GACTCACGGTCTCCGACTGGNNNNNNNNAATCACCCTCGACCTACGTCCTGAACTAAATC
Group_8	SUB-TF 17	B03	ST18	BC117149	ACTTGGCTGCAT	GACTCACGGTCTCCGACTGGNNNNNNNNACTTGGCTGCATCCTACGTCCTGAACTAAATC
Group_8	SUB-TF 17	B04	ZNF217	BC113427	AGTCTCACAAAG	GACTCACGGTCTCCGACTGGNNNNNNNNAGTCTCACAAAGCCTACGTCCTGAACTAAATC
Group_8	SUB-TF 17	B05	SALL4	BC111714	AGTGTATTCAAG	GACTCACGGTCTCCGACTGGNNNNNNNNAGTGTATTCAAGCCTACGTCCTGAACTAAATC
Group_8	SUB-TF 17	B06	ZNF295	BC063290	ACGAGTAAAC	GACTCACGGTCTCCGACTGGNNNNNNNNACGAGTAAACCCTACGTCCTGAACTAAATC
Group_8	SUB-TF 17	B07	SUPT5H	BC024203	ATAGCCTGTGAC	GACTCACGGTCTCCGACTGGNNNNNNNNATAGCCTGTGACCCTACGTCCTGAACTAAATC
Group_8	SUB-TF 17	B08	Unknown	Unknown	AGCTGCACCTT	GACTCACGGTCTCCGACTGGNNNNNNNNAGCTGCACCTTCCTACGTCCTGAACTAAATC
Group_8	SUB-TF 17	B09	PRDM10	BC117415	ATCGACTGC	GACTCACGGTCTCCGACTGGNNNNNNNNATCGACTGCCCTACGTCCTGAACTAAATC
Group_8	SUB-TF 17	B10	Prdm16	BC059838	AGAGATCCCAA	GACTCACGGTCTCCGACTGGNNNNNNNNAGAGATCCCAACCTACGTCCTGAACTAAATC
Group_8	SUB-TF 17	B11	Trerf1	BC059215	AGTACGCCTTC	GACTCACGGTCTCCGACTGGNNNNNNNNAGTACGCCTTCCCTACGTCCTGAACTAAATC
Group_8	SUB-TF 17	B12	GLI3	BC117168	AGATTAAAG	GACTCACGGTCTCCGACTGGNNNNNNNNAGATTAAAGCCTACGTCCTGAACTAAATC
Group_8	SUB-TF 17	C01	NCOA3	BC119001	ACCTCCTCAAAG	GACTCACGGTCTCCGACTGGNNNNNNNNACCTCCTCAAAGCCTACGTCCTGAACTAAATC
Group_8	SUB-TF 17	C02	Solh	BC058094	ATACCAAGGCTG	GACTCACGGTCTCCGACTGGNNNNNNNNATACCAAGGCTGCCTACGTCCTGAACTAAATC
Group_8	SUB-TF 17	C03	CHD4	BC038596	ATCCTTCTACTA	GACTCACGGTCTCCGACTGGNNNNNNNNATCCTTCTACTACCTACGTCCTGAACTAAATC
Group_8	SUB-TF 17	C04	ZNF248	ZNF248	AAGGCATTGACA	GACTCACGGTCTCCGACTGGNNNNNNNNAAGGCATTGACACCTACGTCCTGAACTAAATC
Group_8	SUB-TF 17	C05	NR2F6	NR2F6	AGTCAAGAG	GACTCACGGTCTCCGACTGGNNNNNNNNAGTCAAGAGCCTACGTCCTGAACTAAATC
Group_8	SUB-TF 17	C06	POU6F2	POU6F2	AGTCTTATCTCG	GACTCACGGTCTCCGACTGGNNNNNNNNAGTCTTATCTCGCCTACGTCCTGAACTAAATC
Group_8	SUB-TF 17	C07	PRDM9	PRDM9	ATTACACTCTGG	GACTCACGGTCTCCGACTGGNNNNNNNNATTACACTCTGGCCTACGTCCTGAACTAAATC
Group_8	SUB-TF 17	C08	EVX1	EVX1	AGTCACATTTCT	GACTCACGGTCTCCGACTGGNNNNNNNNAGTCACATTTCTCCTACGTCCTGAACTAAATC
Group_8	SUB-TF 17	C09	EMX1	EMX1	AATCACCACCTG	GACTCACGGTCTCCGACTGGNNNNNNNNAATCACCACCTGCCTACGTCCTGAACTAAATC
Group_8	SUB-TF 17	C10	SNAI3	SNAI3	AGGCCAACTTCT	GACTCACGGTCTCCGACTGGNNNNNNNNAGGCCAACTTCTCCTACGTCCTGAACTAAATC
Group_8	SUB-TF 17	C11	FOXF1	FOXF1	AGACAATAAAGG	GACTCACGGTCTCCGACTGGNNNNNNNNAGACAATAAAGGCCTACGTCCTGAACTAAATC
Group_8	SUB-TF 17	C12	HSF4	HSF4	AATAAGCTA	GACTCACGGTCTCCGACTGGNNNNNNNNAATAAGCTACCTACGTCCTGAACTAAATC
Group_8	SUB-TF 17	D01	GFI1	GFI1	ACGACATAATCT	GACTCACGGTCTCCGACTGGNNNNNNNNACGACATAATCTCCTACGTCCTGAACTAAATC
Group_8	SUB-TF 17	D02	KLHDC5	KLHDC5	AACACGAGCTAG	GACTCACGGTCTCCGACTGGNNNNNNNNAACACGAGCTAGCCTACGTCCTGAACTAAATC
Group_8	SUB-TF 17	D03	ZBTB2	ZBTB2	ACCTCAACAGCT	GACTCACGGTCTCCGACTGGNNNNNNNNACCTCAACAGCTCCTACGTCCTGAACTAAATC
Group_8	SUB-TF 17	D04	FOXN2	FOXN2	ATACCGCTC	GACTCACGGTCTCCGACTGGNNNNNNNNATACCGCTCCCTACGTCCTGAACTAAATC
Group_8	SUB-TF 17	D05	NFIX	NFIX	AGTGCGAAAGAA	GACTCACGGTCTCCGACTGGNNNNNNNNAGTGCGAAAGAACCTACGTCCTGAACTAAATC
Group_8	SUB-TF 17	D06	TCFL5	TCFL5	ATCCTACTGT	GACTCACGGTCTCCGACTGGNNNNNNNNATCCTACTGTCCTACGTCCTGAACTAAATC
Group_8	SUB-TF 17	D07	ZSCAN22	ZSCAN22	AACCCGAACCAT	GACTCACGGTCTCCGACTGGNNNNNNNNAACCCGAACCATCCTACGTCCTGAACTAAATC
Group_8	SUB-TF 17	D08	FIZ1	FIZ1	AACTCATTGG	GACTCACGGTCTCCGACTGGNNNNNNNNAACTCATTGGCCTACGTCCTGAACTAAATC
Group_8	SUB-TF 17	D09	ZFP30	ZFP30	AATTACCTT	GACTCACGGTCTCCGACTGGNNNNNNNNAATTACCTTCCTACGTCCTGAACTAAATC
Group_8	SUB-TF 17	D10	ZNF143	ZNF143	ACTTGGGT	GACTCACGGTCTCCGACTGGNNNNNNNNACTTGGGTCCTACGTCCTGAACTAAATC
Group_8	SUB-TF 17	D11	GLIS2	GLIS2	ATTATCTTACCG	GACTCACGGTCTCCGACTGGNNNNNNNNATTATCTTACCGCCTACGTCCTGAACTAAATC
Group_8	SUB-TF 17	D12	ZNF250	ZNF250	ACTGGGTAACAT	GACTCACGGTCTCCGACTGGNNNNNNNNACTGGGTAACATCCTACGTCCTGAACTAAATC
Group_8	SUB-TF 17	E01	ZFP91	ZFP91	AAGATCACAACA	GACTCACGGTCTCCGACTGGNNNNNNNNAAGATCACAACACCTACGTCCTGAACTAAATC
Group_8	SUB-TF 17	E02	ZNF440	ZNF440	ATCACCAACA	GACTCACGGTCTCCGACTGGNNNNNNNNATCACCAACACCTACGTCCTGAACTAAATC
Group_8	SUB-TF 17	E03	ZNF746	ZNF746	AGTTACTACAAG	GACTCACGGTCTCCGACTGGNNNNNNNNAGTTACTACAAGCCTACGTCCTGAACTAAATC
Group_8	SUB-TF 17	E04	EOMES	EOMES	ACATCTCTTG	GACTCACGGTCTCCGACTGGNNNNNNNNACATCTCTTGCCTACGTCCTGAACTAAATC
Group_8	SUB-TF 17	E05	MLXIPL	MLXIPL	ACAACACCAAGC	GACTCACGGTCTCCGACTGGNNNNNNNNACAACACCAAGCCCTACGTCCTGAACTAAATC
Group_8	SUB-TF 17	E06	ZNF202	ZNF202	AGGCCTAGTTAC	GACTCACGGTCTCCGACTGGNNNNNNNNAGGCCTAGTTACCCTACGTCCTGAACTAAATC
Group_8	SUB-TF 17	E07	ZBTB20	ZBTB20	ACATAAAGGC	GACTCACGGTCTCCGACTGGNNNNNNNNACATAAAGGCCCTACGTCCTGAACTAAATC
Group_8	SUB-TF 17	E08	ZBTB16	ZBTB16	ATAAACACTAGC	GACTCACGGTCTCCGACTGGNNNNNNNNATAAACACTAGCCCTACGTCCTGAACTAAATC
Group_8	SUB-TF 17	E09	SAMD4B	SAMD4B	ACTGTTTCCCGA	GACTCACGGTCTCCGACTGGNNNNNNNNACTGTTTCCCGACCTACGTCCTGAACTAAATC
Group_8	SUB-TF 17	E10	ZNF132	ZNF132	ATAGTTGTTGGT	GACTCACGGTCTCCGACTGGNNNNNNNNATAGTTGTTGGTCCTACGTCCTGAACTAAATC
Group_8	SUB-TF 17	E11	SALL3	SALL3	AAGCTCCTGTTA	GACTCACGGTCTCCGACTGGNNNNNNNNAAGCTCCTGTTACCTACGTCCTGAACTAAATC
Group_8	SUB-TF 17	E12	ZNF184	ZNF184	AGGATCTAGCTG	GACTCACGGTCTCCGACTGGNNNNNNNNAGGATCTAGCTGCCTACGTCCTGAACTAAATC
Group_8	SUB-TF 17	F01	ZNF711	ZNF711	ATCCAACTACCT	GACTCACGGTCTCCGACTGGNNNNNNNNATCCAACTACCTCCTACGTCCTGAACTAAATC
Group_8	SUB-TF 17	F02	SAFB	SAFB	ACCTATCACACA	GACTCACGGTCTCCGACTGGNNNNNNNNACCTATCACACACCTACGTCCTGAACTAAATC
Group_8	SUB-TF 17	F03	ZBTB4	ZBTB4	AGCTGTTGGTTG	GACTCACGGTCTCCGACTGGNNNNNNNNAGCTGTTGGTTGCCTACGTCCTGAACTAAATC
Group_8	SUB-TF 17	F04	KRBA1	KRBA1	AGGTAACCCAAC	GACTCACGGTCTCCGACTGGNNNNNNNNAGGTAACCCAACCCTACGTCCTGAACTAAATC
Group_8	SUB-TF 17	F05	ZBTB11	ZBTB11	ATTGGTAG	GACTCACGGTCTCCGACTGGNNNNNNNNATTGGTAGCCTACGTCCTGAACTAAATC
Group_8	SUB-TF 17	F06	TCERG1	TCERG1	ACGAACCCATT	GACTCACGGTCTCCGACTGGNNNNNNNNACGAACCCATTCCTACGTCCTGAACTAAATC
Group_8	SUB-TF 17	F07	SNAPC4	SNAPC4	AGTCCTTCCTTG	GACTCACGGTCTCCGACTGGNNNNNNNNAGTCCTTCCTTGCCTACGTCCTGAACTAAATC
Group_8	SUB-TF 17	F08	Zfp106	Zfp106	ACACCTATACCG	GACTCACGGTCTCCGACTGGNNNNNNNNACACCTATACCGCCTACGTCCTGAACTAAATC
Group_8	SUB-TF 17	F09	SMARCA4	SMARCA4	ATTCCACCTATT	GACTCACGGTCTCCGACTGGNNNNNNNNATTCCACCTATTCCTACGTCCTGAACTAAATC
Group_8	SUB-TF 17	F10	Unknown	Unknown	ACCCTCGATTAA	GACTCACGGTCTCCGACTGGNNNNNNNNACCCTCGATTAACCTACGTCCTGAACTAAATC
Group_8	SUB-TF 17	F11	TARP	IOH45702	ACTGGTTTCA	GACTCACGGTCTCCGACTGGNNNNNNNNACTGGTTTCACCTACGTCCTGAACTAAATC
Group_8	SUB-TF 17	F12	TARP	IOH58623	ACCCTTCGAAAC	GACTCACGGTCTCCGACTGGNNNNNNNNACCCTTCGAAACCCTACGTCCTGAACTAAATC
Group_8	SUB-TF 17	G01	MET	IOH36570	AGCGCTGATTCA	GACTCACGGTCTCCGACTGGNNNNNNNNAGCGCTGATTCACCTACGTCCTGAACTAAATC
Group_8	SUB-TF 17	G02	PIM3	IOH39671	ATTATCCGGCCA	GACTCACGGTCTCCGACTGGNNNNNNNNATTATCCGGCCACCTACGTCCTGAACTAAATC
Group_8	SUB-TF 17	G03	ZNF526	IOH12505	ACCATCCATCCA	GACTCACGGTCTCCGACTGGNNNNNNNNACCATCCATCCACCTACGTCCTGAACTAAATC
Group_8	SUB-TF 17	G04	CPSF4	IOH4475	ACTTGCATAG	GACTCACGGTCTCCGACTGGNNNNNNNNACTTGCATAGCCTACGTCCTGAACTAAATC
Group_8	GST control	H01	GST control		AACCTAAACTGC	GACTCACGGTCTCCGACTGGNNNNNNNNAACCTAAACTGCCCTACGTCCTGAACTAAATC
Group_8	GST control	H02	GST control		ATGTACTCCAAT	GACTCACGGTCTCCGACTGGNNNNNNNNATGTACTCCAATCCTACGTCCTGAACTAAATC
Group_8	GST control	H03	GST control		AAGAACTGCTCT	GACTCACGGTCTCCGACTGGNNNNNNNNAAGAACTGCTCTCCTACGTCCTGAACTAAATC
Group_8	GST control	H04	GST control		AAGATGGGCAAA	GACTCACGGTCTCCGACTGGNNNNNNNNAAGATGGGCAAACCTACGTCCTGAACTAAATC
Group_8	GST control	H05	GST control		AGGGAGATG	GACTCACGGTCTCCGACTGGNNNNNNNNAGGGAGATGCCTACGTCCTGAACTAAATC
Group_8	GST control	H06	GST control		ATCACAACACAC	GACTCACGGTCTCCGACTGGNNNNNNNNATCACAACACACCCTACGTCCTGAACTAAATC
Group_8	GST control	H07	GST control		AGACTAGCATC	GACTCACGGTCTCCGACTGGNNNNNNNNAGACTAGCATCCCTACGTCCTGAACTAAATC
Group_8	GST control	H08	GST control		ATTTGAGCCTA	GACTCACGGTCTCCGACTGGNNNNNNNNATTTGAGCCTACCTACGTCCTGAACTAAATC
Group_8	GST control	H09	GST control		AATTCATACTC	GACTCACGGTCTCCGACTGGNNNNNNNNAATTCATACTCCCTACGTCCTGAACTAAATC
Group_8	GST control	H10	GST control		ATTTGATG	GACTCACGGTCTCCGACTGGNNNNNNNNATTTGATGCCTACGTCCTGAACTAAATC
Group_8	GST control	H11	GST control		ATCTACCCTA	GACTCACGGTCTCCGACTGGNNNNNNNNATCTACCCTACCTACGTCCTGAACTAAATC
Group_8	GST control	H12	GST control		ATAGTCTCT	GACTCACGGTCTCCGACTGGNNNNNNNNATAGTCTCTCCTACGTCCTGAACTAAATC
