# Supplementary material for: An all-to-all approach to the identification of sequence-specific readers for epigenetic DNA modifications on cytosine
Source: Nat Commun. 2021 Feb 4;12:795. doi: 10.1038/s41467-021-20950-w (PMC7862700; doi:10.1038/s41467-021-20950-w)
Supplement: Supplementary file 6 — Supplementary Data 3 [file 41467_2021_20950_MOESM6_ESM.xlsx]

## Sheet: PPM_annotiation_ETS
Supplementary Data 3. Position probability matrix annotation of motifs identified using 16-mer dsDNA library.
Column A：TF_ID	Locus tag and DNA barcode for the specific TF
Column B：TF name	Gene name
Column C：cycle	Cycle used to construct the model
Column D：repeat	Technical replicates in DAPPL with only one cycle selection
TF_ID	TF_name	cycle	repeat
p1A-C5-EHF-ACATTCCTAGCA	EHF	OneCyc	Rep1
A	0.831	0.026	0.105	0.001	0.008	0.001	0.005	0.014
C	0.043	0.808	0.001	0.001	0.99	0.997	0.017	0.034
G	0.094	0.001	0.022	0.001	0.001	0.001	0.929	0.918
T	0.032	0.165	0.872	0.997	0.001	0.001	0.049	0.034
p1A-C5-EHF-ACATTCCTAGCA	EHF	OneCyc	Rep2
A	0.312	0.355	0.001	0.001	0.946	0.573	0.294	0.087
C	0.514	0.56	0.001	0.08	0.052	0.09	0.187	0.202
G	0.173	0.084	0.818	0.918	0.001	0.001	0.518	0.141
T	0.001	0.001	0.18	0.001	0.001	0.336	0.001	0.57
p1A-C5-EHF-ACATTCCTAGCA	EHF	OneCyc	Rep3
A	0.652	0.035	0.221	0.022	0.036	0.034	0.041	0.022
C	0.112	0.501	0.033	0.006	0.856	0.902	0.066	0.146
G	0.156	0.11	0.059	0.033	0.059	0.017	0.772	0.696
T	0.08	0.354	0.687	0.939	0.049	0.047	0.121	0.136
p1A-C5-EHF-ACATTCCTAGCA	EHF	OneCyc
A	0.056	0.093	0.004	0.003	0.971	0.757	0.257	0.108	0.308	0.166
C	0.855	0.891	0.003	0.003	0.005	0.029	0.105	0.187	0.176	0.314
G	0.08	0.013	0.987	0.985	0.002	0.001	0.566	0.072	0.351	0.333
T	0.009	0.003	0.006	0.009	0.022	0.213	0.072	0.633	0.165	0.187
p1A-C5-EHF-ACATTCCTAGCA	EHF	TwoCyc
A	0.016	0.039	0.001	0.001	0.997	0.901	0.092	0.014
C	0.937	0.952	0.004	0.001	0.001	0.01	0.017	0.12
G	0.046	0.008	0.994	0.994	0.001	0.001	0.89	0.032
T	0.001	0.001	0.001	0.004	0.001	0.088	0.001	0.834
p1A-A11-ELF1-AGAGTAAACCAC	ELF1	OneCyc	Rep1
A	0.842	0.02	0.089	0.001	0.01	0.001	0.007	0.013
C	0.043	0.822	0.001	0.001	0.988	0.997	0.013	0.048
G	0.086	0.001	0.019	0.001	0.001	0.001	0.929	0.914
T	0.029	0.157	0.891	0.997	0.001	0.001	0.051	0.025
p1A-A11-ELF1-AGAGTAAACCAC	ELF1	OneCyc	Rep2
A	0.192	0.213	0.492	0.08	0.291	0.023	0.001	0.001	0.001	0.012
C	0.295	0.29	0.114	0.417	0.022	0.001	0.997	0.997	0.032	0.159
G	0.323	0.234	0.219	0.171	0.099	0.001	0.001	0.001	0.813	0.749
T	0.19	0.262	0.175	0.333	0.588	0.975	0.001	0.001	0.154	0.08
p1A-A11-ELF1-AGAGTAAACCAC	ELF1	OneCyc	Rep3
A	0.173	0.196	0.035	0.024	0.943	0.619	0.287	0.038
C	0.737	0.77	0.001	0.018	0.001	0.04	0.141	0.355
G	0.089	0.001	0.914	0.957	0.001	0.001	0.571	0.146
T	0.001	0.033	0.05	0.001	0.055	0.34	0.001	0.46
p1A-A11-ELF1-AGAGTAAACCAC	ELF1	OneCyc
A	0.603	0.057	0.254	0.067	0.001	0.02	0.024	0.001
C	0.09	0.571	0.001	0.001	0.997	0.949	0.001	0.192
G	0.229	0.125	0.083	0.001	0.001	0.03	0.705	0.68
T	0.078	0.247	0.662	0.931	0.001	0.001	0.27	0.127
p1A-A11-ELF1-AGAGTAAACCAC	ELF1	TwoCyc
A	0.016	0.031	0.001	0.001	0.997	0.909	0.08	0.001
C	0.931	0.961	0.004	0.001	0.001	0.013	0.001	0.111
G	0.052	0.007	0.994	0.997	0.001	0.001	0.918	0.029
T	0.001	0.001	0.001	0.001	0.001	0.077	0.001	0.859
p1A-B1-ELF2-ACGACCTCTTCA	ELF2	OneCyc	Rep1
A	0.076	0.192	0.048	0.017	0.952	0.731	0.352	0.111
C	0.732	0.739	0.016	0.034	0.017	0.047	0.169	0.236
G	0.171	0.046	0.931	0.938	0.017	0.001	0.432	0.106
T	0.021	0.023	0.005	0.011	0.014	0.221	0.048	0.547
p1A-B1-ELF2-ACGACCTCTTCA	ELF2	OneCyc	Rep2
A	0.112	0.425	0.062	0.001	0.87	0.643	0.171	0.142
C	0.509	0.46	0.001	0.041	0.013	0.035	0.082	0.202
G	0.288	0.103	0.832	0.957	0.001	0.001	0.746	0.04
T	0.091	0.012	0.105	0.001	0.116	0.321	0.001	0.616
p1A-B1-ELF2-ACGACCTCTTCA	ELF2	OneCyc	Rep3
A	0.104	0.198	0.001	0.001	0.997	0.861	0.36	0.261
C	0.83	0.8	0.001	0.001	0.001	0.001	0.131	0.376
G	0.065	0.001	0.997	0.997	0.001	0.001	0.508	0.102
T	0.001	0.001	0.001	0.001	0.001	0.137	0.001	0.262
p1A-B1-ELF2-ACGACCTCTTCA	ELF2	OneCyc
A	0.107	0.212	0.043	0.017	0.916	0.729	0.316	0.108
C	0.73	0.686	0.018	0.033	0.024	0.025	0.098	0.201
G	0.134	0.055	0.906	0.92	0.005	0.018	0.518	0.094
T	0.029	0.047	0.033	0.03	0.055	0.228	0.068	0.597
p1A-B1-ELF2-ACGACCTCTTCA	ELF2	TwoCyc
A	0.015	0.036	0.001	0.001	0.997	0.924	0.096	0.014
C	0.935	0.957	0.002	0.001	0.001	0.011	0.015	0.111
G	0.049	0.006	0.996	0.996	0.001	0.001	0.888	0.037
T	0.001	0.001	0.001	0.002	0.001	0.064	0.001	0.838
p1A-B5-ELF2-AATAGATGT	ELF2	OneCyc	Rep1
A	0.541	0.049	0.211	0.022	0.02	0.025	0.031	0.02
C	0.099	0.492	0.008	0.029	0.93	0.892	0.062	0.155
G	0.225	0.189	0.045	0.016	0.038	0.03	0.723	0.758
T	0.135	0.27	0.736	0.933	0.012	0.053	0.184	0.067
p1A-B5-ELF2-AATAGATGT	ELF2	OneCyc	Rep2
A	0.491	0.001	0.129	0.001	0.001	0.001	0.001	0.001
C	0.106	0.447	0.001	0.001	0.997	0.997	0.025	0.159
G	0.341	0.245	0.17	0.02	0.001	0.001	0.518	0.671
T	0.062	0.307	0.7	0.978	0.001	0.001	0.456	0.169
p1A-B5-ELF2-AATAGATGT	ELF2	OneCyc	Rep3
A	0.459	0.001	0.145	0.001	0.001	0.001	0.001	0.001
C	0.09	0.647	0.001	0.001	0.997	0.997	0.001	0.041
G	0.275	0.09	0.001	0.001	0.001	0.001	0.76	0.742
T	0.176	0.262	0.853	0.997	0.001	0.001	0.238	0.216
p1A-B5-ELF2-AATAGATGT	ELF2	OneCyc
A	0.561	0.072	0.227	0.042	0.017	0.021	0.045	0.019
C	0.093	0.517	0.021	0.001	0.926	0.913	0.054	0.137
G	0.233	0.102	0.034	0.027	0.044	0.016	0.692	0.745
T	0.113	0.309	0.718	0.93	0.013	0.05	0.209	0.099
p1A-B5-ELF2-AATAGATGT	ELF2	TwoCyc
A	0.014	0.036	0.001	0.001	0.997	0.925	0.092	0.001
C	0.937	0.958	0.003	0.001	0.001	0.01	0.013	0.114
G	0.048	0.005	0.995	0.997	0.001	0.001	0.894	0.034
T	0.001	0.001	0.001	0.001	0.001	0.064	0.001	0.851
p1A-C4-ELF3-ACTGCGTGTAG	ELF3	OneCyc	Rep1
A	0.601	0.061	0.227	0.029	0.029	0.033	0.038	0.031
C	0.106	0.51	0.011	0.023	0.891	0.903	0.05	0.122
G	0.186	0.133	0.058	0.02	0.028	0.029	0.74	0.726
T	0.107	0.296	0.704	0.928	0.052	0.035	0.172	0.121
p1A-C4-ELF3-ACTGCGTGTAG	ELF3	OneCyc	Rep2
A	0.184	0.284	0.096	0.043	0.836	0.6	0.284	0.137
C	0.502	0.448	0.031	0.13	0.074	0.11	0.145	0.231
G	0.273	0.18	0.786	0.826	0.022	0.016	0.512	0.092
T	0.041	0.088	0.087	0.001	0.068	0.274	0.059	0.54
p1A-C4-ELF3-ACTGCGTGTAG	ELF3	OneCyc	Rep3
A	0.104	0.106	0.001	0.001	0.936	0.817	0.359	0.105	0.305	0.227
C	0.746	0.892	0.001	0.008	0.001	0.001	0.046	0.254	0.237	0.297
G	0.114	0.001	0.967	0.99	0.001	0.009	0.559	0.082	0.304	0.322
T	0.036	0.001	0.031	0.001	0.062	0.173	0.036	0.559	0.155	0.154
p1A-C4-ELF3-ACTGCGTGTAG	ELF3	OneCyc
A	0.106	0.347	0.001	0.001	0.915	0.575	0.188	0.091
C	0.775	0.651	0.001	0.034	0.001	0.081	0.156	0.218
G	0.118	0.001	0.997	0.964	0.001	0.001	0.61	0.166
T	0.001	0.001	0.001	0.001	0.083	0.343	0.046	0.525
p1A-C4-ELF3-ACTGCGTGTAG	ELF3	TwoCyc
A	0.012	0.046	0.001	0.001	0.99	0.891	0.095	0.013
C	0.948	0.941	0.006	0.001	0.005	0.008	0.011	0.11
G	0.039	0.006	0.992	0.988	0.001	0.001	0.893	0.037
T	0.001	0.007	0.001	0.01	0.004	0.1	0.001	0.84
p1A-C9-ELF4-AGACACCTG	ELF4	OneCyc	Rep1
A	0.023	0.038	0.001	0.001	0.997	0.892	0.182	0.024
C	0.918	0.94	0.001	0.001	0.001	0.018	0.001	0.092
G	0.039	0.013	0.997	0.992	0.001	0.001	0.798	0.049
T	0.02	0.009	0.001	0.006	0.001	0.089	0.019	0.835
p1A-C9-ELF4-AGACACCTG	ELF4	OneCyc	Rep2
A	0.162	0.314	0.001	0.001	0.997	0.516	0.342	0.001
C	0.622	0.684	0.001	0.001	0.001	0.185	0.152	0.259
G	0.215	0.001	0.997	0.997	0.001	0.001	0.381	0.265
T	0.001	0.001	0.001	0.001	0.001	0.298	0.124	0.475
p1A-C9-ELF4-AGACACCTG	ELF4	OneCyc	Rep3
A	0.164	0.213	0.548	0.066	0.227	0.099	0.023	0.062	0.021	0.026
C	0.345	0.321	0.07	0.443	0.028	0.01	0.894	0.881	0.027	0.131
G	0.295	0.212	0.242	0.141	0.057	0.016	0.023	0.031	0.817	0.751
T	0.195	0.254	0.14	0.351	0.688	0.875	0.06	0.026	0.135	0.092
p1A-C9-ELF4-AGACACCTG	ELF4	OneCyc
A	0.183	0.196	0.497	0.11	0.277	0.11	0.041	0.042	0.022	0.02
C	0.36	0.338	0.114	0.434	0.019	0.001	0.927	0.936	0.029	0.162
G	0.287	0.215	0.217	0.125	0.063	0.002	0.015	0.011	0.75	0.701
T	0.17	0.251	0.172	0.332	0.641	0.887	0.017	0.011	0.199	0.117
p1A-C9-ELF4-AGACACCTG	ELF4	TwoCyc
A	0.013	0.036	0.001	0.001	0.997	0.92	0.097	0.001
C	0.935	0.956	0.004	0.001	0.001	0.009	0.012	0.108
G	0.051	0.007	0.994	0.994	0.001	0.001	0.89	0.03
T	0.001	0.001	0.001	0.004	0.001	0.07	0.001	0.861
p1A-C3-ELF5-ATCACCTTGTGC	ELF5	OneCyc	Rep1
A	0.241	0.329	0.059	0.056	0.951	0.614	0.272	0.133
C	0.499	0.546	0.012	0.001	0.001	0.098	0.175	0.256
G	0.222	0.124	0.928	0.942	0.022	0.001	0.497	0.026
T	0.038	0.001	0.001	0.001	0.026	0.287	0.056	0.585
p1A-C3-ELF5-ATCACCTTGTGC	ELF5	OneCyc	Rep2
A	0.51	0.001	0.299	0.051	0.001	0.119	0.063	0.068
C	0.052	0.557	0.001	0.001	0.934	0.791	0.25	0.284
G	0.244	0.114	0.087	0.047	0.04	0.016	0.343	0.543
T	0.194	0.328	0.613	0.901	0.025	0.074	0.344	0.105
p1A-C3-ELF5-ATCACCTTGTGC	ELF5	OneCyc	Rep3
A	0.244	0.379	0.044	0.007	0.934	0.581	0.39	0.212
C	0.407	0.385	0.001	0.045	0.001	0.131	0.197	0.265
G	0.314	0.198	0.899	0.947	0.001	0.001	0.412	0.056
T	0.034	0.037	0.056	0.001	0.064	0.287	0.001	0.467
p1A-C3-ELF5-ATCACCTTGTGC	ELF5	OneCyc
A	0.501	0.138	0.372	0.232	0.125	0.001	0.161	0.153
C	0.119	0.381	0.001	0.001	0.69	0.666	0.218	0.187
G	0.2	0.121	0.001	0.001	0.184	0.15	0.304	0.429
T	0.18	0.36	0.626	0.766	0.001	0.183	0.317	0.231
p1A-C3-ELF5-ATCACCTTGTGC	ELF5	TwoCyc
A	0.019	0.045	0.001	0.001	0.997	0.91	0.091	0.001
C	0.924	0.944	0.004	0.001	0.001	0.01	0.013	0.121
G	0.056	0.01	0.994	0.997	0.001	0.001	0.895	0.038
T	0.001	0.001	0.001	0.001	0.001	0.079	0.001	0.84
p1A-A10-ELK1-ACCGGAAAT	ELK1	OneCyc	Rep1
A	0.028	0.046	0.001	0.001	0.997	0.876	0.156	0.027
C	0.928	0.936	0.001	0.001	0.001	0.02	0.001	0.099
G	0.032	0.01	0.997	0.991	0.001	0.001	0.826	0.048
T	0.012	0.008	0.001	0.007	0.001	0.103	0.017	0.826
p1A-A10-ELK1-ACCGGAAAT	ELK1	OneCyc	Rep2
A	0.07	0.143	0.046	0.037	0.878	0.626	0.251	0.156
C	0.788	0.747	0.031	0.036	0.04	0.084	0.113	0.213
G	0.104	0.052	0.859	0.91	0.039	0.034	0.618	0.053
T	0.038	0.058	0.064	0.017	0.043	0.256	0.018	0.578
p1A-A10-ELK1-ACCGGAAAT	ELK1	OneCyc	Rep3
A	0.124	0.181	0.001	0.061	0.866	0.797	0.39	0.243
C	0.787	0.708	0.001	0.001	0.001	0.081	0.127	0.2
G	0.088	0.001	0.934	0.937	0.001	0.001	0.482	0.047
T	0.001	0.11	0.064	0.001	0.132	0.121	0.001	0.51
p1A-A10-ELK1-ACCGGAAAT	ELK1	OneCyc
A	0.082	0.266	0.001	0.001	0.928	0.568	0.182	0.078
C	0.774	0.711	0.027	0.001	0.001	0.097	0.139	0.255
G	0.143	0.001	0.945	0.997	0.001	0.001	0.611	0.138
T	0.001	0.022	0.027	0.001	0.07	0.334	0.068	0.529
p1A-A10-ELK1-ACCGGAAAT	ELK1	TwoCyc
A	0.014	0.026	0.001	0.001	0.997	0.899	0.08	0.001
C	0.925	0.967	0.003	0.001	0.001	0.015	0.013	0.123
G	0.06	0.005	0.995	0.992	0.001	0.001	0.906	0.028
T	0.001	0.002	0.001	0.006	0.001	0.085	0.001	0.848
p1A-A3-ELK3-AATTAATCCGCA	ELK3	OneCyc	Rep1
A	0.029	0.042	0.001	0.005	0.997	0.864	0.162	0.022
C	0.922	0.944	0.001	0.001	0.001	0.015	0.001	0.107
G	0.04	0.005	0.997	0.993	0.001	0.014	0.815	0.05
T	0.009	0.009	0.001	0.001	0.001	0.107	0.022	0.821
p1A-A3-ELK3-AATTAATCCGCA	ELK3	OneCyc	Rep2
A	0.633	0.034	0.288	0.048	0.004	0.069	0.039	0.031
C	0.043	0.592	0.013	0.022	0.934	0.842	0.078	0.118
G	0.198	0.081	0.087	0.036	0.036	0.028	0.725	0.772
T	0.126	0.293	0.612	0.894	0.026	0.061	0.158	0.079
p1A-A3-ELK3-AATTAATCCGCA	ELK3	OneCyc	Rep3
A	0.23	0.141	0.001	0.001	0.956	0.649	0.407	0.166
C	0.613	0.857	0.001	0.001	0.001	0.071	0.217	0.279
G	0.156	0.001	0.997	0.997	0.001	0.001	0.375	0.136
T	0.001	0.001	0.001	0.001	0.042	0.279	0.001	0.419
p1A-A3-ELK3-AATTAATCCGCA	ELK3	OneCyc
A	0.128	0.29	0.001	0.001	0.94	0.536	0.215	0.089
C	0.732	0.682	0.001	0.001	0.001	0.095	0.103	0.221
G	0.139	0.001	0.981	0.997	0.001	0.001	0.588	0.14
T	0.001	0.027	0.017	0.001	0.058	0.368	0.094	0.55
p1A-A3-ELK3-AATTAATCCGCA	ELK3	TwoCyc
A	0.853	0.001	0.104	0.001	0.004	0.001	0.001	0.001
C	0.029	0.901	0.001	0.001	0.994	0.994	0.008	0.056
G	0.117	0.013	0.017	0.001	0.001	0.004	0.963	0.929
T	0.001	0.085	0.878	0.997	0.001	0.001	0.028	0.014
p1A-A12-ELK4-AACAAATCTTGC	ELK4	OneCyc	Rep1
A	0.176	0.178	0.521	0.059	0.269	0.007	0.022	0.042	0.017	0.014
C	0.3	0.306	0.108	0.487	0.023	0.001	0.975	0.916	0.057	0.161
G	0.326	0.246	0.238	0.175	0.051	0.001	0.001	0.014	0.709	0.734
T	0.198	0.269	0.133	0.278	0.657	0.991	0.002	0.028	0.217	0.091
p1A-A12-ELK4-AACAAATCTTGC	ELK4	OneCyc	Rep2
A	0.444	0.024	0.354	0.036	0.001	0.127	0.13	0.001
C	0.127	0.495	0.001	0.001	0.965	0.78	0.032	0.248
G	0.304	0.214	0.084	0.038	0.033	0.001	0.522	0.507
T	0.125	0.267	0.561	0.925	0.001	0.092	0.316	0.244
p1A-A12-ELK4-AACAAATCTTGC	ELK4	OneCyc	Rep3
A	0.124	0.132	0.059	0.068	0.913	0.737	0.356	0.074
C	0.728	0.777	0.016	0.05	0.043	0.043	0.144	0.138
G	0.139	0.045	0.866	0.845	0.001	0.022	0.482	0.132
T	0.009	0.046	0.059	0.037	0.043	0.198	0.018	0.656
p1A-A12-ELK4-AACAAATCTTGC	ELK4	OneCyc
A	0.534	0.001	0.201	0.066	0.001	0.031	0.033	0.001
C	0.091	0.647	0.001	0.001	0.997	0.924	0.001	0.193
G	0.287	0.163	0.073	0.001	0.001	0.044	0.709	0.669
T	0.088	0.189	0.725	0.932	0.001	0.001	0.257	0.137
p1A-A12-ELK4-AACAAATCTTGC	ELK4	TwoCyc
A	0.845	0.001	0.078	0.001	0.002	0.001	0.006	0.001
C	0.033	0.916	0.001	0.001	0.996	0.993	0.006	0.046
G	0.121	0.001	0.008	0.001	0.001	0.005	0.94	0.94
T	0.001	0.082	0.913	0.997	0.001	0.001	0.048	0.013
p1A-A8-ERF-ACAATGTACACA	ERF	OneCyc	Rep1
A	0.034	0.038	0.001	0.001	0.986	0.894	0.177	0.018
C	0.904	0.932	0.007	0.001	0.001	0.001	0.001	0.089
G	0.043	0.018	0.991	0.99	0.001	0.001	0.804	0.047
T	0.019	0.012	0.001	0.008	0.012	0.104	0.018	0.846
p1A-A8-ERF-ACAATGTACACA	ERF	OneCyc	Rep2
A	0.155	0.22	0.011	0.001	0.936	0.581	0.352	0.157	0.234	0.191
C	0.608	0.749	0.001	0.001	0.001	0.098	0.195	0.235	0.251	0.302
G	0.236	0.03	0.987	0.997	0.001	0.001	0.366	0.118	0.303	0.31
T	0.001	0.001	0.001	0.001	0.062	0.32	0.087	0.49	0.212	0.197
p1A-A8-ERF-ACAATGTACACA	ERF	OneCyc	Rep3
A	0.138	0.162	0.465	0.064	0.287	0.111	0.004	0.011	0.028	0.059
C	0.423	0.345	0.061	0.418	0.013	0.008	0.987	0.937	0.055	0.179
G	0.303	0.213	0.266	0.118	0.053	0.001	0.008	0.041	0.781	0.659
T	0.136	0.28	0.207	0.4	0.647	0.88	0.001	0.011	0.136	0.103
p1A-A8-ERF-ACAATGTACACA	ERF	OneCyc
A	0.45	0.03	0.247	0.106	0.001	0.001	0.001	0.001
C	0.216	0.635	0.001	0.001	0.997	0.997	0.001	0.215
G	0.222	0.145	0.052	0.001	0.001	0.001	0.765	0.659
T	0.112	0.19	0.7	0.892	0.001	0.001	0.233	0.125
p1A-A8-ERF-ACAATGTACACA	ERF	TwoCyc
A	0.015	0.038	0.001	0.001	0.997	0.9	0.101	0.001
C	0.94	0.947	0.005	0.001	0.001	0.01	0.014	0.117
G	0.044	0.01	0.993	0.992	0.001	0.004	0.884	0.037
T	0.001	0.005	0.001	0.006	0.001	0.086	0.001	0.845
p1A-B4-ERG-ATAAACTTCGCA	ERG	OneCyc	Rep1
A	0.833	0.02	0.111	0.001	0.004	0.001	0.004	0.015
C	0.046	0.792	0.001	0.001	0.994	0.997	0.013	0.037
G	0.096	0.001	0.015	0.001	0.001	0.001	0.935	0.924
T	0.025	0.187	0.873	0.997	0.001	0.001	0.048	0.024
p1A-B4-ERG-ATAAACTTCGCA	ERG	OneCyc	Rep2
A	0.381	0.001	0.182	0.001	0.001	0.061	0.001	0.001
C	0.262	0.598	0.001	0.001	0.997	0.937	0.001	0.04
G	0.321	0.096	0.168	0.001	0.001	0.001	0.681	0.869
T	0.036	0.305	0.649	0.997	0.001	0.001	0.317	0.09
p1A-B4-ERG-ATAAACTTCGCA	ERG	OneCyc	Rep3
A	0.248	0.136	0.001	0.001	0.997	0.816	0.428	0.162
C	0.67	0.862	0.001	0.001	0.001	0.037	0.076	0.223
G	0.081	0.001	0.997	0.997	0.001	0.001	0.495	0.109
T	0.001	0.001	0.001	0.001	0.001	0.146	0.001	0.506
p1A-B4-ERG-ATAAACTTCGCA	ERG	OneCyc
A	0.169	0.26	0.161	0.001	0.91	0.627	0.352	0.096
C	0.675	0.674	0.037	0.034	0.001	0.02	0.096	0.344
G	0.155	0.045	0.768	0.932	0.001	0.001	0.451	0.067
T	0.001	0.021	0.034	0.033	0.088	0.352	0.101	0.494
p1A-B4-ERG-ATAAACTTCGCA	ERG	TwoCyc
A	0.012	0.03	0.001	0.001	0.997	0.894	0.126	0.001
C	0.934	0.964	0.002	0.001	0.001	0.012	0.014	0.115
G	0.053	0.005	0.996	0.994	0.001	0.001	0.859	0.034
T	0.001	0.001	0.001	0.004	0.001	0.093	0.001	0.85
p1A-A4-ETS1-ACAAAGCTATC	ETS1	OneCyc	Rep1
A	0.074	0.288	0.001	0.001	0.997	0.716	0.188	0.209
C	0.629	0.71	0.001	0.001	0.001	0.075	0.233	0.249
G	0.23	0.001	0.997	0.997	0.001	0.001	0.578	0.108
T	0.067	0.001	0.001	0.001	0.001	0.208	0.001	0.435
p1A-A4-ETS1-ACAAAGCTATC	ETS1	OneCyc	Rep2
A	0.16	0.315	0.001	0.001	0.997	0.464	0.262	0.127
C	0.476	0.44	0.001	0.001	0.001	0.114	0.183	0.229
G	0.363	0.125	0.921	0.997	0.001	0.001	0.457	0.06
T	0.001	0.12	0.077	0.001	0.001	0.421	0.098	0.584
p1A-A4-ETS1-ACAAAGCTATC	ETS1	OneCyc	Rep3
A	0.147	0.141	0.049	0.025	0.973	0.595	0.397	0.111
C	0.72	0.829	0.001	0.022	0.025	0.057	0.197	0.392
G	0.132	0.001	0.949	0.927	0.001	0.001	0.405	0.057
T	0.001	0.029	0.001	0.026	0.001	0.347	0.001	0.441
p1A-A4-ETS1-ACAAAGCTATC	ETS1	OneCyc
A	0.147	0.309	0.001	0.001	0.921	0.622	0.175	0.077
C	0.695	0.664	0.033	0.001	0.001	0.08	0.109	0.218
G	0.157	0.001	0.965	0.997	0.001	0.001	0.623	0.101
T	0.001	0.026	0.001	0.001	0.077	0.297	0.093	0.604
p1A-A4-ETS1-ACAAAGCTATC	ETS1	TwoCyc
A	0.017	0.04	0.001	0.001	0.997	0.897	0.102	0.001
C	0.929	0.953	0.003	0.001	0.001	0.011	0.015	0.115
G	0.053	0.006	0.995	0.994	0.001	0.001	0.882	0.034
T	0.001	0.001	0.001	0.004	0.001	0.091	0.001	0.85
p1A-B3-ETS1-ACTCACATC	ETS1	OneCyc	Rep1
A	0.041	0.067	0.003	0.002	0.99	0.667	0.219	0.02	0.523	0.053
C	0.885	0.919	0.003	0.003	0.002	0.018	0.011	0.303	0.076	0.648
G	0.066	0.012	0.987	0.984	0.001	0.003	0.763	0.042	0.351	0.065
T	0.008	0.002	0.007	0.011	0.007	0.312	0.007	0.635	0.05	0.234
p1A-B3-ETS1-ACTCACATC	ETS1	OneCyc	Rep2
A	0.051	0.064	0.008	0.005	0.981	0.694	0.2	0.02	0.506	0.064
C	0.86	0.917	0.007	0.005	0.004	0.015	0.019	0.269	0.087	0.65
G	0.079	0.014	0.972	0.983	0.004	0.004	0.766	0.038	0.353	0.079
T	0.01	0.005	0.013	0.007	0.011	0.287	0.015	0.673	0.054	0.207
p1A-B3-ETS1-ACTCACATC	ETS1	OneCyc	Rep3
A	0.144	0.212	0.001	0.001	0.993	0.645	0.377	0.07	0.333	0.122
C	0.606	0.784	0.001	0.001	0.001	0.045	0.056	0.371	0.159	0.446
G	0.241	0.003	0.994	0.987	0.001	0.001	0.557	0.099	0.386	0.221
T	0.009	0.001	0.004	0.011	0.005	0.309	0.01	0.46	0.122	0.212
p1A-B3-ETS1-ACTCACATC	ETS1	OneCyc
A	0.234	0.03	0.553	0.005	0.35	0.001	0.001	0.001	0.001	0.001
C	0.145	0.354	0.061	0.593	0.001	0.001	0.997	0.997	0.003	0.153
G	0.595	0.166	0.363	0.013	0.057	0.001	0.001	0.001	0.823	0.75
T	0.026	0.45	0.023	0.389	0.592	0.997	0.001	0.001	0.173	0.096
p1A-B3-ETS1-ACTCACATC	ETS1	TwoCyc
A	0.046	0.07	0.001	0.001	0.995	0.644	0.211	0.01	0.499	0.044
C	0.861	0.921	0.001	0.001	0.001	0.011	0.006	0.331	0.076	0.687
G	0.087	0.008	0.997	0.997	0.001	0.001	0.78	0.042	0.388	0.049
T	0.006	0.001	0.001	0.001	0.003	0.344	0.003	0.617	0.037	0.22
p1A-A2-ETS2-AAGAAACCA	ETS2	OneCyc	Rep1
A	0.297	0.22	0.041	0.001	0.978	0.593	0.291	0.117
C	0.478	0.514	0.001	0.001	0.02	0.129	0.137	0.225
G	0.225	0.265	0.928	0.997	0.001	0.001	0.5	0.115
T	0.001	0.001	0.03	0.001	0.001	0.277	0.073	0.543
p1A-A2-ETS2-AAGAAACCA	ETS2	OneCyc	Rep2
A	0.093	0.305	0.001	0.001	0.976	0.487	0.381	0.118
C	0.704	0.693	0.001	0.001	0.022	0.135	0.123	0.296
G	0.163	0.001	0.953	0.997	0.001	0.001	0.495	0.038
T	0.04	0.001	0.045	0.001	0.001	0.377	0.001	0.548
p1A-A2-ETS2-AAGAAACCA	ETS2	OneCyc	Rep3
A	0.646	0.055	0.198	0.034	0.052	0.023	0.051	0.025
C	0.129	0.523	0.016	0.001	0.845	0.914	0.072	0.158
G	0.155	0.113	0.055	0.036	0.055	0.015	0.751	0.662
T	0.07	0.309	0.731	0.929	0.048	0.048	0.126	0.155
p1A-A2-ETS2-AAGAAACCA	ETS2	OneCyc
A	0.538	0.088	0.358	0.071	0.001	0.001	0.024	0.001
C	0.119	0.582	0.001	0.001	0.997	0.997	0.001	0.184
G	0.252	0.138	0.081	0.001	0.001	0.001	0.666	0.714
T	0.091	0.192	0.56	0.927	0.001	0.001	0.309	0.101
p1A-A2-ETS2-AAGAAACCA	ETS2	TwoCyc
A	0.016	0.038	0.001	0.001	0.997	0.891	0.098	0.011
C	0.932	0.954	0.003	0.001	0.001	0.011	0.016	0.119
G	0.051	0.007	0.995	0.993	0.001	0.001	0.885	0.033
T	0.001	0.001	0.001	0.005	0.001	0.097	0.001	0.837
p1A-C10-ETV1-AATACTCGCTAT	ETV1	OneCyc	Rep1
A	0.061	0.197	0.05	0.01	0.931	0.726	0.318	0.117
C	0.762	0.72	0.038	0.018	0.027	0.047	0.156	0.239
G	0.157	0.045	0.911	0.939	0.036	0.013	0.466	0.096
T	0.02	0.038	0.001	0.033	0.006	0.214	0.06	0.548
p1A-C10-ETV1-AATACTCGCTAT	ETV1	OneCyc	Rep2
A	0.059	0.336	0.001	0.001	0.997	0.618	0.337	0.202
C	0.813	0.662	0.001	0.001	0.001	0.202	0.29	0.14
G	0.127	0.001	0.997	0.997	0.001	0.001	0.372	0.122
T	0.001	0.001	0.001	0.001	0.001	0.179	0.001	0.536
p1A-C10-ETV1-AATACTCGCTAT	ETV1	OneCyc	Rep3
A	0.129	0.097	0.042	0.039	0.921	0.711	0.36	0.101
C	0.688	0.791	0.025	0.034	0.042	0.042	0.129	0.159
G	0.16	0.068	0.894	0.897	0.011	0.032	0.47	0.108
T	0.023	0.044	0.039	0.03	0.026	0.215	0.041	0.632
p1A-C10-ETV1-AATACTCGCTAT	ETV1	OneCyc
A	0.142	0.307	0.001	0.001	0.934	0.608	0.2	0.099
C	0.685	0.668	0.001	0.001	0.001	0.088	0.144	0.28
G	0.172	0.001	0.997	0.997	0.001	0.001	0.613	0.097
T	0.001	0.024	0.001	0.001	0.064	0.303	0.043	0.524
p1A-C10-ETV1-AATACTCGCTAT	ETV1	TwoCyc
A	0.015	0.034	0.001	0.001	0.997	0.891	0.097	0.001
C	0.929	0.955	0.002	0.001	0.001	0.009	0.014	0.117
G	0.055	0.007	0.996	0.991	0.001	0.001	0.888	0.037
T	0.001	0.004	0.001	0.007	0.001	0.099	0.001	0.845
p1A-B6-ETV2-ACTTGAGCTGGT	ETV2	OneCyc	Rep1
A	0.569	0.063	0.178	0.052	0.041	0.028	0.043	0.024
C	0.107	0.527	0.027	0.024	0.912	0.876	0.045	0.145
G	0.194	0.16	0.064	0.029	0.033	0.028	0.759	0.735
T	0.13	0.25	0.731	0.895	0.014	0.068	0.153	0.096
p1A-B6-ETV2-ACTTGAGCTGGT	ETV2	OneCyc	Rep2
A	0.095	0.18	0.031	0.047	0.919	0.743	0.326	0.142	0.215	0.17
C	0.68	0.728	0.022	0.017	0.017	0.059	0.14	0.139	0.213	0.361
G	0.181	0.067	0.916	0.916	0.025	0.006	0.453	0.089	0.382	0.29
T	0.044	0.025	0.031	0.02	0.039	0.192	0.081	0.63	0.19	0.179
p1A-B6-ETV2-ACTTGAGCTGGT	ETV2	OneCyc	Rep3
A	0.381	0.001	0.262	0.001	0.001	0.001	0.034	0.034
C	0.042	0.436	0.001	0.001	0.958	0.976	0.01	0.207
G	0.416	0.245	0.035	0.001	0.015	0.001	0.737	0.672
T	0.161	0.318	0.702	0.997	0.026	0.022	0.219	0.087
p1A-B6-ETV2-ACTTGAGCTGGT	ETV2	OneCyc
A	0.468	0.067	0.268	0.058	0.001	0.001	0.02	0.001
C	0.196	0.565	0.001	0.001	0.997	0.997	0.001	0.158
G	0.251	0.114	0.065	0.001	0.001	0.001	0.646	0.649
T	0.085	0.254	0.666	0.94	0.001	0.001	0.333	0.192
p1A-B6-ETV2-ACTTGAGCTGGT	ETV2	TwoCyc
A	0.849	0.001	0.095	0.001	0.001	0.001	0.001	0.001
C	0.032	0.908	0.001	0.001	0.997	0.995	0.008	0.044
G	0.118	0.001	0.02	0.001	0.001	0.003	0.947	0.941
T	0.001	0.09	0.884	0.997	0.001	0.001	0.044	0.014
p1A-C1-ETV3-ACCCAACATTC	ETV3	OneCyc	Rep1
A	0.075	0.181	0.059	0.017	0.899	0.699	0.294	0.112
C	0.748	0.75	0.022	0.026	0.037	0.062	0.164	0.222
G	0.146	0.054	0.902	0.927	0.038	0.012	0.487	0.078
T	0.031	0.015	0.017	0.03	0.026	0.227	0.054	0.588
p1A-C1-ETV3-ACCCAACATTC	ETV3	OneCyc	Rep2
A	0.108	0.202	0.062	0.032	0.741	0.531	0.224	0.175
C	0.62	0.559	0.068	0.046	0.069	0.1	0.166	0.201
G	0.209	0.134	0.737	0.9	0.028	0.049	0.558	0.108
T	0.063	0.105	0.133	0.022	0.162	0.32	0.052	0.516
p1A-C1-ETV3-ACCCAACATTC	ETV3	OneCyc	Rep3
A	0.221	0.389	0.017	0.098	0.835	0.612	0.369	0.202
C	0.515	0.57	0.001	0.001	0.079	0.172	0.213	0.189
G	0.219	0.04	0.938	0.885	0.034	0.001	0.397	0.116
T	0.045	0.001	0.044	0.016	0.052	0.215	0.021	0.494
p1A-C1-ETV3-ACCCAACATTC	ETV3	OneCyc
A	0.049	0.06	0.002	0.002	0.971	0.761	0.316	0.105	0.288	0.171
C	0.838	0.92	0.002	0.002	0.001	0.028	0.09	0.173	0.208	0.307
G	0.104	0.018	0.992	0.992	0.001	0.002	0.559	0.1	0.363	0.346
T	0.009	0.002	0.004	0.004	0.027	0.209	0.035	0.622	0.141	0.176
p1A-C1-ETV3-ACCCAACATTC	ETV3	TwoCyc
A	0.014	0.04	0.001	0.001	0.997	0.896	0.091	0.014
C	0.935	0.949	0.003	0.001	0.001	0.01	0.013	0.12
G	0.05	0.01	0.995	0.992	0.001	0.001	0.895	0.038
T	0.001	0.001	0.001	0.006	0.001	0.093	0.001	0.828
p1A-C12-ETV3L-ACATTATACGCG	ETV3L	OneCyc	Rep1
A	0.048	0.305	0.001	0.001	0.997	0.591	0.229	0.181
C	0.648	0.661	0.001	0.001	0.001	0.103	0.186	0.217
G	0.236	0.001	0.997	0.997	0.001	0.001	0.584	0.057
T	0.068	0.033	0.001	0.001	0.001	0.305	0.001	0.545
p1A-C12-ETV3L-ACATTATACGCG	ETV3L	OneCyc	Rep2
A	0.105	0.282	0.001	0.001	0.946	0.659	0.282	0.086
C	0.605	0.557	0.001	0.013	0.001	0.075	0.137	0.224
G	0.289	0.138	0.997	0.985	0.001	0.001	0.58	0.121
T	0.001	0.023	0.001	0.001	0.052	0.265	0.001	0.569
p1A-C12-ETV3L-ACATTATACGCG	ETV3L	OneCyc	Rep3
A	0.533	0.014	0.268	0.058	0.001	0.065	0.054	0.001
C	0.124	0.442	0.001	0.023	0.88	0.854	0.169	0.23
G	0.184	0.141	0.073	0.089	0.071	0.006	0.499	0.608
T	0.159	0.403	0.658	0.83	0.048	0.075	0.278	0.161
p1A-C12-ETV3L-ACATTATACGCG	ETV3L	OneCyc
A	0.152	0.26	0.001	0.001	0.942	0.594	0.312	0.185	0.235	0.198
C	0.645	0.702	0.001	0.001	0.001	0.081	0.17	0.218	0.275	0.305
G	0.202	0.037	0.997	0.997	0.001	0.005	0.383	0.136	0.302	0.295
T	0.001	0.001	0.001	0.001	0.056	0.32	0.135	0.461	0.188	0.202
p1A-C12-ETV3L-ACATTATACGCG	ETV3L	TwoCyc
A	0.839	0.001	0.089	0.001	0.006	0.001	0.001	0.001
C	0.04	0.892	0.001	0.001	0.992	0.993	0.008	0.045
G	0.12	0.014	0.013	0.001	0.001	0.005	0.951	0.934
T	0.001	0.093	0.897	0.997	0.001	0.001	0.04	0.02
p1A-B2-ETV4-AGGTTAACTTT	ETV4	OneCyc	Rep1
A	0.14	0.338	0.001	0.001	0.997	0.637	0.444	0.001
C	0.576	0.66	0.001	0.001	0.001	0.11	0.001	0.306
G	0.283	0.001	0.997	0.997	0.001	0.001	0.554	0.121
T	0.001	0.001	0.001	0.001	0.001	0.252	0.001	0.572
p1A-B2-ETV4-AGGTTAACTTT	ETV4	OneCyc	Rep2
A	0.159	0.19	0.559	0.093	0.254	0.048	0.017	0.038	0.018	0.022
C	0.315	0.343	0.102	0.456	0.02	0.018	0.948	0.903	0.081	0.145
G	0.347	0.232	0.189	0.162	0.083	0.017	0.017	0.03	0.729	0.74
T	0.179	0.235	0.15	0.29	0.643	0.917	0.018	0.029	0.172	0.093
p1A-B2-ETV4-AGGTTAACTTT	ETV4	OneCyc	Rep3
A	0.149	0.159	0.015	0.026	0.942	0.65	0.372	0.205
C	0.684	0.797	0.001	0.001	0.001	0.043	0.167	0.207
G	0.131	0.001	0.942	0.945	0.001	0.057	0.461	0.034
T	0.036	0.043	0.042	0.028	0.056	0.25	0.001	0.554
p1A-B2-ETV4-AGGTTAACTTT	ETV4	OneCyc
A	0.188	0.191	0.519	0.108	0.328	0.062	0.006	0.021	0.004	0.02
C	0.314	0.321	0.112	0.426	0.017	0.001	0.972	0.972	0.059	0.161
G	0.321	0.231	0.205	0.167	0.067	0.007	0.016	0.001	0.752	0.706
T	0.178	0.257	0.164	0.299	0.588	0.93	0.006	0.006	0.185	0.113
p1A-B2-ETV4-AGGTTAACTTT	ETV4	TwoCyc
A	0.01	0.023	0.001	0.001	0.997	0.871	0.084	0.001
C	0.932	0.972	0.002	0.001	0.001	0.012	0.01	0.12
G	0.057	0.004	0.996	0.992	0.001	0.001	0.905	0.027
T	0.001	0.001	0.001	0.006	0.001	0.116	0.001	0.852
p1A-C2-ETV4-AACAAAGAT	ETV4	OneCyc	Rep1
A	0.023	0.039	0.001	0.001	0.997	0.854	0.175	0.025
C	0.913	0.946	0.001	0.001	0.001	0.022	0.001	0.089
G	0.047	0.014	0.997	0.99	0.001	0.001	0.798	0.041
T	0.017	0.001	0.001	0.008	0.001	0.123	0.026	0.845
p1A-C2-ETV4-AACAAAGAT	ETV4	OneCyc	Rep2
A	0.413	0.114	0.411	0.086	0.001	0.049	0.041	0.001
C	0.079	0.517	0.001	0.001	0.927	0.881	0.031	0.259
G	0.352	0.113	0.116	0.038	0.024	0.001	0.524	0.615
T	0.156	0.256	0.472	0.875	0.048	0.069	0.404	0.125
p1A-C2-ETV4-AACAAAGAT	ETV4	OneCyc	Rep3
A	0.097	0.3	0.051	0.032	0.937	0.683	0.394	0.122
C	0.536	0.446	0.043	0.104	0.009	0.032	0.182	0.226
G	0.366	0.205	0.826	0.853	0.001	0.027	0.364	0.069
T	0.001	0.049	0.08	0.011	0.053	0.258	0.06	0.583
p1A-C2-ETV4-AACAAAGAT	ETV4	OneCyc
A	0.501	0.043	0.28	0.131	0.001	0.059	0.098	0.08
C	0.074	0.581	0.001	0.001	0.965	0.791	0.166	0.176
G	0.343	0.091	0.093	0.001	0.033	0.034	0.441	0.618
T	0.082	0.285	0.626	0.867	0.001	0.116	0.295	0.126
p1A-C2-ETV4-AACAAAGAT	ETV4	TwoCyc
A	0.012	0.03	0.001	0.001	0.997	0.893	0.088	0.012
C	0.935	0.963	0.002	0.001	0.001	0.015	0.017	0.118
G	0.052	0.006	0.996	0.993	0.001	0.001	0.894	0.03
T	0.001	0.001	0.001	0.005	0.001	0.091	0.001	0.84
p1A-C8-ETV5-AAGCTTGCAT	ETV5	OneCyc	Rep1
A	0.093	0.166	0.054	0.03	0.931	0.69	0.307	0.106
C	0.73	0.744	0.028	0.03	0.018	0.07	0.147	0.23
G	0.152	0.065	0.912	0.932	0.018	0.011	0.479	0.081
T	0.025	0.025	0.006	0.008	0.033	0.229	0.066	0.583
p1A-C8-ETV5-AAGCTTGCAT	ETV5	OneCyc	Rep2
A	0.176	0.323	0.108	0.001	0.911	0.6	0.335	0.135
C	0.548	0.498	0.001	0.014	0.008	0.125	0.217	0.28
G	0.194	0.114	0.728	0.984	0.001	0.001	0.394	0.111
T	0.082	0.065	0.163	0.001	0.08	0.274	0.054	0.474
p1A-C8-ETV5-AAGCTTGCAT	ETV5	OneCyc	Rep3
A	0.186	0.364	0.063	0.041	0.946	0.572	0.391	0.113
C	0.512	0.445	0.001	0.043	0.001	0.12	0.234	0.191
G	0.281	0.135	0.859	0.901	0.001	0.021	0.356	0.11
T	0.021	0.056	0.077	0.015	0.052	0.287	0.019	0.586
p1A-C8-ETV5-AAGCTTGCAT	ETV5	OneCyc
A	0.474	0.071	0.236	0.055	0.037	0.001	0.026	0.001
C	0.103	0.612	0.001	0.001	0.927	0.845	0.185	0.248
G	0.287	0.098	0.001	0.001	0.035	0.042	0.558	0.59
T	0.136	0.219	0.762	0.943	0.001	0.112	0.231	0.161
p1A-C8-ETV5-AAGCTTGCAT	ETV5	TwoCyc
A	0.016	0.038	0.001	0.001	0.997	0.897	0.1	0.012
C	0.933	0.954	0.004	0.001	0.001	0.01	0.016	0.115
G	0.05	0.007	0.994	0.993	0.001	0.001	0.883	0.037
T	0.001	0.001	0.001	0.005	0.001	0.092	0.001	0.836
p1A-B7-ETV6-AGGGATAGTACT	ETV6	OneCyc	Rep1
A	0.064	0.196	0.056	0.034	0.908	0.735	0.312	0.098
C	0.729	0.686	0.032	0.028	0.035	0.036	0.129	0.229
G	0.167	0.073	0.902	0.922	0.019	0.028	0.517	0.068
T	0.04	0.045	0.01	0.016	0.038	0.201	0.042	0.605
p1A-B7-ETV6-AGGGATAGTACT	ETV6	OneCyc	Rep2
A	0.148	0.276	0.084	0.021	0.866	0.677	0.3	0.129
C	0.413	0.355	0.021	0.07	0.086	0.066	0.089	0.237
G	0.379	0.197	0.863	0.908	0.001	0.024	0.61	0.027
T	0.06	0.172	0.032	0.001	0.047	0.233	0.001	0.607
p1A-B7-ETV6-AGGGATAGTACT	ETV6	OneCyc	Rep3
A	0.584	0.087	0.204	0.04	0.001	0.073	0.056	0.044
C	0.133	0.399	0.001	0.001	0.888	0.817	0.095	0.287
G	0.148	0.078	0.116	0.069	0.092	0.001	0.496	0.528
T	0.135	0.437	0.679	0.89	0.019	0.109	0.353	0.141
p1A-B7-ETV6-AGGGATAGTACT	ETV6	OneCyc
A	0.182	0.19	0.559	0.113	0.237	0.105	0.024	0.027	0.061	0.068
C	0.337	0.315	0.094	0.419	0.012	0.002	0.943	0.941	0.15	0.216
G	0.304	0.221	0.207	0.094	0.066	0.013	0.019	0.01	0.55	0.563
T	0.178	0.275	0.14	0.375	0.685	0.88	0.014	0.022	0.239	0.153
p1A-B7-ETV6-AGGGATAGTACT	ETV6	TwoCyc
A	0.021	0.045	0.001	0.001	0.997	0.909	0.087	0.001
C	0.918	0.945	0.005	0.001	0.001	0.012	0.015	0.117
G	0.06	0.009	0.993	0.996	0.001	0.001	0.897	0.038
T	0.001	0.001	0.001	0.002	0.001	0.078	0.001	0.844
p1A-A9-ETV7-ATCGACTTCT	ETV7	OneCyc	Rep1
A	0.024	0.044	0.001	0.001	0.997	0.896	0.168	0.026
C	0.924	0.934	0.001	0.001	0.001	0.018	0.001	0.107
G	0.037	0.013	0.997	0.997	0.001	0.001	0.81	0.042
T	0.015	0.009	0.001	0.001	0.001	0.085	0.021	0.825
p1A-A9-ETV7-ATCGACTTCT	ETV7	OneCyc	Rep2
A	0.161	0.266	0.073	0.067	0.903	0.579	0.355	0.17	0.275	0.214
C	0.546	0.539	0.037	0.001	0.001	0.118	0.126	0.205	0.222	0.321
G	0.199	0.157	0.805	0.868	0.001	0.001	0.38	0.123	0.279	0.278
T	0.094	0.038	0.085	0.064	0.095	0.302	0.139	0.502	0.224	0.187
p1A-A9-ETV7-ATCGACTTCT	ETV7	OneCyc	Rep3
A	0.12	0.103	0.017	0.073	0.844	0.667	0.398	0.157	0.299	0.201
C	0.664	0.794	0.01	0.015	0.015	0.086	0.152	0.241	0.207	0.306
G	0.167	0.086	0.936	0.9	0.015	0.017	0.376	0.149	0.298	0.305
T	0.049	0.017	0.037	0.012	0.126	0.23	0.074	0.453	0.195	0.188
p1A-A9-ETV7-ATCGACTTCT	ETV7	OneCyc
A	0.528	0.056	0.275	0.001	0.001	0.001	0.028	0.001
C	0.055	0.548	0.001	0.001	0.997	0.963	0.001	0.15
G	0.273	0.189	0.099	0.001	0.001	0.035	0.682	0.7
T	0.144	0.207	0.625	0.997	0.001	0.001	0.289	0.149
p1A-A9-ETV7-ATCGACTTCT	ETV7	TwoCyc
A	0.02	0.047	0.007	0.001	0.993	0.891	0.055	0.001
C	0.923	0.931	0.012	0.001	0.001	0.018	0.001	0.144
G	0.056	0.016	0.98	0.982	0.001	0.008	0.943	0.048
T	0.001	0.006	0.001	0.016	0.005	0.083	0.001	0.807
p1A-C11-FEV-ATCATACCA	FEV	OneCyc	Rep1
A	0.014	0.02	0.001	0.001	0.997	0.722	0.635	0.001
C	0.959	0.978	0.001	0.001	0.001	0.026	0.001	0.071
G	0.026	0.001	0.997	0.997	0.001	0.001	0.351	0.021
T	0.001	0.001	0.001	0.001	0.001	0.251	0.013	0.907
p1A-C11-FEV-ATCATACCA	FEV	OneCyc	Rep2
A	0.044	0.114	0.041	0.025	0.881	0.496	0.412	0.082
C	0.824	0.811	0.014	0.037	0.049	0.06	0.071	0.157
G	0.1	0.041	0.877	0.926	0.024	0.031	0.457	0.031
T	0.032	0.034	0.068	0.012	0.046	0.413	0.06	0.73
p1A-C11-FEV-ATCATACCA	FEV	OneCyc	Rep3
A	0.022	0.024	0.003	0.001	0.997	0.727	0.609	0.001
C	0.95	0.972	0.001	0.001	0.001	0.023	0.011	0.049
G	0.02	0.001	0.99	0.991	0.001	0.001	0.37	0.019
T	0.008	0.003	0.006	0.007	0.001	0.249	0.01	0.931
p1A-C11-FEV-ATCATACCA	FEV	OneCyc
A	0.151	0.109	0.567	0.099	0.38	0.058	0.001	0.004	0.001	0.029
C	0.315	0.306	0.145	0.453	0.013	0.008	0.976	0.974	0.034	0.085
G	0.338	0.311	0.189	0.052	0.055	0.001	0.017	0.009	0.855	0.786
T	0.196	0.274	0.099	0.396	0.552	0.933	0.006	0.013	0.11	0.1
p1A-C11-FEV-ATCATACCA	FEV	TwoCyc
A	0.06	0.081	0.008	0.005	0.965	0.497	0.273	0.011
C	0.777	0.855	0.018	0.013	0.019	0.065	0.015	0.222
G	0.143	0.042	0.962	0.966	0.001	0.004	0.582	0.061
T	0.02	0.022	0.012	0.016	0.015	0.434	0.13	0.706
p1A-A5-FLI1-ATCCTAAGTTT	FLI1	OneCyc	Rep1
A	0.085	0.162	0.055	0.039	0.886	0.743	0.311	0.144
C	0.746	0.763	0.034	0.022	0.044	0.057	0.15	0.211
G	0.141	0.059	0.889	0.921	0.031	0.004	0.495	0.086
T	0.028	0.016	0.022	0.018	0.039	0.196	0.044	0.559
p1A-A5-FLI1-ATCCTAAGTTT	FLI1	OneCyc	Rep2
A	0.085	0.226	0.015	0.021	0.933	0.691	0.409	0.148
C	0.715	0.693	0.001	0.001	0.048	0.106	0.186	0.242
G	0.145	0.019	0.949	0.977	0.001	0.001	0.404	0.058
T	0.055	0.062	0.035	0.001	0.018	0.202	0.001	0.552
p1A-A5-FLI1-ATCCTAAGTTT	FLI1	OneCyc	Rep3
A	0.56	0.063	0.222	0.076	0.037	0.136	0.053	0.001
C	0.09	0.448	0.001	0.027	0.797	0.8	0.14	0.26
G	0.185	0.129	0.105	0.001	0.14	0.001	0.616	0.652
T	0.165	0.36	0.672	0.896	0.026	0.063	0.191	0.087
p1A-A5-FLI1-ATCCTAAGTTT	FLI1	OneCyc
A	0.087	0.303	0.001	0.001	0.938	0.593	0.159	0.08
C	0.738	0.669	0.024	0.001	0.001	0.09	0.145	0.283
G	0.174	0.001	0.954	0.997	0.001	0.001	0.642	0.103
T	0.001	0.027	0.021	0.001	0.06	0.316	0.054	0.534
p1A-A5-FLI1-ATCCTAAGTTT	FLI1	TwoCyc
A	0.015	0.035	0.001	0.001	0.995	0.896	0.094	0.001
C	0.93	0.953	0.004	0.001	0.001	0.015	0.014	0.121
G	0.054	0.009	0.994	0.996	0.001	0.001	0.891	0.037
T	0.001	0.003	0.001	0.002	0.003	0.088	0.001	0.841
p1A-A7-GABPA-AGTGAACCGAT	GABPA	OneCyc	Rep1
A	0.037	0.048	0.001	0.001	0.997	0.875	0.169	0.036
C	0.919	0.931	0.001	0.001	0.001	0.017	0.001	0.1
G	0.029	0.014	0.997	0.992	0.001	0.001	0.806	0.04
T	0.015	0.007	0.001	0.006	0.001	0.107	0.024	0.824
p1A-A7-GABPA-AGTGAACCGAT	GABPA	OneCyc	Rep2
A	0.557	0.001	0.349	0.001	0.001	0.103	0.129	0.072
C	0.001	0.366	0.001	0.001	0.986	0.895	0.232	0.302
G	0.31	0.273	0.122	0.001	0.012	0.001	0.378	0.489
T	0.132	0.36	0.528	0.997	0.001	0.001	0.261	0.137
p1A-A7-GABPA-AGTGAACCGAT	GABPA	OneCyc	Rep3
A	0.169	0.206	0.51	0.077	0.226	0.067	0.028	0.046	0.017	0.042
C	0.355	0.319	0.113	0.393	0.001	0.007	0.95	0.925	0.056	0.196
G	0.301	0.211	0.221	0.159	0.059	0.001	0.001	0.014	0.73	0.673
T	0.175	0.264	0.156	0.371	0.714	0.925	0.021	0.015	0.197	0.089
p1A-A7-GABPA-AGTGAACCGAT	GABPA	OneCyc
A	0.092	0.263	0.001	0.001	0.923	0.629	0.176	0.107
C	0.788	0.709	0.035	0.001	0.001	0.089	0.143	0.247
G	0.119	0.001	0.941	0.997	0.001	0.001	0.585	0.094
T	0.001	0.027	0.023	0.001	0.075	0.281	0.096	0.552
p1A-A7-GABPA-AGTGAACCGAT	GABPA	TwoCyc
A	0.013	0.033	0.001	0.001	0.993	0.901	0.104	0.001
C	0.943	0.958	0.003	0.001	0.001	0.009	0.015	0.11
G	0.043	0.007	0.995	0.993	0.001	0.001	0.88	0.031
T	0.001	0.002	0.001	0.005	0.005	0.089	0.001	0.858
p1A-A1-SPDEF-AATTAACTCGAC	SPDEF	OneCyc	Rep1
A	0.061	0.172	0.001	0.001	0.997	0.438	0.343	0.138	0.268	0.221
C	0.788	0.826	0.001	0.001	0.001	0.094	0.176	0.248	0.209	0.262
G	0.15	0.001	0.997	0.997	0.001	0.001	0.349	0.103	0.31	0.265
T	0.001	0.001	0.001	0.001	0.001	0.467	0.132	0.511	0.212	0.251
p1A-A1-SPDEF-AATTAACTCGAC	SPDEF	OneCyc	Rep2
A	0.18	0.198	0.553	0.09	0.43	0.068	0.001	0.001	0.001	0.001
C	0.305	0.284	0.091	0.361	0.001	0.005	0.997	0.997	0.001	0.137
G	0.335	0.259	0.178	0.22	0.123	0.001	0.001	0.001	0.818	0.677
T	0.181	0.259	0.178	0.329	0.446	0.926	0.001	0.001	0.18	0.185
p1A-A1-SPDEF-AATTAACTCGAC	SPDEF	OneCyc	Rep3
A	0.095	0.079	0.073	0.001	0.912	0.715	0.271	0.204
C	0.86	0.852	0.001	0.001	0.001	0.084	0.349	0.162
G	0.001	0.001	0.85	0.997	0.001	0.001	0.324	0.043
T	0.044	0.068	0.076	0.001	0.086	0.2	0.056	0.591
p1A-A1-SPDEF-AATTAACTCGAC	SPDEF	OneCyc
A	0.055	0.107	0.009	0.005	0.951	0.451	0.289	0.115	0.314	0.179
C	0.858	0.861	0.008	0.009	0.007	0.077	0.193	0.227	0.203	0.34
G	0.081	0.018	0.974	0.977	0.005	0.015	0.431	0.091	0.293	0.302
T	0.006	0.014	0.009	0.009	0.037	0.457	0.087	0.567	0.19	0.179
p1A-A1-SPDEF-AATTAACTCGAC	SPDEF	TwoCyc
A	0.013	0.03	0.001	0.001	0.997	0.755	0.076	0.001
C	0.952	0.963	0.004	0.001	0.001	0.022	0.024	0.095
G	0.034	0.006	0.994	0.992	0.001	0.001	0.899	0.023
T	0.001	0.001	0.001	0.006	0.001	0.222	0.001	0.881
p1A-C7-SPI1-ACTCAATCTAA	SPI1	OneCyc	Rep1
A	0.869	0.015	0.082	0.007	0.005	0.001	0.008	0.014
C	0.033	0.857	0.001	0.001	0.993	0.993	0.023	0.093
G	0.085	0.001	0.01	0.001	0.001	0.001	0.907	0.853
T	0.013	0.127	0.907	0.991	0.001	0.005	0.062	0.04
p1A-C7-SPI1-ACTCAATCTAA	SPI1	OneCyc	Rep2
A	0.516	0.001	0.225	0.035	0.001	0.037	0.05	0.076
C	0.118	0.601	0.001	0.001	0.997	0.948	0.097	0.242
G	0.258	0.16	0.095	0.001	0.001	0.001	0.39	0.457
T	0.108	0.238	0.679	0.963	0.001	0.014	0.464	0.225
p1A-C7-SPI1-ACTCAATCTAA	SPI1	OneCyc	Rep3
A	0.668	0.051	0.169	0.029	0.008	0.029	0.047	0.009
C	0.127	0.582	0.01	0.008	0.916	0.935	0.11	0.275
G	0.143	0.133	0.036	0.03	0.042	0.013	0.628	0.556
T	0.062	0.234	0.785	0.933	0.034	0.023	0.215	0.16
p1A-C7-SPI1-ACTCAATCTAA	SPI1	OneCyc
A	0.569	0.061	0.171	0.065	0.001	0.001	0.001	0.001
C	0.151	0.698	0.001	0.001	0.997	0.997	0.255	0.254
G	0.245	0.105	0.064	0.001	0.001	0.001	0.498	0.59
T	0.035	0.136	0.764	0.933	0.001	0.001	0.246	0.155
p1A-C7-SPI1-ACTCAATCTAA	SPI1	TwoCyc
A	0.025	0.064	0.001	0.001	0.994	0.932	0.064	0.001
C	0.846	0.921	0.002	0.001	0.002	0.007	0.016	0.089
G	0.128	0.014	0.996	0.996	0.001	0.001	0.919	0.032
T	0.001	0.001	0.001	0.002	0.003	0.06	0.001	0.878
p1A-C6-SPIB-AGTCCATCCCTA	SPIB	OneCyc	Rep1
A	0.287	0.252	0.035	0.058	0.879	0.699	0.275	0.146
C	0.474	0.584	0.028	0.001	0.062	0.069	0.247	0.281
G	0.188	0.114	0.854	0.922	0.058	0.001	0.425	0.061
T	0.05	0.05	0.083	0.019	0.001	0.231	0.053	0.512
p1A-C6-SPIB-AGTCCATCCCTA	SPIB	OneCyc	Rep2
A	0.148	0.213	0.072	0.052	0.773	0.587	0.285	0.229
C	0.568	0.477	0.079	0.034	0.092	0.126	0.192	0.189
G	0.183	0.155	0.778	0.913	0.01	0.002	0.464	0.069
T	0.101	0.155	0.071	0.001	0.125	0.285	0.058	0.513
p1A-C6-SPIB-AGTCCATCCCTA	SPIB	OneCyc	Rep3
A	0.189	0.137	0.019	0.028	0.928	0.713	0.249	0.148
C	0.642	0.825	0.001	0.014	0.001	0.065	0.162	0.23
G	0.168	0.001	0.943	0.957	0.001	0.001	0.538	0.092
T	0.001	0.037	0.037	0.001	0.07	0.221	0.051	0.53
p1A-C6-SPIB-AGTCCATCCCTA	SPIB	OneCyc
A	0.152	0.196	0.064	0.018	0.948	0.681	0.209	0.081
C	0.637	0.584	0.037	0.03	0.001	0.082	0.081	0.254
G	0.21	0.179	0.872	0.925	0.001	0.001	0.607	0.129
T	0.001	0.041	0.027	0.027	0.05	0.236	0.103	0.536
p1A-C6-SPIB-AGTCCATCCCTA	SPIB	TwoCyc
A	0.834	0.001	0.088	0.001	0.006	0.001	0.003	0.001
C	0.034	0.89	0.001	0.001	0.992	0.993	0.009	0.053
G	0.117	0.015	0.017	0.001	0.001	0.005	0.947	0.931
T	0.015	0.094	0.894	0.997	0.001	0.001	0.041	0.015
p1A-A6-SPIC-AAGGGTCTTT	SPIC	OneCyc	Rep1
A	0.851	0.022	0.102	0.001	0.001	0.001	0.001	0.017
C	0.039	0.784	0.001	0.001	0.997	0.997	0.014	0.061
G	0.083	0.001	0.013	0.001	0.001	0.001	0.923	0.878
T	0.027	0.193	0.884	0.997	0.001	0.001	0.062	0.044
p1A-A6-SPIC-AAGGGTCTTT	SPIC	OneCyc	Rep2
A	0.502	0.001	0.24	0.001	0.001	0.021	0.001	0.001
C	0.129	0.491	0.001	0.001	0.997	0.977	0.019	0.178
G	0.217	0.241	0.112	0.034	0.001	0.001	0.759	0.693
T	0.152	0.267	0.647	0.964	0.001	0.001	0.221	0.128
p1A-A6-SPIC-AAGGGTCTTT	SPIC	OneCyc	Rep3
A	0.127	0.128	0.052	0.037	0.908	0.776	0.279	0.11
C	0.656	0.699	0.024	0.039	0.038	0.017	0.114	0.151
G	0.19	0.099	0.879	0.89	0.013	0.026	0.559	0.105
T	0.027	0.074	0.045	0.034	0.041	0.181	0.048	0.634
p1A-A6-SPIC-AAGGGTCTTT	SPIC	OneCyc
A	0.445	0.001	0.238	0.08	0.001	0.001	0.021	0.001
C	0.089	0.693	0.001	0.001	0.997	0.997	0.018	0.176
G	0.34	0.13	0.099	0.001	0.001	0.001	0.669	0.643
T	0.127	0.176	0.662	0.918	0.001	0.001	0.292	0.18
p1A-A6-SPIC-AAGGGTCTTT	SPIC	TwoCyc
A	0.84	0.001	0.075	0.001	0.001	0.001	0.001	0.001
C	0.032	0.905	0.001	0.001	0.997	0.997	0.005	0.05
G	0.113	0.016	0.018	0.001	0.001	0.001	0.947	0.925
T	0.015	0.078	0.906	0.997	0.001	0.001	0.047	0.024
p1A-D1-HSF1-AAGCACTGAA	HSF1	OneCyc	Rep1
A	0.137	0.225	0.122	0.056	0.001	0.001	0.653	0.001	0.894	0.804
C	0.166	0.123	0.046	0.001	0.997	0.204	0.162	0.001	0.04	0.071
G	0.405	0.414	0.043	0.048	0.001	0.144	0.184	0.997	0.006	0.05
T	0.292	0.238	0.789	0.895	0.001	0.651	0.001	0.001	0.06	0.075
p1A-D1-HSF1-AAGCACTGAA	HSF1	OneCyc	Rep2
A	0.253	0.157	0.172	0.086	0.053	0.536	0.086	0.659
C	0.19	0.113	0.02	0.887	0.236	0.219	0.075	0.115
G	0.318	0.176	0.129	0.001	0.195	0.206	0.745	0.082
T	0.238	0.554	0.679	0.026	0.516	0.039	0.094	0.144
p1A-D1-HSF1-AAGCACTGAA	HSF1	OneCyc	Rep3
A	0.216	0.275	0.26	0.182	0.08	0.016	0.493	0.005	0.536	0.404
C	0.23	0.192	0.146	0.128	0.872	0.248	0.226	0.001	0.151	0.195
G	0.278	0.271	0.146	0.129	0.008	0.223	0.262	0.97	0.141	0.176
T	0.275	0.263	0.448	0.561	0.04	0.513	0.019	0.024	0.172	0.225
p1A-D1-HSF1-AAGCACTGAA	HSF1	OneCyc
A	0.269	0.146	0.097	0.016	0.008	0.556	0.008	0.605
C	0.221	0.125	0.026	0.978	0.279	0.205	0.012	0.146
G	0.229	0.153	0.074	0.005	0.213	0.221	0.951	0.101
T	0.28	0.576	0.803	0.001	0.499	0.018	0.029	0.148
p1A-D1-HSF1-AAGCACTGAA	HSF1	TwoCyc
A	0.245	0.164	0.086	0.001	0.01	0.562	0.012	0.659
C	0.078	0.124	0.024	0.997	0.255	0.247	0.001	0.12
G	0.483	0.094	0.037	0.001	0.213	0.162	0.986	0.128
T	0.194	0.618	0.853	0.001	0.522	0.029	0.001	0.093
p1A-D2-CRX-ATACAATCTGC	CRX	OneCyc	Rep1
A	0.1	0.299	0.096	0.63	0.974	0.148	0.055	0.048
C	0.229	0.225	0.035	0.02	0.001	0.027	0.81	0.592
G	0.484	0.237	0.014	0.019	0.001	0.228	0.046	0.185
T	0.187	0.239	0.855	0.331	0.024	0.597	0.089	0.175
p1A-D2-CRX-ATACAATCTGC	CRX	OneCyc	Rep2
A	0.137	0.437	0.048	0.72	0.997	0.021	0.068	0.029
C	0.258	0.225	0.055	0.01	0.001	0.001	0.852	0.623
G	0.476	0.237	0.032	0.018	0.001	0.268	0.061	0.207
T	0.129	0.101	0.865	0.252	0.001	0.71	0.019	0.141
p1A-D2-CRX-ATACAATCTGC	CRX	OneCyc	Rep3
A	0.152	0.225	0.142	0.997	0.997	0.135	0.119	0.024
C	0.36	0.338	0.055	0.001	0.001	0.001	0.756	0.681
G	0.379	0.208	0.001	0.001	0.001	0.123	0.05	0.108
T	0.109	0.229	0.802	0.001	0.001	0.741	0.075	0.187
p1A-D2-CRX-ATACAATCTGC	CRX	OneCyc
A	0.047	0.978	0.989	0.024	0.02	0.001
C	0.036	0.001	0.001	0.001	0.938	0.831
G	0.035	0.02	0.009	0.083	0.021	0.085
T	0.882	0.001	0.001	0.892	0.021	0.083
p1A-D2-CRX-ATACAATCTGC	CRX	TwoCyc
A	0.001	0.001	0.911	0.001	0.001	0.932
C	0.096	0.001	0.087	0.001	0.001	0.001
G	0.902	0.997	0.001	0.001	0.001	0.023
T	0.001	0.001	0.001	0.997	0.997	0.044
