# Supplementary material for: An all-to-all approach to the identification of sequence-specific readers for epigenetic DNA modifications on cytosine
Source: Nat Commun. 2021 Feb 4;12:795. doi: 10.1038/s41467-021-20950-w (PMC7862700; doi:10.1038/s41467-021-20950-w)
Supplement: Supplementary file 8 — Supplementary Data 5 [file 41467_2021_20950_MOESM8_ESM.xlsx]

## Sheet: modif_annotiation_modifications
Supplementary Data 5. Position probability matrix annotation of motifs identified using symmetric and hemi modified DNA libraries.
Column A：TF_ID	Locus tag and DNA barcode for the specific TF
Column B：TF name	Gene name
Column C：DNA_library	The epigenetic modified DNA library was used to generate the binding consensus sequence. Sym was used to describe the DNA library with epigenetic modifications on both strands and hemi was the DNA library with epigenetic modifications on only one strand. CG means the DNA library without any epigenetic modifications.
Column D：motif_type	In the modified library, we provide two motifs marked with 'Homer' and 'Modified'. One is the original result of the Homer. The other is the motif we re-constructed based on the motif obtained by Homer, using 'E' to represent the modified C.
TF_ID	TF_name	DNA_library	motif_type
p14A-H02-ADNP-ATGCTTCAT	ADNP	sym.fCG	Homer
A	0.333	0.442	0.022	0.001	0.997	0.057	0.001	0.715
C	0.333	0.412	0.976	0.001	0.001	0.456	0.855	0.139
G	0.139	0.001	0.001	0.976	0.001	0.001	0.143	0.001
T	0.195	0.145	0.001	0.022	0.001	0.486	0.001	0.145
p14A-H02-ADNP-ATGCTTCAT	ADNP	sym.fCG	Modified
A	0.321969	0.438006	0.0259899	0.0467818	0.682006	0.225195	0.198593	0.48861
C	0.269989	0.274576	0.169087	0.0227794	0.100902	0.268766	0.382816	0.158233
G	0.102125	0.110075	0.0417367	0.874025	0.0651277	0.0857667	0.201957	0.0935637
T	0.263874	0.138205	0.0192631	0.0524385	0.144779	0.349641	0.166794	0.216328
E	0.0420425	0.0391377	0.743923	0.00397493	0.00718545	0.0706314	0.0498395	0.0432656
p11A-B02-ARID3B-ATACTTCGCTTG	ARID3B	hemi.fCG	Homer
A	0.192	0.078	0.163	0.324	0.703	0.082	0.349	0.388
C	0.396	0.494	0.44	0.001	0.001	0.024	0.405	0.121
G	0.363	0.293	0.307	0.308	0.001	0.001	0.008	0.382
T	0.049	0.134	0.09	0.367	0.295	0.893	0.238	0.109
p11A-B02-ARID3B-ATACTTCGCTTG	ARID3B	hemi.fCG	Modified
A	0.21053	0.0877032	0.111002	0.248962	0.657211	0.082213	0.292391	0.354051
C	0.259238	0.214049	0.171887	0.0389245	0.0343493	0.0321672	0.215739	0.0702471
G	0.236925	0.318505	0.416766	0.384177	0.0360386	0.0212571	0.0359682	0.448159
T	0.0927008	0.0905188	0.0777082	0.326248	0.271979	0.862603	0.188428	0.111354
E	0.200605	0.289224	0.222637	0.00168931	0.000422327	0.0017597	0.267474	0.0161892
p9A-C09-ARNT-ATGGCTGATT	ARNT	CG	Homer
A	0.267	0.26	0.274	0.205	0.227	0.815	0.001	0.002	0.3	0.122
C	0.272	0.254	0.287	0.176	0.562	0.001	0.997	0.004	0.038	0.26
G	0.234	0.214	0.338	0.303	0.153	0.049	0.001	0.983	0.031	0.518
T	0.227	0.272	0.101	0.316	0.058	0.135	0.001	0.011	0.631	0.1
p9A-C09-ARNT-ATGGCTGATT	ARNT	hemi.mCG	Homer
A	0.001	0.011	0.001	0.011	0.988	0.001	0.001	0.001	0.001	0.767
C	0.988	0.001	0.022	0.945	0.001	0.997	0.001	0.021	0.01	0.133
G	0.001	0.977	0.133	0.033	0.001	0.001	0.988	0.001	0.988	0.011
T	0.01	0.011	0.844	0.011	0.01	0.001	0.01	0.977	0.001	0.089
p9A-C09-ARNT-ATGGCTGATT	ARNT	hemi.mCG	Modified
A	0.0999906	0.103189	0.174678	0.223685	0.476813	0.160098	0.142978	0.155959	0.177782	0.426865
C	0.310225	0.0649986	0.129057	0.391779	0.124918	0.288872	0.105729	0.100743	0.0957577	0.178346
G	0.078732	0.680745	0.239394	0.0760982	0.177688	0.122566	0.5515	0.144859	0.527702	0.144859
T	0.105446	0.103189	0.447747	0.234691	0.198006	0.160944	0.16941	0.476155	0.177688	0.249835
E	0.405606	0.0478788	0.00893613	0.0737466	0.0225755	0.26752	0.0303828	0.122284	0.0210705	0
p9A-C09-ARNT-ATGGCTGATT	ARNT	hemi.fCG	Homer
A	0.001	0.997	0.001	0.001	0.001	0.001	0.588	0.067
C	0.997	0.001	0.997	0.001	0.001	0.001	0.268	0.867
G	0.001	0.001	0.001	0.997	0.001	0.997	0.067	0.065
T	0.001	0.001	0.001	0.001	0.997	0.001	0.077	0.001
p9A-C09-ARNT-ATGGCTGATT	ARNT	hemi.fCG	Modified
A	0.205354	0.541792	0.0951319	0.100249	0.203779	0.244194	0.472248	0.167038
C	0.398898	0.110484	0.261383	0.07335	0.077024	0.0784674	0.207847	0.406771
G	0.0822727	0.158509	0.0635087	0.691117	0.105104	0.42068	0.123606	0.130823
T	0.211914	0.174124	0.0762367	0.114027	0.513581	0.235665	0.149193	0.105629
E	0.101561	0.0150899	0.50374	0.0212571	0.100512	0.0209946	0.0471067	0.189739
p9A-C09-ARNT-ATGGCTGATT	ARNT	hemi.caCG	Homer
A	0.158	0.421	0.01	0.025	0.001	0.001	0.319	0.009
C	0.657	0.001	0.817	0.025	0.051	0.095	0.679	0.57
G	0.105	0.3	0.074	0.84	0.052	0.801	0.001	0.42
T	0.08	0.278	0.099	0.11	0.896	0.103	0.001	0.001
p9A-C09-ARNT-ATGGCTGATT	ARNT	hemi.caCG	Modified
A	0.281936	0.338704	0.100211	0.0957917	0.114896	0.172751	0.302196	0.122034
C	0.268679	0.0630906	0.220137	0.0490856	0.0222313	0.104154	0.271602	0.25413
G	0.101978	0.245292	0.066014	0.699232	0.0646543	0.363655	0.0682575	0.383643
T	0.228364	0.342715	0.129173	0.150656	0.771432	0.351214	0.129649	0.122374
E	0.119043	0.0101978	0.484465	0.00523489	0.0267863	0.00822626	0.228228	0.117819
p10A-E03-ASCL1-ATACACATGTGG	ASCL1	sym.caCG	Homer
A	0.442	0.268	0.001	0.001	0.001	0.997	0.193	0.501	0.211	0.21	0.402	0.019
C	0.115	0.269	0.997	0.001	0.923	0.001	0.306	0.326	0.365	0.076	0.172	0.019
G	0.345	0.29	0.001	0.997	0.019	0.001	0.058	0.172	0.173	0.292	0.057	0.961
T	0.098	0.173	0.001	0.001	0.057	0.001	0.444	0.001	0.25	0.422	0.368	0.001
p10A-E03-ASCL1-ATACACATGTGG	ASCL1	sym.caCG	Modified
A	0.422527	0.32481	0.0362253	0.0560122	0.180518	0.653881	0.26758	0.392694	0.266667	0.266667	0.360731	0.220091
C	0.131202	0.256317	0.192085	0.0444444	0.430137	0.0894977	0.188737	0.215221	0.204262	0.129376	0.149467	0.132725
G	0.256317	0.167123	0.0237443	0.815221	0.113546	0.111416	0.0946728	0.162861	0.190563	0.245662	0.127245	0.450533
T	0.189954	0.25175	0.0435312	0.052968	0.211263	0.133638	0.395434	0.167732	0.265449	0.358295	0.362557	0.196651
E	0	0	0.704414	0.0313546	0.0645358	0.0115677	0.0535769	0.0614916	0.0730594	0	0	0
p13A-D09-ASCL2-AGTCTCTATTGA	ASCL2	sym.caCG	Homer
A	0.268	0.162	0.001	0.001	0.001	0.997	0.16	0.811	0.001	0.16	0.295	0.001
C	0.135	0.16	0.997	0.001	0.997	0.001	0.242	0.109	0.377	0.001	0.027	0.001
G	0.245	0.542	0.001	0.997	0.001	0.001	0.001	0.053	0.133	0.464	0.08	0.892
T	0.352	0.136	0.001	0.001	0.001	0.001	0.597	0.027	0.489	0.374	0.598	0.106
p13A-D09-ASCL2-AGTCTCTATTGA	ASCL2	sym.caCG	Modified
A	0.302462	0.255959	0.0437671	0.0554904	0.153576	0.570145	0.257132	0.457991	0.156702	0.193826	0.295428	0.177413
C	0.137163	0.213365	0.206721	0.0379054	0.483392	0.121923	0.254787	0.206331	0.213365	0.105119	0.0890973	0.116061
G	0.289175	0.302462	0.0398593	0.821024	0.144979	0.131692	0.11059	0.114889	0.205549	0.398984	0.173505	0.494334
T	0.2712	0.228214	0.056272	0.0441579	0.146932	0.152403	0.347792	0.168425	0.296209	0.302071	0.44197	0.212192
E	0	0	0.65338	0.0414224	0.0711215	0.0238374	0.0296991	0.0523642	0.128175	0	0	0
p13A-A08-ATF1-ACCCTGATGACA	ATF1	sym.hmCG	Homer
A	0.113	0.271	0.001	0.23	0.091	0.57	0.094	0.247
C	0.575	0.091	0.979	0.06	0.677	0.053	0.835	0.188
G	0.207	0.001	0.019	0.536	0.231	0.249	0.001	0.411
T	0.105	0.637	0.001	0.174	0.001	0.128	0.07	0.154
p13A-A08-ATF1-ACCCTGATGACA	ATF1	sym.hmCG	Modified
A	0.23137	0.281783	0.0593286	0.158063	0.200881	0.539461	0.152229	0.211668
C	0.406494	0.108751	0.345845	0.0565768	0.377986	0.0757292	0.390864	0.145294
G	0.150028	0.0486516	0.0302697	0.639296	0.214529	0.173473	0.0435883	0.393946
T	0.191635	0.555641	0.0523941	0.120969	0.112383	0.208145	0.140782	0.181948
E	0.0204733	0.00517336	0.512163	0.0250963	0.0942212	0.00319207	0.272537	0.0671436
p12A-E03-ATF2-AACTGCTGG	ATF2	sym.hmCG	Homer
A	0.623	0.099	0.071	0.078	0.127	0.788	0.776	0.136
C	0.101	0.758	0.792	0.064	0.836	0.103	0.097	0.649
G	0.123	0.049	0.113	0.783	0.026	0.032	0.071	0.107
T	0.153	0.094	0.024	0.075	0.011	0.077	0.056	0.108
p12A-E03-ATF2-AACTGCTGG	ATF2	sym.hmCG	Modified
A	0.489201	0.188243	0.0451118	0.0835783	0.208435	0.555272	0.565495	0.182364
C	0.180192	0.447668	0.197188	0.051246	0.509265	0.135974	0.155527	0.356933
G	0.110032	0.0837061	0.150671	0.776997	0.0814058	0.145815	0.0950799	0.149904
T	0.20115	0.163962	0.0328435	0.0746326	0.111949	0.153994	0.152716	0.16345
E	0.0194249	0.116422	0.574185	0.0135463	0.0889457	0.00894569	0.0311821	0.147348
p12A-E03-ATF2-AACTGCTGG	ATF2	sym.fCG	Homer
A	0.164	0.138	0.071	0.001	0.001	0.001	0.243	0.084
C	0.143	0.203	0.046	0.925	0.987	0.05	0.393	0.118
G	0.205	0.235	0.401	0.016	0.001	0.934	0.04	0.275
T	0.488	0.424	0.482	0.058	0.011	0.015	0.323	0.523
p12A-E03-ATF2-AACTGCTGG	ATF2	sym.fCG	Modified
A	0.211161	0.203924	0.144902	0.106304	0.01367	0.0252493	0.281441	0.179318
C	0.151335	0.162592	0.131714	0.611451	0.163236	0.0212287	0.252493	0.138147
G	0.217433	0.24027	0.336925	0.083789	0.0114185	0.915568	0.0738179	0.267449
T	0.39064	0.337408	0.385333	0.174815	0.0135092	0.0336121	0.328241	0.391605
E	0.0294307	0.0558057	0.00112576	0.023641	0.798167	0.00434223	0.0640077	0.0234802
p13A-H06-BLOC1S1-ATCGCCGACTTT	BLOC1S1	sym.hmCG	Homer
A	0.001	0.057	0.001	0.943	0.113	0.001	0.002	0.542
C	0.277	0.08	0.001	0.001	0.001	0.811	0.365	0.074
G	0.679	0.617	0.022	0.001	0.001	0.187	0.118	0.116
T	0.043	0.246	0.976	0.055	0.885	0.001	0.515	0.268
p13A-H06-BLOC1S1-ATCGCCGACTTT	BLOC1S1	sym.hmCG	Modified
A	0.0653736	0.0443606	0.0885417	0.671516	0.166128	0.0551365	0.0815374	0.361889
C	0.16505	0.079921	0.0854885	0.0743534	0.0590876	0.364943	0.15625	0.0915948
G	0.260417	0.673132	0.108297	0.112608	0.0941092	0.216056	0.360812	0.233657
T	0.106142	0.164332	0.695582	0.12518	0.653736	0.0792026	0.274605	0.230963
E	0.403017	0.0382543	0.0220905	0.0163434	0.0269397	0.284662	0.126796	0.0818966
p5A-D02-BRD9-AAGAAGAACGAA	BRD9	sym.hmCG	Homer
A	0.036	0.11	0.756	0.035	0.042	0.001	0.066	0.097
C	0.185	0.001	0.119	0.896	0.585	0.966	0.111	0.148
G	0.283	0.888	0.068	0.068	0.33	0.032	0.728	0.254
T	0.496	0.001	0.057	0.001	0.043	0.001	0.095	0.501
p5A-D02-BRD9-AAGAAGAACGAA	BRD9	sym.hmCG	Modified
A	0.119367	0.185243	0.589955	0.135707	0.119711	0.0780874	0.108187	0.214654
C	0.131923	0.0657035	0.143275	0.423461	0.303922	0.304438	0.0755074	0.162367
G	0.188338	0.624699	0.0947712	0.0784314	0.395253	0.0751634	0.647059	0.214826
T	0.407293	0.119195	0.164775	0.118163	0.132783	0.0739594	0.132095	0.371517
E	0.153079	0.00515996	0.00722394	0.244238	0.0481596	0.468352	0.0371517	0.0366357
p1A-G07-BTF3-AACGCGCATAC	BTF3	sym.hmCG	Homer
A	0.106	0.044	0.741	0.035	0.065	0.677	0.149	0.584
C	0.758	0.801	0.115	0.885	0.034	0.094	0.043	0.089
G	0.046	0.061	0.069	0.035	0.837	0.17	0.723	0.107
T	0.09	0.094	0.075	0.045	0.064	0.059	0.085	0.22
p1A-G07-BTF3-AACGCGCATAC	BTF3	sym.hmCG	Modified
A	0.202318	0.211475	0.618937	0.044658	0.055342	0.521481	0.27134	0.440984
C	0.415376	0.31922	0.119729	0.202883	0.0353872	0.102318	0.106953	0.144884
G	0.125947	0.174731	0.147484	0.0256642	0.826795	0.169079	0.34935	0.0792538
T	0.169079	0.218655	0.105822	0.0526851	0.0576032	0.130695	0.262691	0.291125
E	0.0872809	0.0759186	0.00797061	0.67411	0.0248728	0.0764274	0.00966648	0.0437535
p1A-G07-BTF3-AACGCGCATAC	BTF3	sym.caCG	Homer
A	0.339	0.116	0.03	0.245	0.659	0.001	0.718	0.257
C	0.136	0.673	0.001	0.059	0.015	0.018	0.001	0.441
G	0.248	0.036	0.831	0.059	0.118	0.009	0.2	0.086
T	0.277	0.175	0.138	0.637	0.208	0.972	0.081	0.216
p1A-G07-BTF3-AACGCGCATAC	BTF3	sym.caCG	Modified
A	0.269899	0.013004	0.00912027	0.316678	0.452915	0.119043	0.502924	0.292547
C	0.174987	0.0951737	0.0100803	0.0667219	0.0775004	0.0935591	0.0859661	0.236865
G	0.188209	0.0311573	0.946718	0.154608	0.163074	0.0980974	0.215308	0.161241
T	0.336359	0.021557	0.018066	0.448682	0.301318	0.667743	0.172718	0.258117
E	0.0305027	0.839108	0.016015	0.0133095	0.00519288	0.021557	0.0230843	0.0512306
p1A-G07-BTF3-AACGCGCATAC	BTF3	hemi.caCG	Homer
A	0.366	0.001	0.001	0.306	0.662	0.024	0.361	0.594
C	0.051	0.997	0.224	0.164	0.099	0.306	0.28	0.193
G	0.232	0.001	0.774	0.416	0.001	0.495	0.043	0.07
T	0.351	0.001	0.001	0.113	0.238	0.175	0.317	0.143
p1A-G07-BTF3-AACGCGCATAC	BTF3	hemi.caCG	Modified
A	0.464443	0.00664878	0.00964268	0.347097	0.514678	0.147167	0.351841	0.466853
C	0.0720868	0.16933	0.0221626	0.11754	0.0885727	0.246083	0.203468	0.162953
G	0.149656	0.00474357	0.897702	0.318792	0.0729422	0.329212	0.104281	0.121661
T	0.311365	0.00513239	0.00505463	0.210545	0.298495	0.251643	0.314631	0.213461
E	0.00244955	0.814106	0.065438	0.00602667	0.025312	0.0258953	0.0257786	0.0349936
p14A-C08-CBFA2T3-AGAGATCTAATC	CBFA2T3	hemi.hmCG	Homer
A	0.389	0.005	0.047	0.204	0.01	0.578	0.04	0.234
C	0.159	0.033	0.001	0.406	0.584	0.11	0.701	0.154
G	0.301	0.571	0.01	0.058	0.001	0.164	0.249	0.343
T	0.151	0.391	0.942	0.331	0.405	0.148	0.01	0.269
p14A-C08-CBFA2T3-AGAGATCTAATC	CBFA2T3	hemi.hmCG	Modified
A	0.336648	0.0885278	0.113631	0.206403	0.0755518	0.396677	0.0527528	0.135823
C	0.14031	0.0669415	0.0494785	0.344046	0.343318	0.0837982	0.290201	0.0731264
G	0.204584	0.525103	0.0511763	0.0658501	0.0805239	0.308271	0.165535	0.567669
T	0.137036	0.316153	0.782197	0.334223	0.293839	0.161533	0.0540868	0.154984
E	0.181421	0.00327431	0.00351686	0.0494785	0.206767	0.0497211	0.437424	0.0683968
p10A-D09-CEBPB-ACAATATCTCAG	CEBPB	sym.mCG	Homer
A	0.285	0.184	0.612	0.001	0.034	0.195	0.001	0.001	0.142	0.893	0.981	0.035
C	0.167	0.231	0.085	0.017	0.001	0.018	0.997	0.001	0.733	0.001	0.017	0.354
G	0.339	0.125	0.268	0.001	0.001	0.702	0.001	0.981	0.018	0.053	0.001	0.089
T	0.209	0.46	0.035	0.981	0.964	0.085	0.001	0.017	0.107	0.053	0.001	0.522
p10A-D09-CEBPB-ACAATATCTCAG	CEBPB	sym.mCG	Modified
A	0.269175	0.18958	0.525326	0.172214	0.218524	0.350217	0.0463097	0.0506512	0.221418	0.384949	0.515195	0.166425
C	0.178003	0.263386	0.134588	0.136035	0.0752533	0.137482	0.201158	0.0434153	0.340087	0.105644	0.111433	0.335745
G	0.383502	0.140376	0.164978	0.144718	0.143271	0.342981	0.0738061	0.82055	0.11288	0.314038	0.151954	0.154848
T	0.16932	0.406657	0.115774	0.512301	0.522431	0.147612	0.0332851	0.0607815	0.151954	0.195369	0.221418	0.342981
E	0	0	0.0593343	0.0347323	0.040521	0.0217077	0.645441	0.024602	0.173661	0	0	0
p10A-D09-CEBPB-ACAATATCTCAG	CEBPB	sym.caCG	Homer
A	0.001	0.001	0.751	0.001	0.005	0.173	0.988	0.997
C	0.001	0.001	0.001	0.997	0.001	0.643	0.01	0.001
G	0.001	0.018	0.068	0.001	0.993	0.001	0.001	0.001
T	0.997	0.98	0.18	0.001	0.001	0.183	0.001	0.001
p10A-D09-CEBPB-ACAATATCTCAG	CEBPB	sym.caCG	Modified
A	0.102106	0.0893427	0.705807	0.0178685	0.0370134	0.269943	0.788768	0.779834
C	0.0561583	0.0516911	0.027441	0.0689215	0.019783	0.460115	0.0561583	0.0485003
G	0.0625399	0.128909	0.0536056	0.0051053	0.922144	0.0657307	0.070836	0.0625399
T	0.764518	0.722399	0.211232	0.00701978	0.0140396	0.163369	0.070836	0.0957243
E	0.0146777	0.00765795	0.00191449	0.901085	0.00701978	0.0408424	0.0134014	0.0134014
p10A-D09-CEBPB-ACAATATCTCAG	CEBPB	hemi.mCG	Homer
A	0.064	0.068	0.524	0.001	0.001	0.064	0.001	0.001	0.465	0.425	0.997	0.001
C	0.408	0.118	0.241	0.001	0.001	0.001	0.997	0.001	0.412	0.573	0.001	0.351
G	0.461	0.463	0.234	0.001	0.228	0.871	0.001	0.997	0.001	0.001	0.001	0.237
T	0.066	0.35	0.001	0.997	0.77	0.064	0.001	0.001	0.122	0.001	0.001	0.411
p10A-D09-CEBPB-ACAATATCTCAG	CEBPB	hemi.mCG	Modified
A	0.167364	0.183054	0.472803	0.180962	0.145397	0.189331	0.0355649	0.039749	0.308577	0.436192	0.625523	0.150628
C	0.280335	0.171548	0.201883	0.0878661	0.0596234	0.0951883	0.123431	0.0240586	0.263598	0.242678	0.0732218	0.262552
G	0.35251	0.319038	0.166318	0.111925	0.155858	0.561715	0.0481172	0.876569	0.107741	0.150628	0.103556	0.193515
T	0.199791	0.32636	0.111925	0.552301	0.558577	0.134937	0.0732218	0.0481172	0.264644	0.170502	0.197699	0.393305
E	0	0	0.0470711	0.0669456	0.0805439	0.0188285	0.719665	0.0115063	0.0554393	0	0	0
p10A-D09-CEBPB-ACAATATCTCAG	CEBPB	hemi.caCG	Homer
A	0.262	0.381	0.014	0.032	0.329	0.004	0.005	0.235	0.826	0.957
C	0.199	0.156	0.02	0.027	0.023	0.986	0.007	0.433	0.126	0.013
G	0.332	0.413	0.016	0.087	0.426	0.005	0.984	0.022	0.023	0.014
T	0.207	0.05	0.95	0.854	0.222	0.005	0.004	0.311	0.025	0.016
p10A-D09-CEBPB-ACAATATCTCAG	CEBPB	hemi.caCG	Modified
A	0.244541	0.53081	0.069869	0.0611354	0.293062	0.0126152	0.0155264	0.226104	0.772926	0.851528
C	0.140223	0.0533721	0.0363901	0.0213489	0.0339641	0.0718098	0.0116448	0.459971	0.10917	0.0315381
G	0.308588	0.388161	0.0426977	0.0693838	0.483261	0.00970403	0.956332	0.0451237	0.0465793	0.0378457
T	0.253275	0.0160116	0.848617	0.835032	0.181951	0.0223193	0.01213	0.250849	0.0655022	0.0790878
E	0.0533721	0.0116448	0.00242601	0.0131004	0.00776322	0.883552	0.00436681	0.0179524	0.00582242	0
p1A-G08-CEBPG-ACTAATCGCCTC	CEBPG	CG	Homer
A	0.001	0.001	0.5	0.001	0.001	0.043	0.641	0.997	0.067	0.44
C	0.001	0.001	0.001	0.997	0.001	0.47	0.357	0.001	0.216	0.164
G	0.001	0.371	0.34	0.001	0.997	0.001	0.001	0.001	0.034	0.204
T	0.997	0.627	0.159	0.001	0.001	0.486	0.001	0.001	0.683	0.192
p1A-G08-CEBPG-ACTAATCGCCTC	CEBPG	sym.mCG	Homer
A	0.001	0.001	0.32	0.001	0.001	0.361	0.756	0.971	0.114	0.223
C	0.001	0.001	0.001	0.997	0.001	0.333	0.242	0.001	0.394	0.283
G	0.001	0.112	0.412	0.001	0.997	0.001	0.001	0.027	0.075	0.227
T	0.997	0.886	0.267	0.001	0.001	0.306	0.001	0.001	0.418	0.267
p1A-G08-CEBPG-ACTAATCGCCTC	CEBPG	sym.mCG	Modified
A	0.0827129	0.045385	0.187863	0.00979092	0.0232534	0.168689	0.788169	0.807445	0.0267211	0.215502
C	0.0475268	0.0386537	0.0369199	0.133911	0.00979092	0.558695	0.109536	0.0292708	0.354003	0.299031
G	0.0291688	0.0343702	0.699847	0.00948496	0.954819	0.0338603	0.0414074	0.0773075	0.0277409	0.280979
T	0.836206	0.862825	0.0732279	0.0134625	0.0100969	0.228965	0.0468129	0.0780214	0.483835	0.204488
E	0.00438552	0.0187659	0.00203978	0.83335	0.00203978	0.00979092	0.0140745	0.00785314	0.1077	0
p1A-G08-CEBPG-ACTAATCGCCTC	CEBPG	sym.hmCG	Homer
A	0.042	0.069	0.637	0.043	0.2	0.21	0.743	0.852
C	0.035	0.034	0.074	0.857	0.036	0.611	0.138	0.073
G	0.035	0.187	0.066	0.057	0.711	0.06	0.034	0.058
T	0.888	0.71	0.223	0.043	0.053	0.119	0.085	0.017
p1A-G08-CEBPG-ACTAATCGCCTC	CEBPG	sym.hmCG	Modified
A	0.207163	0.177452	0.595035	0.020757	0.0687831	0.216931	0.543346	0.533578
C	0.0830281	0.0960521	0.119658	0.182336	0.034595	0.48433	0.0944241	0.131461
G	0.0716321	0.179894	0.0891331	0.024013	0.855108	0.104192	0.177045	0.161579
T	0.612536	0.540497	0.187627	0.014652	0.027676	0.0879121	0.146927	0.130647
E	0.025641	0.00610501	0.00854701	0.758242	0.013838	0.106634	0.038258	0.042735
p1A-G08-CEBPG-ACTAATCGCCTC	CEBPG	sym.fCG	Homer
A	0.205	0.456	0.032	0.025	0.251	0.004	0.025	0.221	0.671	0.787
C	0.216	0.117	0.076	0.125	0.016	0.982	0.005	0.465	0.135	0.021
G	0.268	0.338	0.011	0.215	0.437	0.005	0.966	0.021	0.148	0.142
T	0.311	0.089	0.881	0.635	0.296	0.009	0.004	0.292	0.046	0.05
p1A-G08-CEBPG-ACTAATCGCCTC	CEBPG	sym.fCG	Modified
A	0.16016	0.514936	0.119343	0.0603372	0.247116	0.0177462	0.0329784	0.144336	0.580154	0.618604
C	0.165631	0.0393375	0.045105	0.0556049	0.0436261	0.251701	0.0236616	0.362023	0.073499	0.0516119
G	0.241201	0.39648	0.0538302	0.149956	0.44543	0.020556	0.916445	0.0841467	0.207779	0.181751
T	0.313221	0.0363798	0.770926	0.696687	0.260426	0.029577	0.0202603	0.301982	0.117421	0.148033
E	0.119787	0.012866	0.0107956	0.037415	0.00340136	0.68042	0.00665484	0.107513	0.0211476	0
p1A-G08-CEBPG-ACTAATCGCCTC	CEBPG	sym.caCG	Homer
A	0.267	0.334	0.001	0.004	0.4	0.001	0.001	0.425	0.876	0.997
C	0.197	0.272	0.001	0.001	0.03	0.997	0.001	0.199	0.109	0.001
G	0.224	0.209	0.001	0.149	0.35	0.001	0.997	0.052	0.014	0.001
T	0.312	0.185	0.997	0.846	0.221	0.001	0.001	0.324	0.001	0.001
p1A-G08-CEBPG-ACTAATCGCCTC	CEBPG	sym.caCG	Modified
A	0.197633	0.478633	0.0492333	0.0349	0.4149	0.00483333	0.0179667	0.339767	0.768667	0.836033
C	0.182133	0.201967	0.0263	0.0163333	0.0138667	0.088	0.00806667	0.141233	0.0941333	0.0459667
G	0.213233	0.2633	0.0325	0.0962333	0.528233	0.00516667	0.959267	0.0653667	0.0566	0.0431667
T	0.343667	0.0481333	0.8874	0.841767	0.0422333	0.00616667	0.0094	0.445533	0.0771667	0.0748333
E	0.0633333	0.00796667	0.00456667	0.0107667	0.000766667	0.895833	0.0053	0.00803333	0.00343333	0
p1A-G08-CEBPG-ACTAATCGCCTC	CEBPG	hemi.mCG	Homer
A	0.001	0.001	0.387	0.001	0.001	0.207	0.653	0.997	0.001	0.237
C	0.001	0.001	0.001	0.997	0.001	0.394	0.345	0.001	0.286	0.364
G	0.001	0.361	0.458	0.001	0.997	0.001	0.001	0.001	0.068	0.14
T	0.997	0.637	0.154	0.001	0.001	0.398	0.001	0.001	0.645	0.259
p1A-G08-CEBPG-ACTAATCGCCTC	CEBPG	hemi.mCG	Modified
A	0.0611234	0.0510064	0.205817	0.0116978	0.0153862	0.111392	0.843187	0.880704	0.0102224	0.256191
C	0.0401518	0.0292971	0.0307725	0.0728212	0.00590157	0.601328	0.0849405	0.0222363	0.186216	0.37475
G	0.0260301	0.0975867	0.689008	0.010117	0.965434	0.0269786	0.029824	0.0318263	0.031194	0.172199
T	0.862051	0.808831	0.0730319	0.0112762	0.00959005	0.252292	0.0361471	0.0593319	0.715038	0.196754
E	0.0106439	0.0130678	0.00137001	0.894088	0.00368848	0.00800927	0.00590157	0.00590157	0.0573295	0
p1A-G08-CEBPG-ACTAATCGCCTC	CEBPG	hemi.hmCG	Homer
A	0.032	0.033	0.288	0.016	0.075	0.183	0.731	0.946	0.022	0.206
C	0.022	0.054	0.005	0.892	0.038	0.498	0.188	0.011	0.421	0.276
G	0.016	0.206	0.513	0.032	0.849	0.005	0.011	0.027	0.049	0.334
T	0.93	0.707	0.194	0.06	0.038	0.313	0.07	0.016	0.508	0.184
p1A-G08-CEBPG-ACTAATCGCCTC	CEBPG	hemi.hmCG	Modified
A	0.147659	0.0902761	0.230972	0.0360144	0.0761104	0.158223	0.72581	0.746699	0.0242497	0.196399
C	0.0715486	0.087395	0.0662665	0.196639	0.0304922	0.4994	0.110684	0.0492197	0.252101	0.254022
G	0.0547419	0.132533	0.544058	0.0333733	0.846339	0.0621849	0.0636255	0.057383	0.0458583	0.396639
T	0.709964	0.630252	0.14934	0.0472989	0.0352941	0.256903	0.0895558	0.130372	0.510924	0.152941
E	0.0160864	0.0595438	0.00936374	0.686675	0.0117647	0.0232893	0.010084	0.0163265	0.166867	0
p1A-G08-CEBPG-ACTAATCGCCTC	CEBPG	hemi.fCG	Homer
A	0.052	0.02	0.268	0.001	0.009	0.283	0.655	0.945	0.059	0.32
C	0.036	0.036	0.02	0.951	0.001	0.469	0.277	0.016	0.267	0.299
G	0.013	0.247	0.463	0.009	0.989	0.029	0.039	0.016	0.039	0.176
T	0.899	0.697	0.25	0.039	0.001	0.219	0.029	0.023	0.635	0.206
p1A-G08-CEBPG-ACTAATCGCCTC	CEBPG	hemi.fCG	Modified
A	0.157432	0.107884	0.309007	0.0224555	0.0373444	0.198194	0.695875	0.751037	0.0427142	0.313156
C	0.0856724	0.066146	0.0749329	0.154747	0.0124481	0.479131	0.125946	0.0500366	0.15548	0.277764
G	0.0461313	0.123749	0.457896	0.0214791	0.926532	0.060288	0.0805467	0.0590676	0.0424701	0.24164
T	0.69197	0.655602	0.154503	0.0353917	0.0183061	0.230168	0.0868928	0.124481	0.658042	0.16744
E	0.0187942	0.0466195	0.00366122	0.765926	0.00536978	0.0322187	0.0107396	0.0153771	0.101294	0
p1A-G08-CEBPG-ACTAATCGCCTC	CEBPG	hemi.caCG	Homer
A	0.001	0.001	0.416	0.001	0.001	0.289	0.953	0.997	0.016	0.572
C	0.001	0.001	0.001	0.997	0.001	0.227	0.013	0.001	0.297	0.426
G	0.001	0.114	0.323	0.001	0.997	0.001	0.001	0.001	0.211	0.001
T	0.997	0.884	0.259	0.001	0.001	0.483	0.033	0.001	0.475	0.001
p1A-G08-CEBPG-ACTAATCGCCTC	CEBPG	hemi.caCG	Modified
A	0.0424667	0.0331	0.26	0.00343333	0.00703333	0.1386	0.923267	0.939267	0.0245	0.521667
C	0.0177667	0.0166667	0.0174333	0.0327667	0.00143333	0.4925	0.0331667	0.0102	0.223533	0.297467
G	0.0146333	0.112933	0.6032	0.00356667	0.987833	0.0108	0.0121	0.0154333	0.0951333	0.0865667
T	0.9233	0.8319	0.1173	0.00453333	0.00233333	0.356633	0.0307	0.0328	0.627733	0.0943
E	0.00183333	0.0054	0.00206667	0.9557	0.00136667	0.00146667	0.000766667	0.0023	0.0291	0
p17A-C03-CHD4-ATCCTTCTACTA	CHD4	sym.hmCG	Homer
A	0.121	0.44	0.997	0.304	0.001	0.997	0.001	0.099
C	0.078	0.338	0.001	0.395	0.001	0.001	0.001	0.495
G	0.66	0.164	0.001	0.243	0.622	0.001	0.091	0.283
T	0.141	0.058	0.001	0.058	0.376	0.001	0.907	0.124
p17A-C03-CHD4-ATCCTTCTACTA	CHD4	sym.hmCG	Modified
A	0.205187	0.301401	0.713449	0.119849	0.0416231	0.693579	0.0957959	0.125078
C	0.120059	0.258314	0.0520812	0.143903	0.0202886	0.0807362	0.0886844	0.233215
G	0.406191	0.231542	0.116503	0.166074	0.730182	0.0957959	0.159381	0.27442
T	0.19703	0.138674	0.0612842	0.050617	0.202259	0.103535	0.588998	0.184271
E	0.0715332	0.070069	0.0566827	0.519557	0.00564735	0.0263543	0.0671408	0.183016
p5A-F04-CIZ1-ATTTCATCATGG	CIZ1	hemi.hmCG	Homer
A	0.427	0.651	0.001	0.001	0.08	0.001	0.106	0.245
C	0.176	0.11	0.898	0.997	0.001	0.786	0.043	0.006
G	0.228	0.08	0.001	0.001	0.918	0.001	0.752	0.715
T	0.168	0.159	0.1	0.001	0.001	0.212	0.099	0.034
p5A-F04-CIZ1-ATTTCATCATGG	CIZ1	hemi.hmCG	Modified
A	0.440737	0.573688	0.173271	0.0380605	0.0623914	0.148418	0.256517	0.396594
C	0.129823	0.0959333	0.500869	0.189607	0.0239833	0.294925	0.0903719	0.0985401
G	0.181091	0.0799444	0.0714286	0.0502259	0.832812	0.0717762	0.412583	0.27772
T	0.24105	0.249218	0.218283	0.0380605	0.0783803	0.281543	0.190129	0.211505
E	0.00712548	0.00121655	0.035975	0.684046	0.0022593	0.203337	0.0503997	0.0156413
p14A-B12-CNBP-ACTACACATTCA	CNBP	sym.hmCG	Homer
A	0.193	0.015	0.001	0.46	0.955	0.049	0.275	0.122
C	0.665	0.968	0.015	0.321	0.001	0.001	0.483	0.495
G	0.037	0.016	0.723	0.218	0.001	0.116	0.19	0.221
T	0.105	0.001	0.261	0.001	0.043	0.834	0.052	0.163
p14A-B12-CNBP-ACTACACATTCA	CNBP	sym.hmCG	Modified
A	0.286574	0.0306625	0.0567299	0.370708	0.66338	0.189406	0.280976	0.172696
C	0.41432	0.243462	0.0337539	0.269613	0.0842176	0.108614	0.265519	0.282146
G	0.0758626	0.0643329	0.764224	0.164258	0.119392	0.153062	0.19492	0.272621
T	0.164091	0.0254825	0.122483	0.154984	0.125825	0.520929	0.128081	0.196675
E	0.0591528	0.63606	0.0228089	0.0404378	0.00718523	0.027989	0.130504	0.0758626
p14A-B12-CNBP-ACTACACATTCA	CNBP	hemi.mCG	Homer
A	0.255	0.468	0.792	0.021	0.388	0.463	0.769	0.058
C	0.328	0.473	0.071	0.913	0.054	0.433	0.103	0.77
G	0.384	0.027	0.048	0.001	0.502	0.047	0.09	0.075
T	0.033	0.032	0.089	0.065	0.056	0.057	0.038	0.097
p14A-B12-CNBP-ACTACACATTCA	CNBP	hemi.mCG	Modified
A	0.247648	0.389461	0.602429	0.0281387	0.153508	0.444484	0.557846	0.136303
C	0.318308	0.313155	0.128372	0.326104	0.0511247	0.24012	0.154987	0.375078
G	0.213684	0.131553	0.102832	0.0215521	0.691818	0.122457	0.130971	0.112824
T	0.16117	0.120755	0.161708	0.045703	0.086074	0.144368	0.137916	0.147549
E	0.0591899	0.0450757	0.00465992	0.578502	0.0174747	0.0485707	0.0182812	0.228246
p14A-B12-CNBP-ACTACACATTCA	CNBP	hemi.hmCG	Homer
A	0.446	0.083	0.027	0.846	0.361	0.001	0.214	0.347
C	0.397	0.817	0.085	0.001	0.526	0.775	0.459	0.25
G	0.086	0.001	0.887	0.055	0.001	0.049	0.148	0.241
T	0.071	0.099	0.001	0.098	0.112	0.175	0.179	0.162
p14A-B12-CNBP-ACTACACATTCA	CNBP	hemi.hmCG	Modified
A	0.469102	0.0408444	0.0527328	0.684388	0.380076	0.160435	0.234904	0.294582
C	0.279711	0.216581	0.0639149	0.0916153	0.342685	0.436222	0.279515	0.215325
G	0.102798	0.0204418	0.847177	0.0499863	0.0643073	0.113862	0.202142	0.235179
T	0.13552	0.0405697	0.0344882	0.171617	0.177267	0.18637	0.185349	0.190293
E	0.0128693	0.681563	0.00168713	0.00239338	0.0356652	0.103111	0.0980892	0.0646212
p14A-B12-CNBP-ACTACACATTCA	CNBP	hemi.fCG	Homer
A	0.202	0.492	0.001	0.081	0.703	0.491	0.001	0.418
C	0.385	0.358	0.997	0.116	0.191	0.239	0.588	0.422
G	0.167	0.149	0.001	0.802	0.081	0.001	0.098	0.067
T	0.246	0.001	0.001	0.001	0.025	0.269	0.313	0.092
p14A-B12-CNBP-ACTACACATTCA	CNBP	hemi.fCG	Modified
A	0.277426	0.481149	0.0084552	0.0369583	0.60101	0.422388	0.153948	0.346344
C	0.327466	0.274236	0.17841	0.0494549	0.189949	0.229992	0.412975	0.290986
G	0.114438	0.134326	0.00930604	0.885296	0.0797128	0.0555172	0.127147	0.127307
T	0.230737	0.101835	0.00643446	0.0193034	0.124382	0.275884	0.255358	0.171869
E	0.0499335	0.0084552	0.797394	0.00898697	0.00494549	0.0162191	0.0505717	0.0634938
p14A-B12-CNBP-ACTACACATTCA	CNBP	hemi.caCG	Homer
A	0.099	0.866	0.015	0.001	0.928	0.732	0.319	0.382
C	0.197	0.068	0.859	0.018	0.012	0.001	0.218	0.412
G	0.53	0.065	0.001	0.656	0.059	0.001	0.157	0.16
T	0.174	0.001	0.125	0.325	0.001	0.266	0.306	0.046
p14A-B12-CNBP-ACTACACATTCA	CNBP	hemi.caCG	Modified
A	0.225995	0.6877	0.0172693	0.0286853	0.656233	0.548591	0.368633	0.317116
C	0.225373	0.102204	0.148159	0.017809	0.0762589	0.0660052	0.187388	0.226867
G	0.262485	0.114451	0.0126199	0.872141	0.124123	0.0831915	0.151397	0.190626
T	0.254099	0.0911204	0.0299307	0.0723152	0.139607	0.29225	0.241313	0.168044
E	0.0320478	0.00452489	0.792021	0.00904977	0.00377766	0.00996305	0.0512682	0.0973473
p11A-A10-CPSF4-AGTGAACTC	CPSF4	sym.fCG	Homer
A	0.548	0.001	0.001	0.997	0.335	0.227	0.92	0.076	0.459	0.641
C	0.318	0.997	0.001	0.001	0.144	0.541	0.001	0.374	0.373	0.187
G	0.001	0.001	0.997	0.001	0.001	0.001	0.078	0.001	0.001	0.001
T	0.133	0.001	0.001	0.001	0.52	0.231	0.001	0.549	0.167	0.171
p11A-A10-CPSF4-AGTGAACTC	CPSF4	sym.fCG	Modified
A	0.479269	0.0236224	0.045021	0.616259	0.403361	0.320633	0.549889	0.271312	0.408302	0.46385
C	0.241759	0.150334	0.0288609	0.134816	0.163578	0.290339	0.125723	0.262515	0.233655	0.199802
G	0.0877193	0.0402273	0.883519	0.0882629	0.0903385	0.0927107	0.152162	0.0988881	0.12004	0.107882
T	0.153447	0.00938967	0.0297999	0.148999	0.330961	0.232024	0.161898	0.320929	0.209439	0.228466
E	0.0378058	0.776427	0.0127996	0.011663	0.0117618	0.0642945	0.0103286	0.0463553	0.0285644	0
p11A-A10-CPSF4-AGTGAACTC	CPSF4	hemi.caCG	Homer
A	0.719	0.001	0.002	0.997	0.717	0.001	0.997	0.4
C	0.128	0.997	0.001	0.001	0.003	0.622	0.001	0.258
G	0.152	0.001	0.996	0.001	0.001	0.376	0.001	0.242
T	0.001	0.001	0.001	0.001	0.279	0.001	0.001	0.1
p11A-A10-CPSF4-AGTGAACTC	CPSF4	hemi.caCG	Modified
A	0.58927	0.0240056	0.0344316	0.652048	0.5187	0.264619	0.555135	0.363275
C	0.144776	0.120436	0.0122811	0.0730558	0.0707183	0.24603	0.102107	0.164589
G	0.119509	0.0267142	0.917631	0.0932027	0.0826655	0.207332	0.131159	0.176944
T	0.127226	0.0191823	0.0281612	0.177241	0.3084	0.23579	0.18711	0.226254
E	0.0192194	0.809662	0.00749481	0.00445236	0.0195162	0.0462303	0.024488	0.0689374
p14A-C10-CREB1-AGTTGAAGCACA	CREB1	sym.hmCG	Homer
A	0.392	0.23	0.226	0.177	0.82	0.026	0.088	0.157
C	0.205	0.183	0.173	0.723	0.022	0.914	0.049	0.695
G	0.179	0.347	0.452	0.046	0.087	0.033	0.781	0.051
T	0.223	0.24	0.149	0.054	0.071	0.027	0.082	0.097
p14A-C10-CREB1-AGTTGAAGCACA	CREB1	sym.hmCG	Modified
A	0.33812	0.256771	0.264043	0.27695	0.687784	0.0307217	0.034721	0.287311
C	0.189511	0.155608	0.170514	0.431285	0.0775314	0.197328	0.0319033	0.37475
G	0.136612	0.265861	0.328031	0.0910743	0.0410834	0.0214506	0.857935	0.115343
T	0.262952	0.256953	0.226595	0.181694	0.190693	0.0209962	0.0653518	0.132521
E	0.0728049	0.0648064	0.0108162	0.0189965	0.00290856	0.729504	0.0100891	0.0900745
p10A-B04-CRX-ATTAATCACCCG	CRX	CG	Homer
A	0.143	0.098	0.317	0.026	0.906	0.997	0.052	0.102	0.001	0.001
C	0.517	0.273	0.23	0.003	0.003	0.001	0.013	0.827	0.927	0.049
G	0.181	0.444	0.104	0.007	0.003	0.001	0.122	0.035	0.071	0.934
T	0.159	0.184	0.348	0.964	0.088	0.001	0.813	0.036	0.001	0.016
p10A-B04-CRX-ATTAATCACCCG	CRX	sym.mCG	Homer
A	0.186	0.122	0.997	0.997	0.146	0.001	0.001	0.04
C	0.176	0.229	0.001	0.001	0.001	0.874	0.836	0.294
G	0.319	0.001	0.001	0.001	0.47	0.045	0.001	0.54
T	0.318	0.648	0.001	0.001	0.383	0.08	0.162	0.126
p10A-B04-CRX-ATTAATCACCCG	CRX	sym.mCG	Modified
A	0.233343	0.138077	0.711486	0.70606	0.185409	0.134459	0.0370817	0.0379861
C	0.187519	0.184504	0.0711486	0.0720531	0.0521556	0.455834	0.154658	0.0949653
G	0.214652	0.0904432	0.0952668	0.0615014	0.404582	0.0982816	0.155864	0.689478
T	0.336449	0.554417	0.117275	0.0898402	0.344287	0.16943	0.0666265	0.0548689
E	0.0280374	0.0325595	0.00482364	0.0705457	0.0135665	0.141996	0.58577	0.122701
p10A-B04-CRX-ATTAATCACCCG	CRX	sym.hmCG	Homer
A	0.113	0.84	0.926	0.071	0.053	0.039	0.054	0.136
C	0.074	0.039	0.009	0.018	0.775	0.833	0.175	0.166
G	0.039	0.1	0.039	0.224	0.11	0.086	0.727	0.443
T	0.774	0.021	0.026	0.687	0.062	0.042	0.044	0.255
p10A-B04-CRX-ATTAATCACCCG	CRX	sym.hmCG	Modified
A	0.120129	0.671602	0.774689	0.136751	0.161196	0.0409275	0.0593658	0.192625
C	0.100852	0.0618802	0.0518229	0.0522419	0.381897	0.146529	0.0558737	0.158821
G	0.0529404	0.114262	0.081855	0.239279	0.141221	0.185082	0.696326	0.298505
T	0.700936	0.143735	0.0801788	0.545886	0.148205	0.0476324	0.0677469	0.289007
E	0.0251432	0.00852074	0.0114541	0.0258416	0.167481	0.57983	0.120687	0.061042
p10A-B04-CRX-ATTAATCACCCG	CRX	sym.caCG	Homer
A	0.191	0.037	0.017	0.074	0.761	0.007	0.051	0.851
C	0.111	0.802	0.335	0.2	0.107	0.038	0.079	0.02
G	0.143	0.105	0.638	0.617	0.056	0.018	0.033	0.054
T	0.555	0.056	0.01	0.109	0.076	0.937	0.837	0.075
p10A-B04-CRX-ATTAATCACCCG	CRX	sym.caCG	Modified
A	0.254793	0.0701786	0.0151108	0.159828	0.673894	0.0344622	0.106492	0.81437
C	0.104939	0.145553	0.0186944	0.141253	0.116228	0.0297438	0.0431822	0.0283701
G	0.157379	0.0977125	0.636744	0.553903	0.0802724	0.0212029	0.027952	0.0523801
T	0.448366	0.0810488	0.0118856	0.119632	0.128292	0.91262	0.815744	0.0977722
E	0.0345219	0.605507	0.317566	0.0253837	0.00131398	0.00197097	0.00662964	0.00710745
p10A-B04-CRX-ATTAATCACCCG	CRX	hemi.mCG	Homer
A	0.125	0.108	0.897	0.974	0.069	0.001	0.001	0.083
C	0.336	0.07	0.047	0.001	0.001	0.757	0.795	0.394
G	0.161	0.07	0.001	0.024	0.256	0.125	0.086	0.33
T	0.378	0.752	0.055	0.001	0.674	0.117	0.118	0.193
p10A-B04-CRX-ATTAATCACCCG	CRX	hemi.mCG	Modified
A	0.214368	0.117209	0.743092	0.827529	0.115024	0.102558	0.0311014	0.0422825
C	0.225164	0.0765968	0.056805	0.0420254	0.0541062	0.428865	0.159877	0.118494
G	0.123892	0.0898342	0.0571906	0.0497365	0.229276	0.133145	0.260378	0.576147
T	0.400591	0.705436	0.136486	0.0589898	0.584115	0.109626	0.0497365	0.0803239
E	0.0359851	0.010924	0.00642591	0.0217196	0.0174785	0.225806	0.498908	0.182753
p10A-B04-CRX-ATTAATCACCCG	CRX	hemi.hmCG	Homer
A	0.227	0.31	0.175	0.568	0.997	0.264	0.116	0.001
C	0.234	0.276	0.001	0.001	0.001	0.146	0.41	0.64
G	0.367	0.17	0.01	0.001	0.001	0.253	0.223	0.195
T	0.172	0.243	0.814	0.43	0.001	0.337	0.251	0.164
p10A-B04-CRX-ATTAATCACCCG	CRX	hemi.hmCG	Modified
A	0.232061	0.288225	0.120575	0.629906	0.947267	0.172466	0.108837	0.00674211
C	0.223393	0.22869	0.0465326	0.04268	0.0146882	0.0843366	0.299783	0.17379
G	0.207862	0.212377	0.0626053	0.0450277	0.0140862	0.221406	0.222309	0.237961
T	0.232964	0.242837	0.763906	0.279918	0.0102336	0.427221	0.165904	0.0334096
E	0.10372	0.0278714	0.00638093	0.0024681	0.013725	0.0945702	0.203166	0.548098
p10A-B04-CRX-ATTAATCACCCG	CRX	hemi.fCG	Homer
A	0.181	0.14	0.832	0.936	0.161	0.149	0.031	0.036
C	0.537	0.036	0.12	0.001	0.018	0.75	0.747	0.165
G	0.088	0.104	0.001	0.001	0.135	0.047	0.109	0.774
T	0.194	0.72	0.047	0.062	0.686	0.054	0.113	0.025
p10A-B04-CRX-ATTAATCACCCG	CRX	hemi.fCG	Modified
A	0.239399	0.167138	0.649293	0.739576	0.193993	0.190989	0.0196113	0.0507067
C	0.304947	0.0883392	0.121025	0.0607774	0.0765018	0.419611	0.119788	0.0584806
G	0.094523	0.128622	0.0630742	0.0662544	0.175088	0.0991166	0.167491	0.782155
T	0.304417	0.60159	0.153004	0.122792	0.542403	0.132332	0.0305654	0.0363958
E	0.0567138	0.014311	0.0136042	0.0106007	0.0120141	0.157951	0.662544	0.0722615
p10A-B04-CRX-ATTAATCACCCG	CRX	hemi.caCG	Homer
A	0.279	0.898	0.944	0.118	0.186	0.003	0.068	0.347
C	0.095	0.05	0.013	0.064	0.482	0.717	0.199	0.176
G	0.058	0.038	0.034	0.115	0.282	0.26	0.649	0.39
T	0.568	0.014	0.009	0.703	0.05	0.02	0.084	0.088
p10A-B04-CRX-ATTAATCACCCG	CRX	hemi.caCG	Modified
A	0.174601	0.838689	0.929386	0.114698	0.1687	0.023009	0.0593077	0.369335
C	0.0557374	0.0266786	0.0129922	0.03253	0.268968	0.0847962	0.057225	0.143906
G	0.0385302	0.0424973	0.0216205	0.118913	0.204552	0.249777	0.729793	0.23852
T	0.725528	0.0906972	0.0353565	0.699593	0.128136	0.0231082	0.0757711	0.217048
E	0.00560349	0.00143806	0.000644649	0.0342656	0.229644	0.61931	0.0779034	0.0311911
p13A-A07-CSDA-AGTGAAGGCAAT	CSDA	CG	Homer
A	0.249	0.077	0.459	0.247	0.005	0.124	0.431	0.136
C	0.3	0.604	0.204	0.156	0.993	0.145	0.154	0.078
G	0.175	0.029	0.19	0.056	0.001	0.673	0.001	0.592
T	0.276	0.29	0.146	0.541	0.001	0.058	0.414	0.194
p13A-A07-CSDA-AGTGAAGGCAAT	CSDA	sym.mCG	Homer
A	0.237	0.289	0.211	0.001	0.488	0.142	0.001	0.001
C	0.009	0.071	0.464	0.631	0.179	0.339	0.962	0.001
G	0.287	0.225	0.14	0.13	0.001	0.051	0.036	0.997
T	0.466	0.415	0.185	0.238	0.333	0.469	0.001	0.001
p13A-A07-CSDA-AGTGAAGGCAAT	CSDA	sym.mCG	Modified
A	0.253723	0.279359	0.223638	0.102243	0.449802	0.164147	0.00207352	0.00373233
C	0.0954194	0.129727	0.344807	0.470801	0.194345	0.349595	0.107257	0.00233742
G	0.271744	0.230047	0.184618	0.151254	0.0658247	0.0743073	0.00825636	0.982771
T	0.362111	0.341451	0.21278	0.249538	0.281546	0.403959	0.00177191	0.00501414
E	0.0170028	0.0194156	0.0341565	0.026164	0.00848256	0.00799246	0.880641	0.00614515
p13A-A07-CSDA-AGTGAAGGCAAT	CSDA	sym.hmCG	Homer
A	0.464	0.292	0.49	0.001	0.001	0.587	0.387	0.295
C	0.296	0.395	0.182	0.997	0.001	0.089	0.001	0.001
G	0.052	0.086	0.167	0.001	0.997	0.31	0.514	0.659
T	0.188	0.227	0.161	0.001	0.001	0.014	0.098	0.045
p13A-A07-CSDA-AGTGAAGGCAAT	CSDA	sym.hmCG	Modified
A	0.425898	0.387772	0.510607	0.00937535	0.0104416	0.489871	0.39939	0.347733
C	0.151734	0.18111	0.18736	0.0860326	0.00742674	0.0687158	0.0780911	0.120262
G	0.161624	0.170153	0.147322	0.0115078	0.968749	0.328064	0.263429	0.387661
T	0.241553	0.233317	0.153278	0.0115078	0.0101107	0.0923931	0.227655	0.129858
E	0.0191919	0.0276481	0.00143388	0.881577	0.00327218	0.0209567	0.031435	0.0144858
p13A-A07-CSDA-AGTGAAGGCAAT	CSDA	sym.fCG	Homer
A	0.131	0.23	0.302	0.339	0.001	0.006	0.256	0.226
C	0.516	0.323	0.369	0.17	0.93	0.007	0.066	0.006
G	0.016	0.139	0.091	0.016	0.015	0.984	0.421	0.542
T	0.337	0.308	0.238	0.475	0.054	0.003	0.256	0.226
p13A-A07-CSDA-AGTGAAGGCAAT	CSDA	sym.fCG	Modified
A	0.171733	0.221134	0.336043	0.367034	0.0112088	0.0168875	0.212449	0.269272
C	0.373678	0.249824	0.187507	0.0900419	0.113462	0.00757154	0.116654	0.0802435
G	0.0680696	0.162825	0.176929	0.0772742	0.00720039	0.954422	0.363137	0.375125
T	0.333036	0.336934	0.292395	0.464054	0.0141781	0.0139925	0.269755	0.265932
E	0.0534833	0.029284	0.00712616	0.00159596	0.853951	0.00712616	0.0380062	0.00942731
p13A-A07-CSDA-AGTGAAGGCAAT	CSDA	hemi.mCG	Homer
A	0.33	0.03	0.666	0.401	0.001	0.001	0.332	0.316
C	0.403	0.847	0.312	0.157	0.997	0.001	0.091	0.001
G	0.001	0.001	0.021	0.001	0.001	0.997	0.524	0.488
T	0.266	0.122	0.001	0.441	0.001	0.001	0.053	0.194
p13A-A07-CSDA-AGTGAAGGCAAT	CSDA	hemi.mCG	Modified
A	0.340262	0.189706	0.543194	0.419243	0.00831381	0.0128864	0.331645	0.412705
C	0.252929	0.396153	0.167145	0.12996	0.118887	0.00782254	0.112803	0.0790568
G	0.100824	0.119039	0.116356	0.07199	0.00536618	0.949248	0.347215	0.288791
T	0.282669	0.249528	0.166578	0.378316	0.00653768	0.0133399	0.169564	0.211927
E	0.0233165	0.0455748	0.00672663	0.000491271	0.860895	0.0167032	0.0387726	0.00752022
p13A-A07-CSDA-AGTGAAGGCAAT	CSDA	hemi.hmCG	Homer
A	0.001	0.665	0.357	0.617	0.282	0.314	0.283	0.289
C	0.001	0.001	0.001	0.001	0.219	0.405	0.365	0.376
G	0.997	0.333	0.216	0.381	0.28	0.093	0.113	0.001
T	0.001	0.001	0.426	0.001	0.219	0.187	0.239	0.334
p13A-A07-CSDA-AGTGAAGGCAAT	CSDA	hemi.hmCG	Modified
A	0.0222563	0.672487	0.329336	0.524559	0.289524	0.221508	0.235226	0.168937
C	0.0250384	0.0258058	0.0321374	0.0263814	0.137375	0.225345	0.213354	0.189083
G	0.920472	0.227264	0.132003	0.318688	0.28089	0.182655	0.276957	0.112337
T	0.0251343	0.049693	0.400998	0.0360706	0.160495	0.147256	0.177667	0.213066
E	0.007099	0.0247506	0.105526	0.0943016	0.131715	0.223235	0.0967959	0.316577
p13A-A07-CSDA-AGTGAAGGCAAT	CSDA	hemi.fCG	Homer
A	0.185	0.348	0.887	0.557	0.268	0.397	0.656	0.25
C	0.361	0.224	0.066	0.092	0.476	0.001	0.001	0.218
G	0.207	0.173	0.046	0.001	0.045	0.495	0.342	0.254
T	0.247	0.254	0.001	0.35	0.212	0.107	0.001	0.279
p13A-A07-CSDA-AGTGAAGGCAAT	CSDA	hemi.fCG	Modified
A	0.203292	0.303406	0.759937	0.594729	0.0847925	0.113772	0.587725	0.269786
C	0.282963	0.187489	0.101208	0.0814218	0.153388	0.0102434	0.0372089	0.161312
G	0.165251	0.258667	0.0670198	0.044782	0.0300298	0.815444	0.295307	0.234547
T	0.21104	0.23087	0.0700403	0.272325	0.0495973	0.0422868	0.0534495	0.226668
E	0.137454	0.0195675	0.00179478	0.00674138	0.682192	0.0182542	0.0263089	0.107687
p13A-A07-CSDA-AGTGAAGGCAAT	CSDA	hemi.caCG	Homer
A	0.263	0.153	0.504	0.766	0.085	0.108	0.686	0.402
C	0.244	0.326	0.042	0.014	0.807	0.041	0.015	0.002
G	0.198	0.265	0.337	0.09	0.025	0.78	0.147	0.158
T	0.295	0.255	0.117	0.13	0.083	0.071	0.152	0.437
p13A-A07-CSDA-AGTGAAGGCAAT	CSDA	hemi.caCG	Modified
A	0.329757	0.253528	0.456175	0.699193	0.0184027	0.0235307	0.567355	0.452248
C	0.189191	0.18319	0.0966686	0.0678644	0.0889584	0.0049098	0.0572083	0.0351324
G	0.148458	0.200829	0.235525	0.109907	0.0097105	0.952102	0.193883	0.174644
T	0.286587	0.302844	0.205012	0.122127	0.0118563	0.0148022	0.173989	0.334376
E	0.0460067	0.0596087	0.00661914	0.000909223	0.871072	0.00461885	0.00756474	0.00360052
p11A-G04-CTCF-ATGTACGAAG	CTCF	sym.caCG	Homer
A	0.001	0.001	0.001	0.001	0.376	0.032	0.069	0.143	0.203	0.179
C	0.997	0.001	0.995	0.82	0.231	0.513	0.777	0.165	0.201	0.002
G	0.001	0.733	0.001	0.178	0.166	0.006	0.093	0.228	0.405	0.521
T	0.001	0.265	0.003	0.001	0.227	0.449	0.061	0.464	0.191	0.298
p11A-G04-CTCF-ATGTACGAAG	CTCF	sym.caCG	Modified
A	0.0506329	0.0662756	0.0969435	0.0824329	0.362149	0.133889	0.148297	0.184522	0.22826	0.203149
C	0.487805	0.0367397	0.599259	0.480807	0.1908	0.374807	0.439539	0.11907	0.0983843	0.0607183
G	0.0274776	0.70495	0.0362252	0.230935	0.190285	0.0649377	0.11979	0.241741	0.375322	0.444376
T	0.0612329	0.189873	0.117114	0.096326	0.246064	0.384687	0.161264	0.367089	0.204075	0.291757
E	0.372852	0.00216116	0.150458	0.109499	0.0107029	0.0416795	0.13111	0.0875785	0.093959	0
p11A-G04-CTCF-ATGTACGAAG	CTCF	hemi.mCG	Homer
A	0.021	0.809	0.042	0.001	0.001	0.001	0.001	0.158	0.042	0.001	0.021	0.681
C	0.259	0.021	0.042	0.997	0.001	0.997	0.997	0.799	0.873	0.997	0.021	0.063
G	0.063	0.105	0.832	0.001	0.997	0.001	0.001	0.001	0.001	0.001	0.001	0.086
T	0.657	0.065	0.084	0.001	0.001	0.001	0.001	0.042	0.084	0.001	0.957	0.17
p11A-G04-CTCF-ATGTACGAAG	CTCF	hemi.mCG	Modified
A	0.194388	0.51881	0.256794	0.0617863	0.113481	0.217137	0.204302	0.254227	0.181287	0.17456	0.214747	0.453129
C	0.253253	0.134992	0.168363	0.265823	0.0606356	0.415686	0.400549	0.301319	0.324688	0.417722	0.114544	0.13207
G	0.115871	0.120917	0.283881	0.0390369	0.712047	0.0805524	0.134992	0.17332	0.160131	0.252279	0.119147	0.176596
T	0.436488	0.225281	0.272904	0.0760379	0.102062	0.207931	0.160485	0.188457	0.182084	0.155439	0.551562	0.238205
E	0	0	0.0180579	0.557316	0.011773	0.0786935	0.0996725	0.0826768	0.15181	0	0	0
p11A-G04-CTCF-ATGTACGAAG	CTCF	hemi.fCG	Homer
A	0.004	0.001	0.044	0.001	0.16	0.024	0.026	0.032
C	0.991	0.004	0.927	0.997	0.803	0.843	0.972	0.061
G	0.004	0.991	0.002	0.001	0.007	0.014	0.001	0.001
T	0.001	0.004	0.027	0.001	0.03	0.119	0.001	0.906
p11A-G04-CTCF-ATGTACGAAG	CTCF	hemi.fCG	Modified
A	0.046225	0.0899186	0.245433	0.224301	0.319172	0.209443	0.212635	0.209773
C	0.260951	0.0244332	0.451574	0.46225	0.35208	0.37101	0.398965	0.141426
G	0.0140876	0.801893	0.0577812	0.0946511	0.102355	0.121065	0.140546	0.161127
T	0.0527185	0.0803434	0.197777	0.168831	0.170262	0.224081	0.155734	0.437046
E	0.626018	0.00341184	0.0474356	0.049967	0.0561303	0.0744002	0.0920097	0.0506273
p11A-G04-CTCF-ATGTACGAAG	CTCF	hemi.caCG	Homer
A	0.649	0.173	0.001	0.001	0.126	0.04	0.185	0.103	0.092	0.184
C	0.091	0.069	0.993	0.001	0.816	0.88	0.511	0.702	0.537	0.097
G	0.035	0.724	0.001	0.997	0.001	0.04	0.281	0.068	0.194	0.057
T	0.225	0.034	0.005	0.001	0.057	0.04	0.023	0.127	0.177	0.662
p11A-G04-CTCF-ATGTACGAAG	CTCF	hemi.caCG	Modified
A	0.526065	0.355757	0.0525807	0.0936272	0.326116	0.234487	0.303112	0.245763	0.218764	0.264192
C	0.0940782	0.12649	0.271538	0.0284812	0.359108	0.383079	0.255236	0.278497	0.264257	0.0945937
G	0.0438817	0.302468	0.0157871	0.795863	0.0356337	0.0847348	0.229332	0.134416	0.24325	0.141053
T	0.301824	0.211096	0.0627618	0.0815774	0.244603	0.179393	0.164895	0.229396	0.221986	0.500161
E	0.0341517	0.00418841	0.597268	0.00045106	0.0345383	0.118307	0.0474257	0.111927	0.051743	0
p8A-A01-DMBX1-ACTGGATTTG	DMBX1	CG	Homer
A	0.148	0.116	0.214	0.846	0.853	0.16	0.097	0.018
C	0.556	0.669	0.078	0.049	0.045	0.09	0.665	0.68
G	0.19	0.07	0.068	0.078	0.029	0.061	0.093	0.225
T	0.106	0.145	0.64	0.027	0.073	0.689	0.145	0.077
p8A-A01-DMBX1-ACTGGATTTG	DMBX1	sym.caCG	Homer
A	0.192	0.213	0.763	0.997	0.164	0.288	0.001	0.001	0.311	0.32
C	0.331	0.101	0.003	0.001	0.094	0.39	0.86	0.001	0.38	0.252
G	0.145	0.151	0.048	0.001	0.209	0.051	0.138	0.997	0.162	0.342
T	0.332	0.535	0.186	0.001	0.533	0.271	0.001	0.001	0.147	0.086
p8A-A01-DMBX1-ACTGGATTTG	DMBX1	sym.caCG	Modified
A	0.237724	0.238013	0.57669	0.770942	0.271375	0.261265	0.0264298	0.0265742	0.318458	0.269209
C	0.231658	0.110196	0.074379	0.0525708	0.0943096	0.250578	0.122473	0.0151646	0.219671	0.19223
G	0.13937	0.128827	0.092721	0.0616696	0.191652	0.102253	0.092721	0.915078	0.136626	0.30777
T	0.358897	0.50491	0.250289	0.102397	0.42591	0.314125	0.0200751	0.0330734	0.230936	0.230791
E	0.0323512	0.0180531	0.00592143	0.0124206	0.0167533	0.0717793	0.738302	0.0101098	0.0943096	0
p8A-A01-DMBX1-ACTGGATTTG	DMBX1	hemi.mCG	Homer
A	0.129	0.001	0.597	0.963	0.133	0.178	0.05	0.093
C	0.467	0.001	0.129	0.001	0.001	0.72	0.512	0.355
G	0.156	0.225	0.045	0.001	0.106	0.056	0.278	0.445
T	0.248	0.773	0.229	0.035	0.76	0.046	0.16	0.106
p8A-A01-DMBX1-ACTGGATTTG	DMBX1	hemi.mCG	Modified
A	0.184243	0.105149	0.527916	0.807692	0.174938	0.128102	0.0350496	0.0713399
C	0.32072	0.0483871	0.130273	0.0536601	0.0648263	0.391439	0.143921	0.192618
G	0.113213	0.241315	0.0775434	0.0744417	0.165633	0.0973945	0.388337	0.496588
T	0.263027	0.599256	0.244417	0.0539702	0.585608	0.064206	0.0697891	0.0849876
E	0.118797	0.0058933	0.0198511	0.0102357	0.00899504	0.318859	0.362903	0.154467
p8A-A01-DMBX1-ACTGGATTTG	DMBX1	hemi.fCG	Homer
A	0.066	0.159	0.108	0.834	0.831	0.111	0.07	0.032
C	0.678	0.093	0.107	0.045	0.037	0.156	0.717	0.815
G	0.131	0.081	0.021	0.062	0.064	0.034	0.125	0.107
T	0.125	0.667	0.764	0.059	0.068	0.699	0.088	0.046
p8A-A01-DMBX1-ACTGGATTTG	DMBX1	hemi.fCG	Modified
A	0.126761	0.184977	0.162441	0.652582	0.673239	0.144601	0.113146	0.028169
C	0.469484	0.128638	0.144131	0.0920188	0.0892019	0.161502	0.408451	0.242254
G	0.101408	0.233803	0.0765258	0.131455	0.114085	0.124413	0.182629	0.238028
T	0.150704	0.428169	0.574178	0.0981221	0.103756	0.500939	0.0901408	0.0300469
E	0.151643	0.0244131	0.042723	0.0258216	0.0197183	0.0685446	0.205634	0.461502
p8A-A01-DMBX1-ACTGGATTTG	DMBX1	hemi.caCG	Homer
A	0.062	0.03	0.133	0.58	0.031	0.07	0.581	0.38
C	0.742	0.233	0.108	0.102	0.033	0.053	0.143	0.204
G	0.151	0.718	0.602	0.147	0.021	0.108	0.107	0.222
T	0.045	0.019	0.157	0.171	0.915	0.769	0.169	0.194
p8A-A01-DMBX1-ACTGGATTTG	DMBX1	hemi.caCG	Modified
A	0.0474067	0.0120581	0.18335	0.55071	0.077965	0.146515	0.607367	0.39445
C	0.145028	0.0156921	0.126528	0.123059	0.0518665	0.0611166	0.0829204	0.122564
G	0.047737	0.803105	0.464321	0.129336	0.043112	0.0819293	0.097291	0.195243
T	0.0322101	0.00809382	0.201685	0.19227	0.819789	0.701189	0.185993	0.2481
E	0.727618	0.161051	0.0241163	0.00462504	0.00726792	0.00925008	0.0264288	0.0396432
p17A-A02-DMTF1-ACCTGACTGGAT	DMTF1	CG	Homer
A	0.099	0.97	0.001	0.299	0.001	0.002	0.023	0.026
C	0.778	0.012	0.001	0.672	0.992	0.001	0.029	0.039
G	0.083	0.017	0.038	0.017	0.006	0.989	0.926	0.934
T	0.04	0.001	0.96	0.012	0.001	0.008	0.022	0.001
p17A-A02-DMTF1-ACCTGACTGGAT	DMTF1	sym.mCG	Homer
A	0.404	0.001	0.997	0.001	0.118	0.001	0.001	0.069
C	0.044	0.972	0.001	0.001	0.88	0.997	0.429	0.392
G	0.401	0.001	0.001	0.001	0.001	0.001	0.001	0.2
T	0.151	0.026	0.001	0.997	0.001	0.001	0.569	0.339
p17A-A02-DMTF1-ACCTGACTGGAT	DMTF1	sym.mCG	Modified
A	0.371959	0.0654642	0.582495	0.117563	0.162071	0.0593006	0.0863557	0.0977746
C	0.131512	0.591643	0.0742231	0.0995913	0.521378	0.478362	0.222539	0.188607
G	0.289171	0.0652047	0.240641	0.0820087	0.0764939	0.206514	0.2385	0.324985
T	0.18718	0.103744	0.0895348	0.6828	0.0828521	0.0708493	0.235515	0.173101
E	0.0201129	0.173944	0.0131058	0.0180367	0.157205	0.184974	0.217089	0.215532
p17A-A02-DMTF1-ACCTGACTGGAT	DMTF1	sym.hmCG	Homer
A	0.615	0.02	0.98	0.022	0.173	0.002	0.02	0.085	0.159	0.207
C	0.087	0.931	0.006	0.011	0.821	0.971	0.335	0.546	0.287	0.372
G	0.122	0.009	0.013	0.001	0.002	0.02	0.394	0.165	0.517	0.29
T	0.176	0.04	0.001	0.966	0.004	0.007	0.25	0.204	0.037	0.131
p17A-A02-DMTF1-ACCTGACTGGAT	DMTF1	sym.hmCG	Modified
A	0.43678	0.096768	0.60291	0.130278	0.215646	0.0674037	0.0928528	0.120528	0.175956	0.242976
C	0.172847	0.563181	0.0884769	0.0871718	0.479004	0.415937	0.183594	0.268271	0.198603	0.30727
G	0.152426	0.10456	0.180101	0.071626	0.083103	0.131698	0.454207	0.204706	0.411331	0.250115
T	0.214571	0.128858	0.123484	0.702787	0.124175	0.0585752	0.159796	0.181023	0.116766	0.199639
E	0.0233763	0.106633	0.0050284	0.00813757	0.0980731	0.326386	0.10955	0.225472	0.0973438	0
p17A-A02-DMTF1-ACCTGACTGGAT	DMTF1	sym.fCG	Homer
A	0.861	0.001	0.995	0.001	0.001	0.014	0.025	0.034
C	0.028	0.99	0.003	0.001	0.986	0.984	0.728	0.238
G	0.062	0.001	0.001	0.001	0.012	0.001	0.119	0.172
T	0.049	0.008	0.001	0.997	0.001	0.001	0.128	0.556
p17A-A02-DMTF1-ACCTGACTGGAT	DMTF1	sym.fCG	Modified
A	0.558628	0.0743886	0.546264	0.135258	0.12106	0.0835598	0.0849864	0.119497
C	0.138383	0.585802	0.0870924	0.104891	0.518478	0.414538	0.277921	0.18716
G	0.107609	0.0848505	0.223709	0.0783288	0.0913723	0.203057	0.295245	0.313247
T	0.169837	0.097894	0.124524	0.658899	0.102785	0.0556386	0.104823	0.250272
E	0.0255435	0.157065	0.0184103	0.0226223	0.166304	0.243207	0.237024	0.129823
p17A-A02-DMTF1-ACCTGACTGGAT	DMTF1	sym.caCG	Homer
A	0.653	0.246	0.906	0.034	0.347	0.097	0.025	0.257
C	0.044	0.524	0.034	0.001	0.609	0.834	0.467	0.294
G	0.123	0.147	0.023	0.01	0.034	0.056	0.395	0.156
T	0.18	0.083	0.037	0.955	0.01	0.013	0.113	0.294
p17A-A02-DMTF1-ACCTGACTGGAT	DMTF1	sym.caCG	Modified
A	0.526602	0.203003	0.670709	0.0736616	0.335272	0.0598862	0.0499876	0.189846
C	0.108307	0.436856	0.0663202	0.0479254	0.414048	0.304091	0.138002	0.191413
G	0.116019	0.141178	0.14192	0.0416976	0.089788	0.10744	0.587891	0.25464
T	0.21752	0.147529	0.118123	0.831024	0.076425	0.0183948	0.0646705	0.229811
E	0.0315516	0.0714345	0.00292832	0.00569166	0.0844675	0.510187	0.159449	0.13429
p17A-A02-DMTF1-ACCTGACTGGAT	DMTF1	hemi.mCG	Homer
A	0.004	0.001	0.001	0.184	0.415	0.252	0.239	0.3	0.001	0.001
C	0.006	0.001	0.002	0.216	0.364	0.462	0.304	0.178	0.997	0.001
G	0.912	0.996	0.996	0.121	0.001	0.004	0.104	0.174	0.001	0.997
T	0.078	0.002	0.001	0.479	0.22	0.282	0.353	0.348	0.001	0.001
p17A-A02-DMTF1-ACCTGACTGGAT	DMTF1	hemi.mCG	Modified
A	0.0948667	0.0893	0.117033	0.239333	0.376167	0.311433	0.160167	0.267033	0.0415333	0.0319667
C	0.102333	0.0734667	0.0705333	0.2091	0.277733	0.2845	0.261967	0.253833	0.1716	0.00886667
G	0.5644	0.670967	0.709467	0.180833	0.0846	0.100667	0.1736	0.212833	0.0592	0.930133
T	0.151667	0.1006	0.0899667	0.354667	0.235667	0.247933	0.351633	0.2553	0.0540667	0.0290333
E	0.0867333	0.0656667	0.013	0.0160667	0.0258333	0.0554667	0.0526333	0.011	0.6736	0
p17A-A02-DMTF1-ACCTGACTGGAT	DMTF1	hemi.hmCG	Homer
A	0.04	0.01	0.018	0.252	0.359	0.332	0.233	0.284	0.001	0.001
C	0.089	0.036	0.006	0.218	0.361	0.36	0.261	0.346	0.992	0.001
G	0.665	0.939	0.964	0.159	0.058	0.033	0.098	0.141	0.001	0.997
T	0.206	0.015	0.012	0.371	0.222	0.274	0.408	0.228	0.006	0.001
p17A-A02-DMTF1-ACCTGACTGGAT	DMTF1	hemi.hmCG	Modified
A	0.1216	0.1093	0.1383	0.2649	0.328667	0.354967	0.1586	0.277233	0.0413333	0.0184333
C	0.122633	0.0972667	0.0797333	0.194267	0.291767	0.2467	0.260567	0.320933	0.1792	0.00416667
G	0.445867	0.598367	0.6567	0.1926	0.116433	0.1165	0.149633	0.178533	0.0507667	0.960833
T	0.2188	0.1251	0.108933	0.3256	0.231033	0.2421	0.3932	0.210367	0.0515	0.0165667
E	0.0911	0.0699667	0.0163333	0.0226333	0.0321	0.0397333	0.038	0.0129333	0.6772	0
p17A-A02-DMTF1-ACCTGACTGGAT	DMTF1	hemi.fCG	Homer
A	0.475	0.196	0.997	0.001	0.369	0.001	0.001	0.196
C	0.001	0.678	0.001	0.001	0.629	0.997	0.196	0.132
G	0.267	0.001	0.001	0.001	0.001	0.001	0.723	0.458
T	0.257	0.125	0.001	0.997	0.001	0.001	0.08	0.214
p17A-A02-DMTF1-ACCTGACTGGAT	DMTF1	hemi.fCG	Modified
A	0.420547	0.154637	0.696914	0.0774681	0.2683	0.0223228	0.0215545	0.138418
C	0.125699	0.532801	0.0836143	0.106407	0.536899	0.309915	0.0696146	0.190875
G	0.207649	0.0833155	0.134662	0.0476333	0.0661146	0.0676512	0.69	0.419779
T	0.229374	0.162192	0.080968	0.762218	0.0723889	0.0163899	0.0318836	0.171796
E	0.0167314	0.0670537	0.00384139	0.00627428	0.0562978	0.583721	0.186948	0.0791327
p17A-A02-DMTF1-ACCTGACTGGAT	DMTF1	hemi.caCG	Homer
A	0.502	0.405	0.233	0.734	0.002	0.001	0.377	0.001	0.001	0.483
C	0.137	0.027	0.069	0.08	0.996	0.997	0.349	0.988	0.001	0.239
G	0.163	0.257	0.107	0.085	0.001	0.001	0.089	0.01	0.997	0.061
T	0.198	0.311	0.591	0.101	0.001	0.001	0.185	0.001	0.001	0.218
p17A-A02-DMTF1-ACCTGACTGGAT	DMTF1	hemi.caCG	Modified
A	0.3707	0.347	0.2591	0.5218	0.143067	0.0958333	0.268533	0.0216333	0.0618333	0.391767
C	0.167767	0.1025	0.1226	0.1446	0.596367	0.593567	0.328467	0.1896	0.0266	0.210167
G	0.207667	0.2879	0.143367	0.111033	0.0608333	0.0826	0.185533	0.0767667	0.8566	0.1289
T	0.2005	0.2463	0.459	0.209467	0.153333	0.1208	0.1664	0.0252667	0.0450667	0.269167
E	0.0533667	0.0163	0.0159333	0.0131	0.0464	0.1072	0.0510667	0.686733	0.0099	0
p16A-C05-E2f1-ACTAATGCCA	E2F1	CG	Homer
A	0.34	0.204	0.183	0.11	0.068	0.001	0.001	0.001	0.001	0.001	0.624	0.671
C	0.11	0.147	0.031	0.047	0.141	0.009	0.997	0.001	0.997	0.806	0.188	0.084
G	0.099	0.136	0.063	0.193	0.786	0.989	0.001	0.997	0.001	0.141	0.026	0.031
T	0.451	0.513	0.723	0.65	0.005	0.001	0.001	0.001	0.001	0.052	0.162	0.214
p16A-C05-E2f1-ACTAATGCCA	E2F1	hemi.mCG	Homer
A	0.117	0.046	0.001	0.011	0.001	0.001	0.001	0.012
C	0.053	0.054	0.017	0.005	0.992	0.002	0.997	0.914
G	0.113	0.07	0.981	0.983	0.001	0.996	0.001	0.032
T	0.717	0.83	0.001	0.001	0.006	0.001	0.001	0.042
p16A-C05-E2f1-ACTAATGCCA	E2F1	hemi.mCG	Modified
A	0.211738	0.104383	0.153418	0.175334	0.0620357	0.0657504	0.144502	0.14636
C	0.104012	0.0705795	0.102155	0.0936107	0.243314	0.0349183	0.504458	0.255944
G	0.130758	0.112556	0.505201	0.613299	0.0352897	0.816122	0.0954681	0.239227
T	0.544577	0.625557	0.145245	0.111813	0.0854383	0.0783804	0.157504	0.231055
E	0.00891531	0.0869242	0.0939822	0.00594354	0.573923	0.00482912	0.0980684	0.127415
p16A-C05-E2f1-ACTAATGCCA	E2F1	hemi.hmCG	Homer
A	0.412	0.514	0.001	0.001	0.001	0.001	0.001	0.001
C	0.444	0.037	0.004	0.001	0.997	0.001	0.997	0.997
G	0.007	0.239	0.994	0.997	0.001	0.997	0.001	0.001
T	0.137	0.21	0.001	0.001	0.001	0.001	0.001	0.001
p16A-C05-E2f1-ACTAATGCCA	E2F1	hemi.hmCG	Modified
A	0.35493	0.435493	0.200845	0.190704	0.123662	0.153521	0.215775	0.159437
C	0.353803	0.0461972	0.10169	0.102535	0.312676	0.0369014	0.401972	0.331268
G	0.0197183	0.27493	0.405352	0.49831	0.0346479	0.673803	0.0853521	0.136901
T	0.123662	0.19831	0.196901	0.206197	0.113803	0.130704	0.221408	0.158592
E	0.147887	0.0450704	0.0952113	0.00225352	0.415211	0.00507042	0.075493	0.213803
p16A-C05-E2f1-ACTAATGCCA	E2F1	hemi.caCG	Homer
A	0.287	0.293	0.001	0.001	0.001	0.001	0.001	0.001
C	0.212	0.368	0.307	0.001	0.997	0.001	0.997	0.706
G	0.081	0.218	0.691	0.997	0.001	0.997	0.001	0.292
T	0.42	0.121	0.001	0.001	0.001	0.001	0.001	0.001
p16A-C05-E2f1-ACTAATGCCA	E2F1	hemi.caCG	Modified
A	0.334446	0.303622	0.167223	0.195222	0.148985	0.136142	0.197791	0.184177
C	0.147701	0.283329	0.143334	0.0446956	0.260981	0.0305677	0.396096	0.31775
G	0.015926	0.127665	0.366555	0.569484	0.0341639	0.703827	0.063961	0.284357
T	0.4729	0.0881069	0.12972	0.190085	0.137426	0.129206	0.212176	0.182379
E	0.0290265	0.197277	0.193167	0.000513743	0.418443	0.000256871	0.129977	0.0313383
p13A-B06-E2F4-AACACAAATAGG	E2F4	CG	Homer
A	0.033	0.079	0.089	0.001	0.001	0.711	0.404	0.172
C	0.085	0.814	0.06	0.817	0.783	0.083	0.27	0.306
G	0.8	0.001	0.786	0.139	0.148	0.166	0.158	0.268
T	0.082	0.106	0.065	0.043	0.068	0.04	0.168	0.255
p16A-A01-E2f5-AGCACTAAACTC	E2F5	CG	Homer
A	0.063	0.01	0.035	0.079	0.118	0.05	0.387	0.155
C	0.361	0.049	0.756	0.102	0.729	0.487	0.137	0.129
G	0.453	0.845	0.027	0.786	0.111	0.309	0.169	0.064
T	0.123	0.096	0.182	0.033	0.042	0.155	0.308	0.652
p11A-E09-EGR2-ACCTGTCCGATT	EGR2	CG	Homer
A	0.109	0.127	0.001	0.094	0.069	0.798	0.001	0.178	0.098	0.411
C	0.834	0.04	0.993	0.889	0.646	0.179	0.997	0.077	0.68	0.233
G	0.011	0.709	0.005	0.006	0.006	0.017	0.001	0.641	0.04	0.197
T	0.046	0.124	0.001	0.011	0.279	0.006	0.001	0.104	0.182	0.158
p11A-E09-EGR2-ACCTGTCCGATT	EGR2	sym.mCG	Homer
A	0.329	0.022	0.095	0.047	0.067	0.033	0.821	0.006	0.162	0.108
C	0.585	0.906	0.061	0.909	0.875	0.833	0.118	0.971	0.103	0.734
G	0.046	0.033	0.794	0.011	0.036	0.017	0.022	0.006	0.58	0.028
T	0.04	0.039	0.05	0.033	0.022	0.117	0.039	0.017	0.155	0.13
p11A-E09-EGR2-ACCTGTCCGATT	EGR2	sym.mCG	Modified
A	0.334344	0.0987874	0.152282	0.184379	0.212019	0.1653	0.559914	0.103602	0.170827	0.233951
C	0.358417	0.312589	0.107168	0.52122	0.479494	0.470756	0.152461	0.367867	0.115728	0.43224
G	0.0761412	0.107703	0.606277	0.0873752	0.105385	0.104137	0.101819	0.0650856	0.536733	0.119294
T	0.172611	0.0927247	0.123573	0.159772	0.14408	0.212197	0.174572	0.108773	0.153887	0.214515
E	0.0584879	0.388195	0.010699	0.0472539	0.0590228	0.0476106	0.011234	0.354672	0.0228245	0
p11A-E09-EGR2-ACCTGTCCGATT	EGR2	sym.fCG	Homer
A	0.303	0.288	0.079	0.001	0.001	0.757	0.001	0.225	0.001	0.35
C	0.695	0.069	0.852	0.997	0.715	0.241	0.997	0.088	0.763	0.149
G	0.001	0.396	0.068	0.001	0.001	0.001	0.001	0.504	0.08	0.41
T	0.001	0.247	0.001	0.001	0.283	0.001	0.001	0.183	0.156	0.091
p11A-E09-EGR2-ACCTGTCCGATT	EGR2	sym.fCG	Modified
A	0.233715	0.282332	0.196695	0.110899	0.125993	0.588179	0.0846838	0.211471	0.108675	0.30108
C	0.389736	0.124563	0.542262	0.632825	0.489832	0.211948	0.455831	0.146965	0.399587	0.184779
G	0.0519542	0.353352	0.102161	0.0783286	0.105815	0.0786463	0.0417858	0.462981	0.0932634	0.37496
T	0.110582	0.216714	0.117572	0.105815	0.23864	0.10931	0.0783286	0.151096	0.167461	0.13918
E	0.214013	0.0230378	0.0413092	0.0721322	0.0397204	0.0119161	0.339371	0.0274865	0.231014	0
p11A-E09-EGR2-ACCTGTCCGATT	EGR2	hemi.mCG	Homer
A	0.001	0.099	0.001	0.001	0.001	0.828	0.001	0.159	0.001	0.511
C	0.997	0.001	0.997	0.997	0.927	0.17	0.997	0.001	0.836	0.16
G	0.001	0.826	0.001	0.001	0.001	0.001	0.001	0.776	0.001	0.209
T	0.001	0.074	0.001	0.001	0.071	0.001	0.001	0.064	0.162	0.12
p11A-E09-EGR2-ACCTGTCCGATT	EGR2	hemi.mCG	Modified
A	0.102992	0.172293	0.16852	0.141382	0.142375	0.582208	0.0990866	0.171101	0.139793	0.364244
C	0.375298	0.0739343	0.560961	0.568441	0.519261	0.196121	0.385425	0.0889595	0.39072	0.17044
G	0.061292	0.612722	0.100146	0.0845248	0.109809	0.0774424	0.0557321	0.604713	0.134432	0.279587
T	0.095049	0.131056	0.14211	0.142176	0.19718	0.131255	0.0959095	0.120797	0.224782	0.185729
E	0.365369	0.0099947	0.0282632	0.0634763	0.0313741	0.0129733	0.363847	0.0144294	0.110273	0
p11A-E09-EGR2-ACCTGTCCGATT	EGR2	hemi.hmCG	Homer
A	0.139	0.001	0.001	0.028	0.9	0.001	0.112	0.015
C	0.001	0.997	0.988	0.92	0.098	0.997	0.035	0.864
G	0.806	0.001	0.001	0.001	0.001	0.001	0.796	0.001
T	0.054	0.001	0.01	0.051	0.001	0.001	0.057	0.12
p11A-E09-EGR2-ACCTGTCCGATT	EGR2	hemi.hmCG	Modified
A	0.330313	0.153762	0.140308	0.171609	0.642504	0.0597657	0.114589	0.165019
C	0.10443	0.5432	0.504851	0.448197	0.120904	0.280249	0.0525352	0.369303
G	0.334157	0.0881384	0.117426	0.128226	0.0875892	0.0229727	0.71966	0.0885045
T	0.222771	0.141131	0.151382	0.190646	0.140033	0.0642504	0.0977485	0.203826
E	0.00832876	0.073769	0.0860333	0.0613216	0.00896943	0.572762	0.0154677	0.173348
p11A-E09-EGR2-ACCTGTCCGATT	EGR2	hemi.fCG	Homer
A	0.206	0.001	0.001	0.001	0.803	0.001	0.382	0.118
C	0.001	0.997	0.997	0.584	0.195	0.997	0.07	0.664
G	0.59	0.001	0.001	0.001	0.001	0.001	0.45	0.001
T	0.203	0.001	0.001	0.414	0.001	0.001	0.099	0.217
p11A-E09-EGR2-ACCTGTCCGATT	EGR2	hemi.fCG	Modified
A	0.347909	0.115501	0.0934861	0.112183	0.656614	0.030961	0.160535	0.127865
C	0.108665	0.670084	0.665259	0.529554	0.176216	0.343185	0.0698633	0.437274
G	0.296643	0.061922	0.114294	0.0791114	0.0803177	0.0210092	0.685665	0.066546
T	0.235525	0.0701649	0.0711701	0.227081	0.0757941	0.0314636	0.0635304	0.174608
E	0.0112585	0.0823281	0.0557901	0.0520708	0.0110575	0.573382	0.0204061	0.193707
p11A-E09-EGR2-ACCTGTCCGATT	EGR2	hemi.caCG	Homer
A	0.152	0.013	0.168	0.093	0.737	0.013	0.282	0.135
C	0.055	0.985	0.806	0.485	0.232	0.929	0.141	0.624
G	0.624	0.001	0.001	0.001	0.006	0.001	0.466	0.032
T	0.169	0.001	0.025	0.421	0.025	0.057	0.11	0.209
p11A-E09-EGR2-ACCTGTCCGATT	EGR2	hemi.caCG	Modified
A	0.290489	0.139956	0.230834	0.190049	0.671603	0.0515316	0.144695	0.209088
C	0.0959553	0.548147	0.424183	0.268912	0.133948	0.289051	0.0614317	0.266881
G	0.333305	0.0858013	0.11914	0.109832	0.0561855	0.0209003	0.684211	0.094263
T	0.269758	0.134794	0.147318	0.400152	0.126502	0.0556778	0.0860552	0.25935
E	0.0104925	0.0913014	0.0785243	0.0310543	0.0117617	0.58284	0.0236081	0.170418
p6A-E09-ELF1-ACCAACACACTG	ELF1	CG	Homer
A	0.09	0.1	0.613	0.001	0.132	0.055	0.101	0.055
C	0.411	0.317	0.04	0.445	0.013	0.001	0.841	0.732
G	0.326	0.23	0.098	0.226	0.001	0.012	0.011	0.196
T	0.173	0.352	0.249	0.328	0.854	0.932	0.047	0.017
p6A-E09-ELF1-ACCAACACACTG	ELF1	sym.mCG	Homer
A	0.268	0.18	0.001	0.001	0.107	0.629	0.001	0.001	0.001	0.001	0.001	0.001
C	0.269	0.233	0.997	0.001	0.496	0.001	0.716	0.001	0.001	0.997	0.997	0.158
G	0.124	0.268	0.001	0.997	0.16	0.282	0.001	0.001	0.001	0.001	0.001	0.425
T	0.339	0.32	0.001	0.001	0.237	0.088	0.282	0.997	0.997	0.001	0.001	0.415
p6A-E09-ELF1-ACCAACACACTG	ELF1	sym.mCG	Modified
A	0.287296	0.238345	0.0425408	0.0530303	0.182401	0.375583	0.174534	0.18648	0.199592	0.20979	0.207168	0.202214
C	0.231061	0.273601	0.206294	0.0448718	0.229021	0.0976107	0.330128	0.125291	0.109848	0.474942	0.482517	0.201923
G	0.154138	0.169289	0.030303	0.798077	0.203089	0.318765	0.159382	0.173368	0.166667	0.134907	0.124417	0.272727
T	0.327506	0.318765	0.0536131	0.0649767	0.236597	0.184732	0.260198	0.485723	0.506702	0.18007	0.185897	0.322844
E	0	0	0.667249	0.0390443	0.148893	0.02331	0.0757576	0.0288462	0.0168998	0	0	0
p6A-E09-ELF1-ACCAACACACTG	ELF1	sym.fCG	Homer
A	0.001	0.001	0.905	0.597	0.261	0.201	0.281	0.141	0.001	0.144
C	0.001	0.001	0.001	0.18	0.135	0.263	0.32	0.468	0.473	0.14
G	0.997	0.997	0.001	0.001	0.603	0.001	0.221	0.241	0.484	0.591
T	0.001	0.001	0.093	0.222	0.001	0.535	0.178	0.15	0.042	0.125
p6A-E09-ELF1-ACCAACACACTG	ELF1	sym.fCG	Modified
A	0.105303	0.0782764	0.689954	0.448241	0.226925	0.192249	0.266701	0.1846	0.0754717	0.157063
C	0.0576237	0.0706272	0.063743	0.119327	0.108618	0.190209	0.191484	0.188169	0.112953	0.0986741
G	0.611933	0.721826	0.0652728	0.063233	0.561448	0.0800612	0.27333	0.259052	0.4077	0.596889
T	0.123406	0.119837	0.169046	0.227945	0.0882203	0.452575	0.174656	0.144569	0.0854156	0.147374
E	0.101734	0.00943396	0.0119837	0.141254	0.0147884	0.0849057	0.0938297	0.22361	0.31846	0
p6A-E09-ELF1-ACCAACACACTG	ELF1	sym.caCG	Homer
A	0.274	0.293	0.008	0.019	0.188	0.727	0.009	0.065	0.028	0.018	0.019	0.066
C	0.207	0.217	0.99	0.009	0.359	0.085	0.529	0.001	0.028	0.963	0.567	0.405
G	0.208	0.291	0.001	0.953	0.188	0.094	0.076	0.018	0.001	0.001	0.395	0.019
T	0.311	0.199	0.001	0.019	0.265	0.094	0.386	0.916	0.943	0.018	0.019	0.51
p6A-E09-ELF1-ACCAACACACTG	ELF1	sym.caCG	Modified
A	0.301278	0.294437	0.0312379	0.0485349	0.245773	0.471796	0.203434	0.225636	0.199819	0.224861	0.215309	0.208468
C	0.217891	0.233768	0.178521	0.0369175	0.198787	0.106493	0.25029	0.0899703	0.102491	0.436427	0.324255	0.261004
G	0.17155	0.165742	0.0131664	0.822383	0.210275	0.197754	0.165742	0.158513	0.111656	0.135536	0.282045	0.139538
T	0.309281	0.306054	0.0303343	0.0475023	0.264748	0.190267	0.322706	0.514005	0.56112	0.203175	0.178392	0.39099
E	0	0	0.746741	0.0446624	0.0804182	0.0336905	0.0576998	0.0118756	0.0249129	0	0	0
p6A-E09-ELF1-ACCAACACACTG	ELF1	hemi.mCG	Homer
A	0.309	0.276	0.001	0.001	0.128	0.77	0.001	0.001	0.001	0.001	0.001	0.001
C	0.269	0.265	0.997	0.001	0.517	0.019	0.71	0.001	0.001	0.997	0.997	0.001
G	0.119	0.231	0.001	0.997	0.162	0.149	0.015	0.001	0.001	0.001	0.001	0.879
T	0.303	0.228	0.001	0.001	0.193	0.062	0.274	0.997	0.997	0.001	0.001	0.119
p6A-E09-ELF1-ACCAACACACTG	ELF1	hemi.mCG	Modified
A	0.243496	0.203249	0.0244358	0.0218485	0.0986057	0.546212	0.260888	0.15797	0.137416	0.164439	0.150065	0.155671
C	0.207417	0.405203	0.128072	0.0350726	0.256576	0.0878252	0.305304	0.0924249	0.0865316	0.532413	0.600115	0.160989
G	0.137991	0.17795	0.0158114	0.860285	0.376168	0.219779	0.102055	0.193762	0.0957309	0.119017	0.109099	0.481386
T	0.411097	0.213454	0.0405347	0.0304729	0.186862	0.131666	0.294524	0.540319	0.67256	0.184131	0.140722	0.201955
E	0	0	0.791146	0.0521777	0.0817881	0.0145178	0.0372287	0.0153802	0.00776197	0	0	0
p6A-E09-ELF1-ACCAACACACTG	ELF1	hemi.hmCG	Homer
A	0.301	0.472	0.001	0.001	0.08	0.914	0.001	0.016	0.004	0.001	0.001	0.01
C	0.299	0.22	0.994	0.001	0.566	0.021	0.874	0.001	0.001	0.989	0.997	0.001
G	0.145	0.15	0.001	0.997	0.086	0.027	0.01	0.005	0.001	0.005	0.001	0.925
T	0.255	0.157	0.004	0.001	0.268	0.038	0.115	0.978	0.994	0.005	0.001	0.064
p6A-E09-ELF1-ACCAACACACTG	ELF1	hemi.hmCG	Modified
A	0.253067	0.240308	0.0266645	0.0232292	0.115655	0.588909	0.301161	0.18387	0.15737	0.178963	0.181907	0.171274
C	0.226403	0.400785	0.130869	0.0433502	0.250286	0.0937347	0.309832	0.103059	0.0956977	0.496156	0.549321	0.168821
G	0.132668	0.152135	0.0130869	0.845575	0.375102	0.167185	0.0981515	0.201374	0.107312	0.138557	0.121381	0.450025
T	0.387862	0.206772	0.0430231	0.0404057	0.186161	0.137576	0.243743	0.489285	0.628333	0.186324	0.147391	0.209881
E	0	0	0.786357	0.0474399	0.0727957	0.0125961	0.0471127	0.0224113	0.0112874	0	0	0
p6A-E09-ELF1-ACCAACACACTG	ELF1	hemi.fCG	Homer
A	0.325	0.312	0.001	0.001	0.112	0.596	0.001	0.001	0.001	0.001	0.001	0.001
C	0.243	0.251	0.997	0.001	0.304	0.001	0.65	0.001	0.001	0.997	0.997	0.001
G	0.19	0.169	0.001	0.997	0.228	0.283	0.017	0.001	0.001	0.001	0.001	0.613
T	0.243	0.268	0.001	0.001	0.355	0.12	0.332	0.997	0.997	0.001	0.001	0.385
p6A-E09-ELF1-ACCAACACACTG	ELF1	hemi.fCG	Modified
A	0.251343	0.228511	0.0345357	0.0260936	0.129893	0.515157	0.264582	0.178243	0.160591	0.185917	0.180353	0.181504
C	0.197429	0.380276	0.149079	0.0410591	0.186493	0.076746	0.298542	0.0999616	0.0963162	0.502878	0.549885	0.170184
G	0.148503	0.143899	0.018419	0.828665	0.377206	0.243668	0.111857	0.186493	0.0968918	0.13066	0.117997	0.3632
T	0.402724	0.247314	0.0402916	0.0370299	0.217767	0.148695	0.285495	0.516692	0.633538	0.180545	0.151765	0.285111
E	0	0	0.757675	0.0671527	0.0886416	0.0157329	0.0395242	0.0186109	0.0126631	0	0	0
p6A-E09-ELF1-ACCAACACACTG	ELF1	hemi.caCG	Homer
A	0.089	0.033	0.761	0.018	0.025	0.028	0.02	0.018
C	0.183	0.307	0.019	0.561	0.014	0.016	0.94	0.937
G	0.613	0.267	0.128	0.053	0.02	0.012	0.006	0.03
T	0.115	0.392	0.092	0.368	0.941	0.944	0.034	0.015
p6A-E09-ELF1-ACCAACACACTG	ELF1	hemi.caCG	Modified
A	0.193182	0.125	0.634514	0.0584038	0.115222	0.0779598	0.0562896	0.0221987
C	0.203224	0.229387	0.0475687	0.475687	0.0288055	0.0295983	0.70111	0.150106
G	0.323996	0.2426	0.179968	0.0795455	0.0729387	0.0348837	0.0327696	0.18314
T	0.211152	0.335624	0.123414	0.343816	0.777748	0.852801	0.0377907	0.019556
E	0.0684461	0.067389	0.0145349	0.0425476	0.00528541	0.00475687	0.17204	0.625
p14A-H12-ELF2-ACTCGCTACCAA	ELF2	CG	Homer
A	0.102	0.054	0.102	0.85	0.054	0.072	0.038	0.054	0.038	0.021
C	0.713	0.109	0.566	0.032	0.715	0.048	0.032	0.85	0.908	0.032
G	0.075	0.783	0.197	0.075	0.043	0.032	0.032	0.048	0.027	0.882
T	0.11	0.054	0.135	0.043	0.188	0.848	0.898	0.048	0.027	0.065
p14A-H12-ELF2-ACTCGCTACCAA	ELF2	hemi.mCG	Homer
A	0.214	0.092	0.242	0.705	0.092	0.241	0.155	0.126	0.014	0.005
C	0.519	0.117	0.248	0.097	0.454	0.014	0.033	0.81	0.782	0.005
G	0.141	0.728	0.218	0.131	0.043	0.001	0.001	0.001	0.17	0.932
T	0.126	0.063	0.292	0.067	0.41	0.744	0.811	0.063	0.034	0.058
p14A-H12-ELF2-ACTCGCTACCAA	ELF2	hemi.mCG	Modified
A	0.215375	0.162862	0.239816	0.436154	0.114786	0.259176	0.26329	0.199242	0.0577559	0.0719529
C	0.240461	0.128821	0.235218	0.148423	0.378237	0.100428	0.112447	0.442204	0.188755	0.0458982
G	0.147052	0.512624	0.161168	0.227878	0.131967	0.0854239	0.0759055	0.0777607	0.193595	0.796483
T	0.190933	0.159958	0.308704	0.165121	0.340082	0.549004	0.542793	0.152618	0.0539647	0.0856659
E	0.206179	0.0357345	0.055094	0.0224248	0.0349278	0.00596919	0.00556586	0.128176	0.505929	0
p14A-H12-ELF2-ACTCGCTACCAA	ELF2	hemi.hmCG	Homer
A	0.223	0.147	0.054	0.61	0.017	0.386	0.169	0.309	0.023	0.017
C	0.472	0.247	0.433	0.032	0.543	0.017	0.017	0.651	0.97	0.001
G	0.058	0.431	0.316	0.229	0.14	0.029	0.012	0.017	0.006	0.877
T	0.247	0.176	0.197	0.129	0.3	0.568	0.802	0.023	0.001	0.105
p14A-H12-ELF2-ACTCGCTACCAA	ELF2	hemi.hmCG	Modified
A	0.244344	0.203857	0.174722	0.421905	0.117706	0.308874	0.238751	0.317639	0.0387345	0.0621087
C	0.256198	0.185157	0.282244	0.112781	0.379664	0.0904917	0.0979214	0.382503	0.237833	0.0335587
G	0.116704	0.32582	0.242341	0.239586	0.170465	0.099591	0.0810585	0.0801402	0.0616078	0.819684
T	0.264296	0.211871	0.233408	0.206779	0.293931	0.493697	0.574756	0.176726	0.0358962	0.0846481
E	0.118457	0.0732949	0.0672844	0.0189498	0.0382336	0.00734619	0.00751315	0.0429919	0.625929	0
p14A-H12-ELF2-ACTCGCTACCAA	ELF2	hemi.fCG	Homer
A	0.11	0.168	0.195	0.712	0.001	0.083	0.001	0.122	0.001	0.024
C	0.491	0.225	0.224	0.001	0.496	0.001	0.001	0.86	0.951	0.024
G	0.159	0.486	0.336	0.155	0.193	0.001	0.001	0.001	0.047	0.856
T	0.24	0.121	0.245	0.132	0.31	0.915	0.997	0.017	0.001	0.096
p14A-H12-ELF2-ACTCGCTACCAA	ELF2	hemi.fCG	Modified
A	0.197713	0.225768	0.251296	0.426273	0.0873554	0.18322	0.164606	0.217391	0.0533174	0.085361
C	0.245047	0.171653	0.206223	0.098923	0.354341	0.0837655	0.0953331	0.425475	0.230554	0.0468023
G	0.152639	0.350884	0.236006	0.200239	0.226832	0.106768	0.101981	0.0928068	0.127111	0.761867
T	0.26446	0.177503	0.255817	0.243186	0.286398	0.617205	0.630368	0.163409	0.0481319	0.10597
E	0.140141	0.0741923	0.0506582	0.0313788	0.0450738	0.00904135	0.00771174	0.100917	0.540886	0
p14A-H12-ELF2-ACTCGCTACCAA	ELF2	hemi.caCG	Homer
A	0.104	0.079	0.066	0.816	0.105	0.156	0.001	0.026	0.017	0.008
C	0.582	0.147	0.299	0.044	0.528	0.044	0.001	0.817	0.929	0.001
G	0.175	0.617	0.244	0.078	0.044	0.009	0.008	0.001	0.053	0.939
T	0.139	0.157	0.391	0.062	0.323	0.791	0.99	0.156	0.001	0.052
p14A-H12-ELF2-ACTCGCTACCAA	ELF2	hemi.caCG	Modified
A	0.213609	0.204132	0.183132	0.484762	0.148701	0.228608	0.199018	0.182996	0.066203	0.0871344
C	0.230381	0.129543	0.198609	0.102679	0.326379	0.104248	0.0882253	0.365719	0.184428	0.031022
G	0.140451	0.379628	0.155042	0.173587	0.125111	0.08168	0.0764301	0.0689984	0.127088	0.775141
T	0.235426	0.241563	0.412082	0.222063	0.362651	0.577419	0.628486	0.288403	0.0625213	0.106702
E	0.180132	0.0451353	0.0511352	0.0169087	0.0371582	0.00804527	0.00784073	0.0938842	0.55976	0
p14A-B03-ELF4-ATGTTTAAGCTG	ELF4	CG	Homer
A	0.093	0.093	0.146	0.601	0.053	0.119	0.025	0.091	0.001	0.001
C	0.468	0.294	0.267	0.08	0.641	0.001	0.001	0.907	0.986	0.039
G	0.186	0.507	0.241	0.239	0.053	0.001	0.001	0.001	0.001	0.84
T	0.253	0.106	0.346	0.08	0.253	0.879	0.973	0.001	0.012	0.12
p14A-B03-ELF4-ATGTTTAAGCTG	ELF4	sym.caCG	Homer
A	0.15	0.184	0.001	0.001	0.109	0.475	0.036	0.107	0.001	0.001	0.069	0.038
C	0.178	0.214	0.997	0.001	0.397	0.001	0.367	0.036	0.001	0.997	0.755	0.144
G	0.317	0.216	0.001	0.997	0.173	0.35	0.105	0.001	0.001	0.001	0.141	0.001
T	0.355	0.385	0.001	0.001	0.32	0.174	0.492	0.856	0.997	0.001	0.035	0.817
p14A-B03-ELF4-ATGTTTAAGCTG	ELF4	sym.caCG	Modified
A	0.263227	0.278595	0.0507135	0.0777168	0.207464	0.382656	0.231833	0.27157	0.210318	0.245445	0.269374	0.214709
C	0.158727	0.174094	0.173436	0.0342481	0.169484	0.0763996	0.18112	0.0867179	0.087596	0.386389	0.332821	0.149067
G	0.193414	0.125576	0.0180022	0.793194	0.154555	0.281668	0.164874	0.13787	0.129089	0.163557	0.192316	0.115477
T	0.384632	0.421734	0.0575192	0.0581778	0.328869	0.234029	0.370143	0.48562	0.545115	0.20461	0.205488	0.520746
E	0	0	0.700329	0.036663	0.139627	0.025247	0.0520307	0.0182217	0.0278814	0	0	0
p14A-B03-ELF4-ATGTTTAAGCTG	ELF4	hemi.mCG	Homer
A	0.107	0.036	0.132	0.703	0.118	0.138	0.046	0.011	0.001	0.012
C	0.562	0.231	0.439	0.059	0.475	0.012	0.001	0.977	0.965	0.036
G	0.117	0.615	0.206	0.179	0.142	0.012	0.001	0.011	0.023	0.82
T	0.214	0.118	0.223	0.059	0.264	0.838	0.952	0.001	0.011	0.132
p14A-B03-ELF4-ATGTTTAAGCTG	ELF4	hemi.mCG	Modified
A	0.16372	0.135671	0.202744	0.458841	0.135061	0.181402	0.153049	0.113415	0.0542683	0.0643293
C	0.228963	0.178354	0.302744	0.109451	0.385671	0.0771341	0.0817073	0.609756	0.295122	0.0646341
G	0.151524	0.470732	0.167988	0.244817	0.17378	0.0829268	0.079878	0.0771341	0.111585	0.739939
T	0.222561	0.166159	0.249695	0.157622	0.272256	0.64878	0.677439	0.122561	0.0554878	0.131098
E	0.233232	0.0490854	0.0768293	0.0292683	0.0332317	0.0097561	0.00792683	0.0771341	0.483537	0
p14A-B03-ELF4-ATGTTTAAGCTG	ELF4	hemi.hmCG	Homer
A	0.185	0.1	0.228	0.702	0.142	0.242	0.056	0.085	0.001	0.001
C	0.515	0.327	0.386	0.028	0.558	0.001	0.001	0.886	0.997	0.001
G	0.128	0.457	0.186	0.228	0.028	0.001	0.001	0.001	0.001	0.913
T	0.172	0.116	0.199	0.042	0.272	0.756	0.942	0.028	0.001	0.085
p14A-B03-ELF4-ATGTTTAAGCTG	ELF4	hemi.hmCG	Modified
A	0.209604	0.165152	0.229396	0.44257	0.147631	0.237833	0.165477	0.168722	0.0476963	0.0687865
C	0.259896	0.21804	0.276768	0.121674	0.39974	0.0768981	0.0879299	0.595717	0.268657	0.0421804
G	0.151201	0.371512	0.179753	0.244322	0.129461	0.0892278	0.0756003	0.0587281	0.0700844	0.802077
T	0.217716	0.183647	0.233615	0.173264	0.282284	0.589552	0.666775	0.121025	0.0428293	0.0869565
E	0.161583	0.0616483	0.0804672	0.01817	0.0408825	0.00648929	0.00421804	0.0558079	0.570733	0
p14A-B03-ELF4-ATGTTTAAGCTG	ELF4	hemi.fCG	Homer
A	0.232	0.13	0.246	0.602	0.013	0.195	0.001	0.001	0.001	0.013
C	0.549	0.202	0.321	0.091	0.491	0.001	0.001	0.939	0.986	0.001
G	0.001	0.448	0.195	0.21	0.078	0.001	0.001	0.001	0.012	0.791
T	0.218	0.219	0.238	0.097	0.419	0.803	0.997	0.059	0.001	0.195
p14A-B03-ELF4-ATGTTTAAGCTG	ELF4	hemi.fCG	Modified
A	0.221919	0.19327	0.259663	0.412915	0.0932242	0.187813	0.118236	0.121874	0.0472942	0.0836744
C	0.268304	0.172806	0.259663	0.125512	0.386994	0.0850387	0.106867	0.5789	0.286494	0.0527513
G	0.101864	0.378809	0.151887	0.251023	0.154161	0.105048	0.0750341	0.0695771	0.0964075	0.728058
T	0.219645	0.218736	0.244202	0.188267	0.315598	0.614825	0.690769	0.14734	0.0500227	0.135516
E	0.188267	0.0363802	0.0845839	0.0222829	0.0500227	0.00727604	0.00909504	0.0823101	0.519782	0
p14A-B03-ELF4-ATGTTTAAGCTG	ELF4	hemi.caCG	Homer
A	0.109	0.133	0.515	0.063	0.198	0.023	0.033	0.088
C	0.239	0.235	0.066	0.471	0.02	0.023	0.888	0.812
G	0.466	0.302	0.224	0.113	0.09	0.072	0.001	0.001
T	0.186	0.33	0.195	0.352	0.692	0.882	0.078	0.099
p14A-B03-ELF4-ATGTTTAAGCTG	ELF4	hemi.caCG	Modified
A	0.20088	0.15046	0.465786	0.0980392	0.217687	0.0820328	0.106443	0.0660264
C	0.195678	0.186074	0.0676271	0.344938	0.0392157	0.0232093	0.567827	0.207283
G	0.238896	0.270908	0.222489	0.114446	0.133253	0.0520208	0.0396158	0.201681
T	0.234094	0.293717	0.22449	0.366146	0.603842	0.838335	0.0904362	0.0564226
E	0.130452	0.0988395	0.0196078	0.0764306	0.0060024	0.00440176	0.195678	0.468587
p5A-G05-ELK1-AGTCAATGAACA	ELK1	CG	Homer
A	0.768	0.022	0.269	0.03	0.006	0.021	0.027	0.088
C	0.04	0.672	0.048	0.006	0.971	0.967	0.048	0.216
G	0.127	0.066	0.119	0.012	0.009	0.003	0.837	0.424
T	0.065	0.24	0.564	0.952	0.014	0.009	0.088	0.272
p5A-G05-ELK1-AGTCAATGAACA	ELK1	sym.mCG	Homer
A	0.11	0.001	0.134	0.176	0.538	0.001	0.208	0.001	0.001	0.001
C	0.693	0.282	0.218	0.269	0.02	0.585	0.02	0.001	0.997	0.997
G	0.093	0.716	0.397	0.269	0.388	0.114	0.115	0.001	0.001	0.001
T	0.104	0.001	0.252	0.286	0.054	0.3	0.657	0.997	0.001	0.001
p5A-G05-ELK1-AGTCAATGAACA	ELK1	sym.mCG	Modified
A	0.11095	0.0717483	0.141077	0.178947	0.419359	0.100544	0.228796	0.117725	0.11337	0.107925
C	0.279129	0.150877	0.191531	0.189958	0.0883243	0.412462	0.0698125	0.0572293	0.618875	0.632305
G	0.0699335	0.555838	0.371567	0.247187	0.347005	0.148215	0.208348	0.0746521	0.0796128	0.158742
T	0.128252	0.0798548	0.218875	0.247066	0.123896	0.236177	0.48288	0.744586	0.0948578	0.100907
E	0.411736	0.141682	0.076951	0.136721	0.0212946	0.10248	0.0100423	0.00580762	0.0932849	0
p5A-G05-ELK1-AGTCAATGAACA	ELK1	sym.hmCG	Homer
A	0.001	0.001	0.234	0.233	0.438	0.001	0.206	0.001	0.001	0.001
C	0.997	0.001	0.184	0.196	0.061	0.519	0.001	0.001	0.997	0.997
G	0.001	0.997	0.252	0.249	0.358	0.212	0.001	0.001	0.001	0.001
T	0.001	0.001	0.329	0.321	0.143	0.268	0.792	0.997	0.001	0.001
p5A-G05-ELK1-AGTCAATGAACA	ELK1	sym.hmCG	Modified
A	0.0588683	0.0545237	0.187032	0.238623	0.390464	0.119692	0.231997	0.122841	0.117411	0.112849
C	0.227327	0.0563702	0.158032	0.154339	0.10025	0.347453	0.0757033	0.0803736	0.625176	0.64994
G	0.0374715	0.760182	0.339198	0.242098	0.318671	0.238514	0.115456	0.0796133	0.079722	0.134463
T	0.0591941	0.0692951	0.256435	0.266428	0.156946	0.248941	0.568915	0.712501	0.103725	0.102748
E	0.617139	0.0596285	0.0593027	0.098512	0.03367	0.0454002	0.00782014	0.00467036	0.0738568	0
p5A-G05-ELK1-AGTCAATGAACA	ELK1	sym.fCG	Homer
A	0.001	0.001	0.997	0.813	0.122	0.061	0.385	0.252	0.001	0.033	0.343	0.354
C	0.001	0.001	0.001	0.081	0.077	0.335	0.283	0.568	0.814	0.036	0.308	0.344
G	0.997	0.997	0.001	0.001	0.8	0.007	0.122	0.064	0.184	0.869	0.064	0.086
T	0.001	0.001	0.001	0.105	0.001	0.597	0.21	0.116	0.001	0.062	0.284	0.215
p5A-G05-ELK1-AGTCAATGAACA	ELK1	sym.fCG	Modified
A	0.0876331	0.0841057	0.777355	0.523862	0.185987	0.146632	0.287592	0.231706	0.0634251	0.0913681	0.330336	0.341334
C	0.0698575	0.072555	0.0593443	0.0937889	0.159842	0.259925	0.216558	0.297621	0.0937889	0.07214	0.247199	0.255775
G	0.742772	0.744017	0.0558168	0.0659842	0.550837	0.0699958	0.194218	0.146217	0.234265	0.75211	0.170909	0.158597
T	0.0997372	0.0993222	0.0961405	0.190137	0.0913681	0.448886	0.251003	0.16088	0.0465486	0.0843823	0.251418	0.244155
E	0	0	0.0113432	0.126159	0.0119657	0.0745608	0.0504911	0.163508	0.561973	0	0	0
p5A-G05-ELK1-AGTCAATGAACA	ELK1	sym.caCG	Homer
A	0.438	0.012	0.28	0.123	0.101	0.081	0.073	0.375
C	0.212	0.636	0.104	0.096	0.792	0.668	0.32	0.38
G	0.139	0.169	0.068	0.029	0.079	0.247	0.098	0.073
T	0.21	0.183	0.548	0.752	0.028	0.004	0.509	0.172
p5A-G05-ELK1-AGTCAATGAACA	ELK1	sym.caCG	Modified
A	0.490206	0.0909534	0.290986	0.138503	0.0665691	0.0492563	0.0890027	0.298301
C	0.15167	0.440055	0.0717711	0.0802243	0.434935	0.326912	0.2449	0.203446
G	0.112981	0.174104	0.132244	0.0556775	0.0436479	0.428757	0.223523	0.155247
T	0.189629	0.217996	0.49809	0.712753	0.0208892	0.0167439	0.354141	0.195887
E	0.0555149	0.0768918	0.00690888	0.0128424	0.433959	0.17833	0.0884337	0.147119
p5A-G05-ELK1-AGTCAATGAACA	ELK1	hemi.mCG	Homer
A	0.212	0.802	0.034	0.331	0.046	0.018	0.017	0.017
C	0.222	0.006	0.682	0.031	0.007	0.971	0.962	0.019
G	0.288	0.136	0.063	0.123	0.025	0.006	0.015	0.926
T	0.278	0.056	0.221	0.515	0.922	0.005	0.006	0.038
p5A-G05-ELK1-AGTCAATGAACA	ELK1	hemi.mCG	Modified
A	0.242446	0.61903	0.0477606	0.216911	0.0313696	0.0105928	0.00163538	0.0033451
C	0.268798	0.0748188	0.583535	0.0215945	0.0170229	0.964579	0.0944062	0.00345661
G	0.190634	0.205315	0.112767	0.0687233	0.0284705	0.00951496	0.0181379	0.981416
T	0.25393	0.0916187	0.219996	0.68032	0.922951	0.00869727	0.000892028	0.00527783
E	0.0441925	0.00921762	0.0359413	0.012414	0.000185839	0.00661587	0.884928	0.00650437
p5A-G05-ELK1-AGTCAATGAACA	ELK1	hemi.hmCG	Homer
A	0.241	0.651	0.001	0.356	0.001	0.001	0.001	0.001	0.212	0.11
C	0.334	0.077	0.63	0.001	0.001	0.997	0.997	0.001	0.295	0.305
G	0.196	0.165	0.079	0.001	0.001	0.001	0.001	0.997	0.195	0.091
T	0.229	0.107	0.29	0.642	0.997	0.001	0.001	0.001	0.298	0.494
p5A-G05-ELK1-AGTCAATGAACA	ELK1	hemi.hmCG	Modified
A	0.2419	0.626033	0.0708333	0.240367	0.0232	0.0107	0.00166667	0.00453333	0.153567	0.203533
C	0.295467	0.0891667	0.579967	0.0179333	0.0141667	0.962267	0.0535	0.00386667	0.225733	0.291067
G	0.186267	0.1738	0.0976333	0.0495	0.0154333	0.0077	0.0115333	0.9825	0.401467	0.0800333
T	0.249733	0.104433	0.2407	0.6886	0.946667	0.0112667	0.0012	0.00496667	0.211667	0.425333
E	0.0266333	0.00656667	0.0108667	0.0036	0.000533333	0.00803333	0.9321	0.00413333	0.00753333	0
p5A-G05-ELK1-AGTCAATGAACA	ELK1	hemi.fCG	Homer
A	0.232	0.217	0.241	0.583	0.093	0.292	0.001	0.001	0.001	0.001
C	0.302	0.286	0.278	0.118	0.456	0.001	0.001	0.997	0.997	0.001
G	0.228	0.292	0.228	0.21	0.105	0.086	0.001	0.001	0.001	0.997
T	0.238	0.205	0.253	0.089	0.345	0.621	0.997	0.001	0.001	0.001
p5A-G05-ELK1-AGTCAATGAACA	ELK1	hemi.fCG	Modified
A	0.238367	0.180467	0.249	0.610967	0.0677	0.211233	0.0341333	0.0174	0.0042	0.00873333
C	0.2954	0.298333	0.272033	0.0939667	0.5556	0.0239333	0.0236333	0.946033	0.142033	0.007
G	0.186767	0.280233	0.1956	0.177967	0.103533	0.0618333	0.0263	0.0139667	0.0153667	0.973
T	0.2382	0.218867	0.242	0.1038	0.2458	0.693433	0.9149	0.0138667	0.00296667	0.0112667
E	0.0412333	0.0221	0.0413667	0.0133	0.0273667	0.00946667	0.00103333	0.0087	0.835433	0
p5A-G05-ELK1-AGTCAATGAACA	ELK1	hemi.caCG	Homer
A	0.621	0.001	0.379	0.001	0.001	0.001	0.001	0.244
C	0.001	0.707	0.001	0.001	0.997	0.997	0.001	0.312
G	0.377	0.015	0.001	0.001	0.001	0.001	0.997	0.212
T	0.001	0.277	0.619	0.997	0.001	0.001	0.001	0.232
p5A-G05-ELK1-AGTCAATGAACA	ELK1	hemi.caCG	Modified
A	0.693993	0.0909939	0.229932	0.0454969	0.0308493	0.00388531	0.0088585	0.110615
C	0.059484	0.521952	0.0156189	0.0179113	0.909939	0.0623592	0.00489548	0.222395
G	0.144378	0.104437	0.0551713	0.0184941	0.0160852	0.0201647	0.966159	0.472492
T	0.0858264	0.263113	0.698189	0.916971	0.023001	0.00209807	0.00959671	0.174373
E	0.0161629	0.0194654	0.00108789	0.00112674	0.0201259	0.911454	0.0104515	0.0201259
p2A-A01-ELK3-ATGGTATTGGGC	ELK3	CG	Homer
A	0.507	0.11	0.286	0.022	0.022	0.001	0.001	0.132	0.265	0.265
C	0.125	0.494	0.015	0.022	0.963	0.992	0.006	0.242	0.367	0.199
G	0.177	0.14	0.081	0.022	0.014	0.006	0.992	0.427	0.066	0.228
T	0.191	0.257	0.618	0.934	0.001	0.001	0.001	0.198	0.303	0.309
p2A-A01-ELK3-ATGGTATTGGGC	ELK3	sym.mCG	Homer
A	0.232	0.286	0.092	0.338	0.106	0.24	0.063	0.332	0.001	0.094	0.128	0.262
C	0.636	0.523	0.842	0.335	0.748	0.352	0.78	0.193	0.997	0.033	0.647	0.379
G	0.011	0.02	0.001	0.193	0.043	0.188	0.031	0.23	0.001	0.755	0.06	0.018
T	0.121	0.171	0.065	0.134	0.103	0.221	0.126	0.245	0.001	0.118	0.165	0.341
p2A-A01-ELK3-ATGGTATTGGGC	ELK3	sym.mCG	Modified
A	0.284105	0.265831	0.162558	0.243094	0.164471	0.21887	0.139822	0.302167	0.0342116	0.0917977	0.170633	0.269018
C	0.477051	0.470463	0.49235	0.302805	0.444964	0.319167	0.525924	0.21887	0.322142	0.0611985	0.534849	0.410115
G	0.0686358	0.0590735	0.0529112	0.252444	0.121547	0.19337	0.0947726	0.169783	0.0316617	0.761156	0.0943476	0.039099
T	0.170208	0.204632	0.133234	0.158309	0.179346	0.236507	0.164683	0.292605	0.0274118	0.0858479	0.20017	0.281768
E	0	0	0.158946	0.0433489	0.0896728	0.0320867	0.0747981	0.0165746	0.584573	0	0	0
p2A-A01-ELK3-ATGGTATTGGGC	ELK3	sym.hmCG	Homer
A	0.317	0.287	0.271	0.285	0.225	0.233	0.263	0.001	0.001	0.2	0.293	0.266
C	0.419	0.422	0.351	0.454	0.356	0.397	0.277	0.997	0.001	0.408	0.321	0.326
G	0.001	0.001	0.052	0.001	0.181	0.098	0.181	0.001	0.997	0.129	0.055	0.14
T	0.263	0.29	0.326	0.26	0.238	0.271	0.279	0.001	0.001	0.263	0.331	0.268
p2A-A01-ELK3-ATGGTATTGGGC	ELK3	sym.hmCG	Modified
A	0.262872	0.239989	0.247712	0.23627	0.245423	0.211384	0.318364	0.00143021	0.00686499	0.221682	0.305206	0.233982
C	0.441648	0.462529	0.422197	0.433352	0.364989	0.458238	0.284039	0.0892449	0.00657895	0.43135	0.356121	0.424485
G	0.0783753	0.0683638	0.0786613	0.0686499	0.133867	0.0881007	0.132151	0.00200229	0.980835	0.106979	0.0646453	0.0872426
T	0.217105	0.229119	0.242849	0.227689	0.238844	0.20595	0.264588	0.00429062	0.00543478	0.239989	0.274027	0.254291
E	0	0	0.00858124	0.0340389	0.0168764	0.0363272	0.000858124	0.903032	0.000286041	0	0	0
p2A-A01-ELK3-ATGGTATTGGGC	ELK3	sym.caCG	Homer
A	0.18	0.114	0.295	0.098	0.524	0.001	0.001	0.001	0.606	0.001	0.262	0.131
C	0.623	0.738	0.491	0.508	0.311	0.997	0.001	0.997	0.082	0.997	0.41	0.688
G	0.001	0.001	0.001	0.001	0.001	0.001	0.997	0.001	0.001	0.001	0.001	0.001
T	0.196	0.147	0.213	0.393	0.164	0.001	0.001	0.001	0.311	0.001	0.328	0.18
p2A-A01-ELK3-ATGGTATTGGGC	ELK3	sym.caCG	Modified
A	0.261631	0.232134	0.278657	0.236211	0.372182	0.029976	0.0395683	0.166906	0.367386	0.211511	0.283213	0.248441
C	0.406235	0.446523	0.306954	0.29976	0.260671	0.136211	0.0160671	0.439329	0.17482	0.463789	0.293285	0.386571
G	0.0908873	0.0918465	0.0865707	0.13717	0.0729017	0.0585132	0.878177	0.121103	0.130935	0.126379	0.107674	0.100959
T	0.241247	0.229496	0.271223	0.29976	0.250839	0.02494	0.0434053	0.199281	0.30048	0.198321	0.315827	0.264029
E	0	0	0.0565947	0.0270983	0.0434053	0.75036	0.0227818	0.0733813	0.0263789	0	0	0
p2A-A01-ELK3-ATGGTATTGGGC	ELK3	hemi.mCG	Homer
A	0.644	0.001	0.258	0.001	0.001	0.001	0.001	0.097	0.173	0.251	0.26	0.394
C	0.154	0.673	0.001	0.001	0.997	0.997	0.001	0.183	0.308	0.221	0.289	0.241
G	0.201	0.077	0.001	0.001	0.001	0.001	0.997	0.423	0.086	0.201	0.202	0.105
T	0.001	0.249	0.74	0.997	0.001	0.001	0.001	0.297	0.433	0.327	0.25	0.259
p2A-A01-ELK3-ATGGTATTGGGC	ELK3	hemi.mCG	Modified
A	0.445714	0.101513	0.281345	0.108908	0.14084	0.0221849	0.0480672	0.168403	0.135462	0.198655	0.227899	0.290084
C	0.25479	0.548908	0.141513	0.148571	0.57042	0.131765	0.034958	0.227899	0.288403	0.307563	0.351597	0.316639
G	0.188235	0.128067	0.118655	0.0783193	0.106218	0.0877311	0.83563	0.284034	0.194286	0.237983	0.158992	0.16437
T	0.111261	0.221513	0.453782	0.65042	0.110924	0.0255462	0.0315966	0.267899	0.306218	0.255798	0.261513	0.228908
E	0	0	0.00470588	0.0137815	0.0715966	0.732773	0.0497479	0.0517647	0.0756303	0	0	0
p2A-A01-ELK3-ATGGTATTGGGC	ELK3	hemi.hmCG	Homer
A	0.685	0.048	0.298	0.001	0.001	0.001	0.001	0.1	0.177	0.301	0.284	0.378
C	0.105	0.636	0.009	0.001	0.997	0.997	0.001	0.287	0.292	0.35	0.307	0.311
G	0.138	0.048	0.001	0.001	0.001	0.001	0.997	0.375	0.105	0.122	0.148	0.129
T	0.072	0.268	0.692	0.997	0.001	0.001	0.001	0.237	0.426	0.227	0.261	0.182
p2A-A01-ELK3-ATGGTATTGGGC	ELK3	hemi.hmCG	Modified
A	0.483794	0.116684	0.328557	0.113613	0.136813	0.0252474	0.0597066	0.156261	0.180826	0.23405	0.239509	0.289321
C	0.232003	0.568748	0.14739	0.167178	0.600478	0.132037	0.0303651	0.284545	0.286592	0.350392	0.349028	0.338451
G	0.143978	0.0968953	0.0723303	0.0597066	0.0897305	0.0651655	0.834527	0.250768	0.182873	0.179461	0.139202	0.162743
T	0.140225	0.217673	0.443535	0.648584	0.115319	0.0119413	0.037871	0.235415	0.302627	0.236097	0.272262	0.209485
E	0	0	0.00818833	0.0109178	0.0576595	0.765609	0.0375299	0.0730126	0.0470829	0	0	0
p2A-A01-ELK3-ATGGTATTGGGC	ELK3	hemi.fCG	Homer
A	0.652	0.07	0.105	0.001	0.001	0.001	0.001	0.07	0.14	0.318
C	0.071	0.668	0.001	0.001	0.997	0.997	0.001	0.286	0.538	0.377
G	0.133	0.001	0.035	0.001	0.001	0.001	0.997	0.452	0.035	0.303
T	0.144	0.261	0.859	0.997	0.001	0.001	0.001	0.192	0.287	0.001
p2A-A01-ELK3-ATGGTATTGGGC	ELK3	hemi.fCG	Modified
A	0.4727	0.15258	0.240838	0.142857	0.142109	0.0478684	0.0867614	0.180254	0.155572	0.243082
C	0.157816	0.44727	0.102468	0.13089	0.576664	0.237846	0.0501122	0.275243	0.317128	0.314884
G	0.169035	0.112939	0.144353	0.0486163	0.102468	0.0777861	0.756171	0.287958	0.123411	0.272999
T	0.176515	0.199701	0.506358	0.664174	0.104712	0.039641	0.0560957	0.216904	0.296185	0.169035
E	0.0239342	0.0875093	0.00598354	0.013463	0.0740464	0.596859	0.0508601	0.039641	0.107704	0
p2A-A01-ELK3-ATGGTATTGGGC	ELK3	hemi.caCG	Homer
A	0.321	0.819	0.09	0.044	0.001	0.001	0.001	0.001	0.18	0.146
C	0.233	0.09	0.638	0.001	0.001	0.997	0.997	0.001	0.375	0.454
G	0.317	0.09	0.045	0.001	0.001	0.001	0.001	0.997	0.355	0.123
T	0.129	0.001	0.227	0.954	0.997	0.001	0.001	0.001	0.09	0.277
p2A-A01-ELK3-ATGGTATTGGGC	ELK3	hemi.caCG	Modified
A	0.291466	0.503005	0.161058	0.20012	0.156851	0.16887	0.0342548	0.0673077	0.191106	0.19351
C	0.280649	0.173077	0.426082	0.120192	0.119591	0.498798	0.180889	0.0330529	0.316106	0.305288
G	0.177284	0.159255	0.132212	0.16226	0.0733173	0.101562	0.100361	0.793269	0.238582	0.212139
T	0.206731	0.139423	0.201923	0.510817	0.638221	0.145433	0.0438702	0.0721154	0.180889	0.289062
E	0.0438702	0.0252404	0.078726	0.00661058	0.0120192	0.0853365	0.640625	0.0342548	0.0733173	0
p15A-H11-EN2-ATGGAACTCCTC	EN2	sym.caCG	Homer
A	0.036	0.445	0.997	0.001	0.001	0.733	0.13	0.097
C	0.349	0.553	0.001	0.001	0.052	0.001	0.342	0.562
G	0.024	0.001	0.001	0.001	0.328	0.178	0.436	0.227
T	0.591	0.001	0.001	0.997	0.619	0.088	0.092	0.114
p15A-H11-EN2-ATGGAACTCCTC	EN2	sym.caCG	Modified
A	0.108305	0.302848	0.858917	0.0315313	0.0722958	0.492821	0.114261	0.0517982
C	0.280596	0.413554	0.0248834	0.0196667	0.0835603	0.0477817	0.164489	0.170768
G	0.0664789	0.138313	0.0772356	0.0297309	0.255667	0.199021	0.336919	0.340889
T	0.472739	0.0795439	0.0325931	0.892618	0.548036	0.12017	0.113153	0.0588154
E	0.0718803	0.0657403	0.0063709	0.0264531	0.0404413	0.140206	0.271179	0.37773
p15A-H11-EN2-ATGGAACTCCTC	EN2	hemi.mCG	Homer
A	0.252	0.783	0.997	0.009	0.019	0.685	0.138	0.135
C	0.109	0.094	0.001	0.222	0.056	0.018	0.235	0.473
G	0.048	0.088	0.001	0.013	0.282	0.135	0.392	0.308
T	0.591	0.035	0.001	0.756	0.643	0.162	0.236	0.084
p15A-H11-EN2-ATGGAACTCCTC	EN2	hemi.mCG	Modified
A	0.211447	0.577734	0.847313	0.0432403	0.0584014	0.530457	0.118328	0.0622589
C	0.144703	0.113125	0.0453934	0.181574	0.0776891	0.0593882	0.137974	0.200054
G	0.0949134	0.187405	0.0509554	0.050776	0.420651	0.168924	0.34045	0.364582
T	0.485422	0.118238	0.0503274	0.491792	0.401364	0.144972	0.165246	0.0549027
E	0.0635148	0.0034987	0.00601059	0.232619	0.0418947	0.0962591	0.238001	0.318202
p15A-H11-EN2-ATGGAACTCCTC	EN2	hemi.fCG	Homer
A	0.116	0.738	0.913	0.011	0.03	0.802	0.114	0.062
C	0.105	0.101	0.037	0.014	0.119	0.021	0.488	0.688
G	0.072	0.065	0.027	0.025	0.132	0.117	0.196	0.162
T	0.707	0.096	0.023	0.95	0.719	0.06	0.201	0.088
p15A-H11-EN2-ATGGAACTCCTC	EN2	hemi.fCG	Modified
A	0.157051	0.500047	0.717308	0.0779197	0.0845372	0.564824	0.137105	0.0209712
C	0.166931	0.142418	0.0886383	0.0687855	0.161711	0.0699972	0.245782	0.210644
G	0.106068	0.169727	0.104763	0.0942306	0.194333	0.216889	0.197409	0.302731
T	0.511511	0.156305	0.0720477	0.712928	0.48532	0.0988909	0.146798	0.0153789
E	0.0584397	0.0315034	0.017243	0.0461366	0.0740982	0.0493988	0.272905	0.450275
p15A-H11-EN2-ATGGAACTCCTC	EN2	hemi.caCG	Homer
A	0.001	0.896	0.964	0.025	0.001	0.954	0.199	0.001
C	0.717	0.03	0.008	0.001	0.027	0.001	0.044	0.901
G	0.001	0.001	0.016	0.001	0.001	0.008	0.756	0.03
T	0.281	0.073	0.012	0.973	0.971	0.037	0.001	0.068
p15A-H11-EN2-ATGGAACTCCTC	EN2	hemi.caCG	Modified
A	0.116293	0.509101	0.701743	0.109989	0.10375	0.565511	0.250209	0.063292
C	0.308162	0.0902425	0.0620055	0.0562166	0.113141	0.0618126	0.103686	0.230462
G	0.0664437	0.229112	0.0890847	0.0817521	0.0921721	0.0887631	0.435389	0.116164
T	0.339294	0.142664	0.120602	0.731781	0.666238	0.113655	0.147681	0.0935872
E	0.169808	0.0288802	0.0265646	0.0202611	0.0246993	0.170258	0.0630347	0.496495
p4A-B03-ENO1-ATCGAACTCTAT	ENO1	sym.hmCG	Homer
A	0.343	0.001	0.001	0.997	0.001	0.199	0.08	0.1	0.246	0.435
C	0.076	0.997	0.001	0.001	0.501	0.507	0.554	0.647	0.286	0.228
G	0.227	0.001	0.997	0.001	0.105	0.285	0.365	0.252	0.401	0.275
T	0.355	0.001	0.001	0.001	0.393	0.009	0.001	0.001	0.067	0.062
p4A-B03-ENO1-ATCGAACTCTAT	ENO1	sym.hmCG	Modified
A	0.387225	0.0811886	0.0839963	0.682967	0.155826	0.228358	0.13781	0.161909	0.224848	0.343238
C	0.1343	0.310482	0.0552176	0.0910154	0.336921	0.31446	0.340431	0.325924	0.215255	0.220636
G	0.198409	0.0423491	0.784277	0.0655124	0.136172	0.24497	0.324988	0.27328	0.354703	0.27211
T	0.274216	0.0683201	0.0746373	0.155358	0.284979	0.111839	0.0938231	0.0975667	0.146467	0.164015
E	0.00584932	0.49766	0.00187178	0.0051474	0.086102	0.100374	0.102948	0.14132	0.0587272	0
p12A-F07-ERG-ACCTCCTACCT	ERG	CG	Homer
A	0.162	0.144	0.087	0.899	0.219	0.424	0.001	0.001	0.001	0.001	0.089	0.247
C	0.438	0.095	0.284	0.001	0.321	0.001	0.001	0.912	0.997	0.001	0.175	0.176
G	0.232	0.587	0.628	0.057	0.014	0.059	0.001	0.029	0.001	0.997	0.547	0.13
T	0.168	0.174	0.001	0.043	0.446	0.516	0.997	0.058	0.001	0.001	0.189	0.447
p12A-F07-ERG-ACCTCCTACCT	ERG	hemi.mCG	Homer
A	0.225	0.163	0.209	0.518	0.144	0.367	0.107	0.031	0.001	0.001	0.167	0.356
C	0.274	0.21	0.256	0.146	0.388	0.036	0.018	0.95	0.975	0.001	0.171	0.241
G	0.239	0.373	0.289	0.25	0.097	0.104	0.028	0.012	0.023	0.994	0.451	0.103
T	0.261	0.254	0.246	0.086	0.37	0.493	0.847	0.007	0.001	0.004	0.211	0.301
p12A-F07-ERG-ACCTCCTACCT	ERG	hemi.mCG	Modified
A	0.231815	0.189582	0.218492	0.499467	0.183187	0.285372	0.115241	0.0833999	0.00999201	0.0211831	0.165201	0.227685
C	0.269518	0.207701	0.233946	0.126299	0.342792	0.0884626	0.0780709	0.752598	0.144951	0.0130562	0.197176	0.263523
G	0.267786	0.367173	0.251932	0.237943	0.101386	0.142952	0.0635492	0.048761	0.0506262	0.941247	0.388356	0.138556
T	0.230882	0.235545	0.212896	0.113509	0.32494	0.469758	0.738076	0.0742073	0.00719425	0.0245137	0.249267	0.370237
E	0	0	0.0827338	0.0227818	0.0476952	0.0134559	0.00506262	0.0410338	0.787237	0	0	0
p12A-F07-ERG-ACCTCCTACCT	ERG	hemi.hmCG	Homer
A	0.831	0.134	0.424	0.001	0.001	0.001	0.001	0.15	0.251	0.26	0.256	0.299
C	0.09	0.486	0.001	0.001	0.997	0.997	0.001	0.221	0.295	0.252	0.281	0.29
G	0.044	0.001	0.04	0.001	0.001	0.001	0.997	0.407	0.078	0.197	0.186	0.154
T	0.035	0.379	0.535	0.997	0.001	0.001	0.001	0.222	0.376	0.291	0.278	0.257
p12A-F07-ERG-ACCTCCTACCT	ERG	hemi.hmCG	Modified
A	0.611597	0.18089	0.339655	0.0921469	0.0957938	0.0170192	0.027717	0.161682	0.181376	0.237053	0.257963	0.298201
C	0.158157	0.415755	0.0718454	0.0551909	0.704838	0.094335	0.0173839	0.20338	0.240336	0.268053	0.29504	0.306346
G	0.126672	0.0736689	0.0968879	0.0465597	0.0468028	0.0624848	0.890834	0.354607	0.108194	0.209215	0.14904	0.165086
T	0.103574	0.329686	0.486992	0.80282	0.0972526	0.00863117	0.0263798	0.251763	0.417092	0.28568	0.297958	0.230367
E	0	0	0.0046195	0.00328228	0.0553124	0.81753	0.0376854	0.028568	0.0530027	0	0	0
p12A-F07-ERG-ACCTCCTACCT	ERG	hemi.fCG	Homer
A	0.265	0.248	0.209	0.426	0.224	0.357	0.061	0.012	0.001	0.001	0.175	0.331
C	0.266	0.245	0.248	0.215	0.404	0.036	0.001	0.981	0.997	0.001	0.218	0.284
G	0.209	0.296	0.222	0.23	0.054	0.124	0.001	0.001	0.001	0.997	0.351	0.088
T	0.26	0.21	0.32	0.13	0.318	0.483	0.937	0.006	0.001	0.001	0.256	0.297
p12A-F07-ERG-ACCTCCTACCT	ERG	hemi.fCG	Modified
A	0.264329	0.246493	0.23988	0.43006	0.23988	0.28477	0.14489	0.107415	0.0170341	0.0352705	0.208216	0.226253
C	0.27495	0.23988	0.232265	0.167134	0.318437	0.0997996	0.096994	0.631864	0.144489	0.0206413	0.240681	0.273146
G	0.202204	0.261924	0.19018	0.208216	0.0977956	0.148697	0.0549098	0.0757515	0.0521042	0.909619	0.260721	0.138878
T	0.258517	0.251703	0.267735	0.168537	0.287776	0.456713	0.695591	0.132064	0.00901804	0.0344689	0.290381	0.361723
E	0	0	0.0699399	0.0260521	0.0561122	0.01002	0.00761523	0.0529058	0.777355	0	0	0
p12A-F07-ERG-ACCTCCTACCT	ERG	hemi.caCG	Homer
A	0.054	0.879	0.125	0.25	0.026	0.044	0.037	0.08
C	0.184	0.018	0.33	0.026	0.032	0.87	0.834	0.09
G	0.619	0.071	0.017	0.117	0.02	0.045	0.071	0.745
T	0.143	0.032	0.528	0.607	0.922	0.041	0.058	0.085
p12A-F07-ERG-ACCTCCTACCT	ERG	hemi.caCG	Modified
A	0.215639	0.642074	0.157243	0.287566	0.120211	0.112662	0.0180886	0.0360348
C	0.206808	0.0809002	0.279732	0.0549779	0.0572568	0.64008	0.118359	0.0223615
G	0.269335	0.142572	0.0726392	0.133599	0.0558325	0.0539809	0.11138	0.849024
T	0.256374	0.126905	0.448512	0.514599	0.761715	0.0912975	0.01524	0.0470019
E	0.0518445	0.00754878	0.0418744	0.00925794	0.00498504	0.10198	0.736932	0.0455776
p11A-E11-ETS1-ATACTTTAAGG	ETS1	CG	Homer
A	0.179	0.754	0.008	0.222	0.003	0.005	0.001	0.003	0.017	0.059
C	0.384	0.011	0.605	0.004	0.003	0.993	0.997	0.01	0.116	0.108
G	0.136	0.221	0.02	0.034	0.003	0.001	0.001	0.967	0.802	0.066
T	0.302	0.014	0.367	0.74	0.991	0.001	0.001	0.02	0.065	0.767
p11A-E11-ETS1-ATACTTTAAGG	ETS1	sym.mCG	Homer
A	0.167	0.066	0.898	0.069	0.032	0.069	0.342	0.033	0.146	0.001	0.001	0.033
C	0.033	0.001	0.001	0.758	0.001	0.452	0.103	0.687	0.035	0.067	0.966	0.765
G	0.733	0.799	0.1	0.001	0.966	0.067	0.554	0.001	0.069	0.033	0.001	0.001
T	0.067	0.134	0.001	0.172	0.001	0.411	0.001	0.279	0.75	0.899	0.032	0.201
p11A-E11-ETS1-ATACTTTAAGG	ETS1	sym.mCG	Modified
A	0.213449	0.213804	0.499468	0.0317601	0.0544713	0.190738	0.302697	0.237225	0.275373	0.2044	0.196771	0.211675
C	0.197835	0.133428	0.14017	0.197303	0.0507452	0.168737	0.0812633	0.27555	0.0855216	0.108943	0.442867	0.379524
G	0.326118	0.345103	0.108588	0.0457771	0.78797	0.1533	0.452449	0.164656	0.135912	0.196593	0.146913	0.150816
T	0.262598	0.307665	0.227821	0.0991838	0.0766501	0.26934	0.134493	0.290277	0.462562	0.490064	0.213449	0.257984
E	0	0	0.0239532	0.625976	0.0301632	0.217885	0.0290987	0.0322924	0.0406317	0	0	0
p11A-E11-ETS1-ATACTTTAAGG	ETS1	sym.hmCG	Homer
A	0.089	0.001	0.909	0.115	0.024	0.18	0.363	0.09	0.479	0.001	0.001	0.001
C	0.001	0.001	0.001	0.671	0.001	0.511	0.09	0.367	0.18	0.001	0.909	0.997
G	0.909	0.997	0.001	0.012	0.974	0.09	0.546	0.001	0.091	0.001	0.001	0.001
T	0.001	0.001	0.089	0.202	0.001	0.219	0.001	0.542	0.25	0.997	0.089	0.001
p11A-E11-ETS1-ATACTTTAAGG	ETS1	sym.hmCG	Modified
A	0.216041	0.239294	0.4805	0.0743194	0.0506255	0.20206	0.294776	0.257101	0.395143	0.21972	0.238558	0.240618
C	0.17557	0.153201	0.137748	0.186313	0.0575423	0.182046	0.074025	0.181604	0.124209	0.073142	0.351288	0.383517
G	0.362325	0.375276	0.086387	0.0448859	0.773216	0.179985	0.441501	0.169242	0.130684	0.191906	0.158793	0.159088
T	0.246063	0.23223	0.270935	0.0977189	0.067844	0.201325	0.160412	0.38131	0.296542	0.515232	0.251361	0.216777
E	0	0	0.0244297	0.596762	0.0507726	0.234584	0.0292862	0.0107432	0.0534216	0	0	0
p11A-E11-ETS1-ATACTTTAAGG	ETS1	sym.fCG	Homer
A	0.185	0.19	0.483	0.001	0.263	0.001	0.001	0.001
C	0.192	0.231	0.001	0.736	0.001	0.001	0.961	0.997
G	0.395	0.322	0.425	0.019	0.327	0.001	0.021	0.001
T	0.227	0.257	0.091	0.244	0.409	0.997	0.017	0.001
p11A-E11-ETS1-ATACTTTAAGG	ETS1	sym.fCG	Modified
A	0.206736	0.177928	0.382546	0.0332557	0.217962	0.0699004	0.0662995	0.0538022
C	0.203559	0.173268	0.0639695	0.380852	0.0370684	0.0391866	0.712349	0.534421
G	0.247617	0.238721	0.424063	0.0372802	0.499047	0.032832	0.0440585	0.141919
T	0.252489	0.245287	0.121373	0.150604	0.240627	0.854692	0.0639695	0.0523194
E	0.0895997	0.164796	0.00804914	0.398009	0.00529549	0.00338911	0.113323	0.217539
p11A-E11-ETS1-ATACTTTAAGG	ETS1	sym.caCG	Homer
A	0.976	0.001	0.091	0.021	0.011	0.001	0.011	0.043
C	0.012	0.782	0.011	0.001	0.987	0.911	0.903	0.081
G	0.011	0.001	0.001	0.001	0.001	0.077	0.001	0.001
T	0.001	0.216	0.897	0.977	0.001	0.011	0.085	0.875
p11A-E11-ETS1-ATACTTTAAGG	ETS1	sym.caCG	Modified
A	0.698339	0.133774	0.247187	0.202715	0.127344	0.0925165	0.124487	0.164315
C	0.0694767	0.362922	0.0566173	0.0578675	0.367387	0.279871	0.337024	0.0971602
G	0.0798357	0.0912663	0.163958	0.0803715	0.0660832	0.334345	0.222004	0.195571
T	0.131988	0.281479	0.510984	0.636185	0.0876942	0.0717985	0.147526	0.479907
E	0.0203608	0.130559	0.0212538	0.0228612	0.351491	0.221468	0.168959	0.063047
p11A-E11-ETS1-ATACTTTAAGG	ETS1	hemi.mCG	Homer
A	0.887	0.001	0.183	0.012	0.002	0.001	0.001	0.009
C	0.001	0.78	0.001	0.001	0.996	0.997	0.001	0.085
G	0.084	0.012	0.001	0.001	0.001	0.001	0.992	0.877
T	0.028	0.207	0.815	0.986	0.001	0.001	0.006	0.029
p11A-E11-ETS1-ATACTTTAAGG	ETS1	hemi.mCG	Modified
A	0.726689	0.0552768	0.332836	0.0463277	0.0346667	0.00723164	0.0122938	0.0602486
C	0.0542373	0.52565	0.0215141	0.0172655	0.896181	0.122847	0.0124746	0.151232
G	0.149559	0.0455141	0.121718	0.0216497	0.0258531	0.0251299	0.916249	0.644475
T	0.0578983	0.29826	0.521898	0.91313	0.0209718	0.00583051	0.0250847	0.129808
E	0.0116158	0.0752994	0.0020339	0.00162712	0.0223277	0.83896	0.0338983	0.0142373
p11A-E11-ETS1-ATACTTTAAGG	ETS1	hemi.hmCG	Homer
A	0.188	0.603	0.036	0.373	0.046	0.017	0.007	0.006	0.052	0.147
C	0.403	0.07	0.534	0.018	0.015	0.955	0.972	0.045	0.186	0.258
G	0.173	0.289	0.042	0.079	0.013	0.01	0.017	0.908	0.654	0.076
T	0.236	0.038	0.388	0.53	0.926	0.018	0.004	0.041	0.108	0.519
p11A-E11-ETS1-ATACTTTAAGG	ETS1	hemi.hmCG	Modified
A	0.19334	0.657462	0.066521	0.33343	0.0417508	0.0362692	0.0109632	0.0193298	0.0727033	0.134649
C	0.307299	0.063059	0.510613	0.0324362	0.0202366	0.87685	0.149198	0.0168982	0.186127	0.239995
G	0.187528	0.208672	0.0384536	0.0945473	0.0284384	0.0210609	0.0342085	0.908874	0.592013	0.0776079
T	0.241561	0.063636	0.33854	0.529407	0.908585	0.0366814	0.00721263	0.0303755	0.13568	0.547748
E	0.0702716	0.00717141	0.0458311	0.0101801	0.00098916	0.029139	0.798417	0.0245229	0.0134773	0
p11A-E11-ETS1-ATACTTTAAGG	ETS1	hemi.fCG	Homer
A	0.262	0.208	0.193	0.485	0.117	0.394	0.059	0.013	0.001	0.002	0.108	0.284
C	0.274	0.28	0.329	0.118	0.419	0.032	0.016	0.985	0.996	0.003	0.222	0.242
G	0.175	0.301	0.233	0.278	0.097	0.155	0.004	0.001	0.002	0.925	0.42	0.12
T	0.288	0.211	0.244	0.119	0.367	0.42	0.921	0.001	0.001	0.07	0.25	0.353
p11A-E11-ETS1-ATACTTTAAGG	ETS1	hemi.fCG	Modified
A	0.27097	0.200423	0.214345	0.641757	0.0879618	0.346534	0.0525902	0.0323215	0.0078713	0.0207114	0.0931766	0.165543
C	0.305603	0.327397	0.311015	0.0813696	0.490628	0.0402912	0.0374379	0.876273	0.131795	0.0137256	0.175186	0.240321
G	0.159197	0.223594	0.178679	0.180696	0.0507207	0.118316	0.02691	0.0214985	0.029419	0.92847	0.463079	0.0941605
T	0.26423	0.248586	0.241452	0.0860432	0.311113	0.486102	0.880405	0.0332071	0.00324691	0.0370935	0.268559	0.499975
E	0	0	0.0545088	0.0101343	0.0595759	0.00875683	0.00265657	0.0367	0.827668	0	0	0
p11A-E11-ETS1-ATACTTTAAGG	ETS1	hemi.caCG	Homer
A	0.675	0.036	0.444	0.001	0.002	0.001	0.001	0.041	0.146	0.269	0.292	0.302
C	0.064	0.525	0.001	0.001	0.996	0.997	0.02	0.245	0.224	0.253	0.237	0.257
G	0.194	0.019	0.02	0.001	0.001	0.001	0.978	0.554	0.073	0.178	0.181	0.191
T	0.067	0.42	0.535	0.997	0.001	0.001	0.001	0.16	0.557	0.3	0.289	0.25
p11A-E11-ETS1-ATACTTTAAGG	ETS1	hemi.caCG	Modified
A	0.7439	0.0814333	0.413	0.0399667	0.0513	0.0079	0.0150333	0.0726	0.1345	0.2906	0.289233	0.332367
C	0.0546333	0.469633	0.0196333	0.0202333	0.8529	0.0507667	0.00763333	0.1792	0.170867	0.226267	0.242733	0.245867
G	0.137667	0.0470667	0.0448	0.021	0.0236333	0.0337	0.9428	0.5594	0.0849	0.165233	0.143433	0.165533
T	0.0638	0.401867	0.5209	0.916967	0.0394	0.00373333	0.0159333	0.175633	0.5816	0.3179	0.3246	0.256233
E	0	0	0.00166667	0.00183333	0.0327667	0.9039	0.0185667	0.0131667	0.0281	0	0	0
p10A-C08-ETV4-ACGATTAT	ETV4	CG	Homer
A	0.14	0.018	0.375	0.001	0.001	0.001	0.001	0.372
C	0.635	0.003	0.001	0.997	0.997	0.001	0.001	0.013
G	0.224	0.299	0.001	0.001	0.001	0.997	0.997	0.001
T	0.001	0.68	0.623	0.001	0.001	0.001	0.001	0.614
p10A-C08-ETV4-ACGATTAT	ETV4	hemi.mCG	Homer
A	0.742	0.001	0.358	0.031	0.001	0.01	0.001	0.044	0.12	0.347	0.228	0.348
C	0.086	0.813	0.053	0.001	0.923	0.988	0.063	0.12	0.303	0.305	0.196	0.217
G	0.171	0.053	0.001	0.001	0.065	0.001	0.935	0.683	0.064	0.131	0.216	0.174
T	0.001	0.133	0.588	0.967	0.011	0.001	0.001	0.153	0.513	0.217	0.36	0.261
p10A-C08-ETV4-ACGATTAT	ETV4	hemi.mCG	Modified
A	0.530237	0.149763	0.380758	0.178199	0.218294	0.0459716	0.0600948	0.200379	0.151185	0.287773	0.293934	0.358199
C	0.139431	0.460474	0.107962	0.0797156	0.328152	0.116019	0.0308057	0.145118	0.229858	0.265024	0.209384	0.213365
G	0.180853	0.134218	0.0901422	0.0746919	0.146066	0.139147	0.765877	0.338389	0.132986	0.189384	0.131754	0.172512
T	0.149479	0.255545	0.414976	0.649005	0.183981	0.0430332	0.0476777	0.28237	0.419147	0.25782	0.364929	0.255924
E	0	0	0.00616114	0.0183886	0.123507	0.655829	0.095545	0.0337441	0.0668246	0	0	0
p10A-C08-ETV4-ACGATTAT	ETV4	hemi.hmCG	Homer
A	0.166	0.941	0.001	0.269	0.001	0.001	0.001	0.001	0.001	0.079
C	0.422	0.001	0.92	0.001	0.001	0.997	0.997	0.001	0.067	0.261
G	0.148	0.057	0.001	0.001	0.001	0.001	0.001	0.997	0.919	0.001
T	0.264	0.001	0.078	0.729	0.997	0.001	0.001	0.001	0.013	0.659
p10A-C08-ETV4-ACGATTAT	ETV4	hemi.hmCG	Modified
A	0.22854	0.583499	0.149176	0.296045	0.159433	0.190974	0.0628245	0.0926341	0.221489	0.189948
C	0.258863	0.0704532	0.416309	0.0785948	0.0923136	0.375729	0.172896	0.0421181	0.129431	0.211808
G	0.147509	0.16437	0.115392	0.17905	0.0675043	0.091352	0.162318	0.686006	0.433105	0.108981
T	0.297519	0.165267	0.218027	0.439195	0.664979	0.20918	0.0664145	0.0773768	0.194115	0.489262
E	0.0675684	0.0164113	0.101096	0.00711584	0.0157702	0.132765	0.535547	0.101866	0.0218604	0
p10A-C08-ETV4-ACGATTAT	ETV4	hemi.fCG	Homer
A	0.125	0.175	0.629	0.049	0.41	0.061	0.012	0.012	0.001	0.113
C	0.56	0.442	0.125	0.75	0.025	0.001	0.926	0.975	0.049	0.101
G	0.089	0.088	0.108	0.112	0.025	0.024	0.012	0.012	0.949	0.663
T	0.226	0.295	0.138	0.089	0.54	0.914	0.05	0.001	0.001	0.123
p10A-C08-ETV4-ACGATTAT	ETV4	hemi.fCG	Modified
A	0.239768	0.240445	0.492888	0.141364	0.346589	0.200194	0.208805	0.0597968	0.0713111	0.259023
C	0.29521	0.238123	0.123367	0.408418	0.0850508	0.0777939	0.422351	0.208224	0.0522496	0.150363
G	0.123948	0.172714	0.138655	0.152298	0.144751	0.0637639	0.0921142	0.103145	0.73314	0.337687
T	0.264344	0.29521	0.212869	0.215094	0.415385	0.646638	0.191485	0.0534107	0.0688921	0.252927
E	0.0767296	0.0535075	0.0322206	0.0827286	0.00822448	0.011611	0.0852443	0.575423	0.0743106	0
p1A-G06-EZH2-ACGAATATAGGC	EZH2	hemi.caCG	Homer
A	0.175	0.242	0.319	0.001	0.001	0.877	0.654	0.095
C	0.25	0.152	0.138	0.997	0.001	0.001	0.001	0.001
G	0.403	0.375	0.296	0.001	0.997	0.121	0.001	0.001
T	0.172	0.231	0.247	0.001	0.001	0.001	0.344	0.903
p1A-G06-EZH2-ACGAATATAGGC	EZH2	hemi.caCG	Modified
A	0.202163	0.307001	0.417871	0.0130905	0.0186682	0.565168	0.475697	0.250996
C	0.191007	0.161867	0.126238	0.0779738	0.00671599	0.0738759	0.0646557	0.0710302
G	0.257371	0.255777	0.238019	0.0177575	0.958793	0.149004	0.100171	0.0802504
T	0.293227	0.233808	0.209789	0.0178714	0.0119522	0.207057	0.357427	0.587706
E	0.0562322	0.0415481	0.00808196	0.873307	0.00387023	0.00489471	0.00204895	0.0100171
p10A-A03-FEV-ACAAACTTTAC	FEV	CG	Homer
A	0.443	0.113	0.264	0.001	0.001	0.001	0.001	0.014	0.053	0.19
C	0.07	0.589	0.028	0.056	0.957	0.997	0.013	0.181	0.238	0.349
G	0.284	0.182	0.069	0.027	0.001	0.001	0.985	0.615	0.001	0.142
T	0.204	0.116	0.639	0.916	0.041	0.001	0.001	0.19	0.708	0.318
p10A-A03-FEV-ACAAACTTTAC	FEV	hemi.mCG	Homer
A	0.178	0.132	0.159	0.803	0.099	0.526	0.084	0.019	0.001	0.001	0.15	0.234
C	0.367	0.197	0.258	0.051	0.319	0.033	0.005	0.92	0.962	0.001	0.089	0.103
G	0.244	0.521	0.381	0.094	0.037	0.084	0.028	0.019	0.036	0.997	0.625	0.066
T	0.211	0.15	0.202	0.052	0.545	0.357	0.883	0.042	0.001	0.001	0.136	0.597
p10A-A03-FEV-ACAAACTTTAC	FEV	hemi.mCG	Modified
A	0.242472	0.235044	0.213556	0.490118	0.183579	0.351108	0.146041	0.163284	0.0196313	0.051731	0.24738	0.217801
C	0.262369	0.205863	0.213291	0.115002	0.245391	0.110359	0.0980236	0.423266	0.129858	0.0315692	0.167927	0.178804
G	0.241544	0.324314	0.252686	0.206924	0.120308	0.192996	0.126144	0.137153	0.119777	0.873856	0.32365	0.163682
T	0.253482	0.234779	0.256798	0.165672	0.384932	0.328691	0.61666	0.170314	0.0184375	0.0428439	0.261043	0.439713
E	0	0	0.0636689	0.0222841	0.0657912	0.0168457	0.0131317	0.105982	0.712296	0	0	0
p10A-A03-FEV-ACAAACTTTAC	FEV	hemi.hmCG	Homer
A	0.158	0.725	0.042	0.276	0.028	0.035	0.001	0.001	0.057	0.247
C	0.418	0.07	0.639	0.057	0.028	0.923	0.992	0.034	0.198	0.198
G	0.197	0.156	0.036	0.036	0.001	0.028	0.006	0.964	0.602	0.085
T	0.227	0.049	0.283	0.631	0.943	0.014	0.001	0.001	0.143	0.47
p10A-A03-FEV-ACAAACTTTAC	FEV	hemi.hmCG	Modified
A	0.228898	0.526127	0.150624	0.292998	0.157605	0.164269	0.0397715	0.0731965	0.204358	0.216628
C	0.257457	0.100063	0.364819	0.100063	0.0839856	0.478316	0.175693	0.0305691	0.179183	0.188703
G	0.175164	0.20256	0.107997	0.152105	0.0640999	0.0883224	0.115824	0.779353	0.344933	0.15623
T	0.262111	0.154855	0.306008	0.445314	0.685001	0.172731	0.0450603	0.0547916	0.235773	0.438439
E	0.0763698	0.0163952	0.0705521	0.00951978	0.00930823	0.0963613	0.623651	0.0620901	0.0357521	0
p10A-A03-FEV-ACAAACTTTAC	FEV	hemi.fCG	Homer
A	0.191	0.205	0.544	0.001	0.3	0.024	0.071	0.001	0.001	0.179
C	0.351	0.303	0.204	0.795	0.001	0.036	0.927	0.997	0.011	0.132
G	0.194	0.204	0.132	0.024	0.012	0.001	0.001	0.001	0.987	0.519
T	0.264	0.289	0.12	0.18	0.687	0.939	0.001	0.001	0.001	0.17
p10A-A03-FEV-ACAAACTTTAC	FEV	hemi.fCG	Modified
A	0.2507	0.241058	0.463764	0.125661	0.331104	0.178694	0.236236	0.048367	0.0715397	0.27916
C	0.232193	0.214308	0.148834	0.424728	0.0855365	0.102022	0.436081	0.202022	0.0376361	0.162519
G	0.169051	0.229705	0.163297	0.118818	0.134992	0.0642302	0.0923795	0.0906687	0.781649	0.289736
T	0.259409	0.25832	0.194401	0.257543	0.442146	0.644012	0.159876	0.0482115	0.0608087	0.268585
E	0.088647	0.0566096	0.0297045	0.0732504	0.00622084	0.011042	0.0754277	0.610731	0.048367	0
p10A-A03-FEV-ACAAACTTTAC	FEV	hemi.caCG	Homer
A	0.897	0.001	0.167	0.001	0.001	0.001	0.001	0.045	0.187	0.644
C	0.001	0.336	0.001	0.001	0.938	0.979	0.019	0.183	0.081	0.103
G	0.101	0.02	0.06	0.001	0.001	0.019	0.979	0.586	0.101	0.02
T	0.001	0.643	0.772	0.997	0.06	0.001	0.001	0.186	0.631	0.233
p10A-A03-FEV-ACAAACTTTAC	FEV	hemi.caCG	Modified
A	0.610556	0.145261	0.283792	0.165449	0.198135	0.0447991	0.0703711	0.202942	0.17016	0.385695
C	0.0776774	0.22313	0.0862334	0.0725822	0.335224	0.131513	0.0316285	0.161892	0.112575	0.151221
G	0.134974	0.119496	0.192559	0.0886368	0.0959431	0.132763	0.769756	0.25572	0.159969	0.134782
T	0.154874	0.439819	0.426745	0.662373	0.249856	0.0479715	0.0783503	0.332148	0.534128	0.328302
E	0.0219189	0.0722938	0.010671	0.0109594	0.120842	0.642953	0.0498943	0.0472986	0.0231686	0
p10A-F05-FEZF2-ACTCTGGGTATT	FEZF2	sym.caCG	Homer
A	0.001	0.001	0.352	0.637	0.58	0.914	0.554	0.13	0.639	0.274
C	0.997	0.001	0.331	0.001	0.144	0.001	0.1	0.001	0.058	0.029
G	0.001	0.997	0.1	0.187	0.015	0.001	0.072	0.813	0.275	0.58
T	0.001	0.001	0.217	0.175	0.261	0.084	0.274	0.056	0.028	0.117
p10A-F05-FEZF2-ACTCTGGGTATT	FEZF2	sym.caCG	Modified
A	0.0473987	0.0403766	0.337057	0.456432	0.41414	0.58985	0.361315	0.210661	0.432652	0.303543
C	0.182253	0.0236195	0.193584	0.107245	0.178423	0.111235	0.114587	0.104213	0.0946377	0.0957549
G	0.0309607	0.89435	0.15241	0.214012	0.116342	0.104054	0.136929	0.454516	0.256942	0.374721
T	0.0496329	0.0290456	0.266518	0.210342	0.268114	0.179221	0.288701	0.18736	0.160868	0.225981
E	0.689754	0.0126077	0.0504309	0.0119694	0.0229812	0.01564	0.0984679	0.0432493	0.0548995	0
p2A-G01-FKBP1A-AATTTGCGGT	FKBP1A	hemi.hmCG	Homer
A	0.161	0.526	0.173	0.014	0.075	0.664	0.646	0.042
C	0.784	0.472	0.03	0.397	0.156	0.08	0.188	0.615
G	0.038	0.001	0.586	0.001	0.768	0.073	0.059	0.152
T	0.017	0.001	0.211	0.588	0.001	0.183	0.107	0.191
p2A-G01-FKBP1A-AATTTGCGGT	FKBP1A	hemi.hmCG	Modified
A	0.234555	0.315905	0.171316	0.0814955	0.127939	0.600555	0.558055	0.142836
C	0.52125	0.214693	0.0705418	0.165912	0.0930334	0.0978531	0.158464	0.338396
G	0.0695195	0.0687893	0.554842	0.03549	0.685702	0.0860231	0.0866073	0.151161
T	0.124142	0.0734628	0.200234	0.327589	0.0743391	0.204031	0.156127	0.209143
E	0.0505331	0.327151	0.00306704	0.389514	0.0189864	0.0115379	0.0407478	0.158464
p14A-C03-FOSL1-AGCGCTGAT	FOSL1	hemi.caCG	Homer
A	0.001	0.001	0.923	0.213	0.273	0.923	0.105	0.652	0.388	0.539
C	0.997	0.001	0.001	0.078	0.725	0.001	0.544	0.184	0.22	0.143
G	0.001	0.997	0.001	0.038	0.001	0.001	0.001	0.155	0.21	0.001
T	0.001	0.001	0.075	0.671	0.001	0.075	0.35	0.009	0.182	0.317
p14A-C03-FOSL1-AGCGCTGAT	FOSL1	hemi.caCG	Modified
A	0.039031	0.0555581	0.580349	0.320308	0.36029	0.581073	0.237582	0.425583	0.339144	0.401313
C	0.194929	0.0274394	0.0807335	0.119176	0.306407	0.0947702	0.232103	0.139325	0.161648	0.145981
G	0.0184741	0.858818	0.0964908	0.0973511	0.101064	0.112656	0.099117	0.223002	0.199321	0.139733
T	0.0258999	0.0442382	0.234729	0.45266	0.188227	0.20077	0.322979	0.170115	0.258637	0.312973
E	0.721666	0.0139461	0.00769753	0.0105049	0.0440118	0.0107313	0.108218	0.0419742	0.0412497	0
p1A-C12-FOSL2-ATCGCTGTATTT	FOSL2	sym.caCG	Homer
A	0.236	0.199	0.109	0.046	0.017	0.001	0.001	0.99	0.001	0.128
C	0.54	0.167	0.397	0.862	0.001	0.001	0.997	0.001	0.082	0.083
G	0.159	0.625	0.288	0.074	0.981	0.008	0.001	0.008	0.001	0.741
T	0.065	0.009	0.206	0.018	0.001	0.99	0.001	0.001	0.916	0.048
p1A-C12-FOSL2-ATCGCTGTATTT	FOSL2	sym.caCG	Modified
A	0.207108	0.19901	0.158884	0.100045	0.0963563	0.132164	0.152767	0.631309	0.122627	0.202159
C	0.292937	0.151237	0.265137	0.233378	0.05704	0.0940171	0.548088	0.0898785	0.135583	0.116869
G	0.178767	0.415295	0.294827	0.163023	0.751507	0.123437	0.0836707	0.157535	0.122627	0.521637
T	0.153846	0.150157	0.193162	0.0747638	0.0735942	0.641386	0.122627	0.103554	0.528565	0.159334
E	0.167341	0.0842105	0.0879892	0.42879	0.0215025	0.00899685	0.0928475	0.0177238	0.0905983	0
p1A-E10-FOXA3-AGTGTACATCTA	FOXA3	sym.caCG	Homer
A	0.095	0.177	0.347	0.001	0.046	0.478	0.78	0.512
C	0.279	0.224	0.084	0.001	0.05	0.212	0.001	0.223
G	0.533	0.3	0.289	0.126	0.274	0.134	0.199	0.116
T	0.093	0.299	0.281	0.872	0.63	0.176	0.02	0.149
p1A-E10-FOXA3-AGTGTACATCTA	FOXA3	sym.caCG	Modified
A	0.0630762	0.0675643	0.309316	0.0288695	0.0704755	0.357715	0.55228	0.35359
C	0.176856	0.0953421	0.0705968	0.018559	0.0691412	0.173702	0.0242601	0.190684
G	0.403445	0.451965	0.457181	0.135614	0.315502	0.158418	0.343765	0.136463
T	0.0514313	0.15769	0.124939	0.779112	0.503033	0.140951	0.0628336	0.155628
E	0.305192	0.227438	0.037967	0.0378457	0.0418486	0.169214	0.0168607	0.163634
p1A-E10-FOXA3-AGTGTACATCTA	FOXA3	hemi.fCG	Homer
A	0.001	0.262	0.337	0.001	0.001	0.997	0.001	0.001
C	0.342	0.545	0.001	0.001	0.077	0.001	0.001	0.963
G	0.34	0.192	0.001	0.997	0.001	0.001	0.997	0.001
T	0.317	0.001	0.661	0.001	0.921	0.001	0.001	0.035
p1A-E10-FOXA3-AGTGTACATCTA	FOXA3	hemi.fCG	Modified
A	0.12725	0.239975	0.239659	0.100726	0.135144	0.563941	0.126934	0.0899905
C	0.233344	0.257026	0.0663088	0.0511525	0.0846227	0.0618882	0.0940954	0.360594
G	0.178718	0.31102	0.163877	0.704136	0.133249	0.103884	0.627723	0.107357
T	0.285444	0.101358	0.338491	0.11904	0.632144	0.10862	0.122198	0.130092
E	0.175245	0.090622	0.191664	0.0249447	0.0148405	0.161667	0.0290496	0.311967
p1A-E10-FOXA3-AGTGTACATCTA	FOXA3	hemi.caCG	Homer
A	0.453	0.241	0.017	0.404	0.802	0.692	0.133	0.107
C	0.166	0.14	0.18	0.001	0.141	0.017	0.042	0.735
G	0.045	0.033	0.071	0.03	0.056	0.102	0.287	0.062
T	0.336	0.586	0.732	0.565	0.001	0.189	0.538	0.096
p1A-E10-FOXA3-AGTGTACATCTA	FOXA3	hemi.caCG	Modified
A	0.392696	0.226701	0.0924828	0.32535	0.572445	0.497747	0.151767	0.017548
C	0.171923	0.14655	0.181171	0.0720892	0.147972	0.085843	0.0640266	0.32701
G	0.0765947	0.145364	0.186151	0.13493	0.115485	0.173583	0.308987	0.0253735
T	0.296419	0.40811	0.479014	0.452217	0.0796775	0.169315	0.460991	0.0144653
E	0.0623666	0.0732748	0.0611809	0.0154138	0.0844202	0.073512	0.0142281	0.615604
p16A-A12-FOXC2-AGCCGCAACTTT	FOXC2	CG	Homer
A	0.261	0.364	0.557	0.001	0.001	0.233	0.422	0.549	0.478	0.176	0.504	0.476
C	0.145	0.128	0.152	0.989	0.001	0.126	0.161	0.09	0.1	0.274	0.075	0.074
G	0.138	0.019	0.07	0.009	0.997	0.057	0.129	0.079	0.176	0.101	0.158	0.156
T	0.455	0.489	0.221	0.001	0.001	0.584	0.288	0.282	0.246	0.449	0.263	0.293
p16A-A12-FOXC2-AGCCGCAACTTT	FOXC2	sym.mCG	Homer
A	0.163	0.196	0.001	0.442	0.001	0.001	0.017	0.707
C	0.407	0.123	0.083	0.001	0.284	0.006	0.001	0.001
G	0.012	0.001	0.001	0.556	0.001	0.19	0.362	0.131
T	0.418	0.68	0.915	0.001	0.714	0.803	0.62	0.161
p16A-A12-FOXC2-AGCCGCAACTTT	FOXC2	sym.mCG	Modified
A	0.170218	0.175513	0.0153541	0.263005	0.0187955	0.0127068	0.0418266	0.495566
C	0.271741	0.0622105	0.0268696	0.0099272	0.161482	0.0123097	0.0230311	0.0435473
G	0.0488418	0.253342	0.0378557	0.697948	0.0214428	0.285771	0.317935	0.214692
T	0.280609	0.481271	0.58769	0.0209133	0.576572	0.598676	0.577101	0.195235
E	0.22859	0.0276638	0.33223	0.00820649	0.221707	0.0905361	0.0401059	0.0509596
p16A-A12-FOXC2-AGCCGCAACTTT	FOXC2	sym.hmCG	Homer
A	0.332	0.202	0.106	0.387	0.233	0.109	0.025	0.341
C	0.244	0.055	0.212	0.001	0.001	0.074	0.277	0.24
G	0.095	0.328	0.001	0.611	0.085	0.116	0.274	0.365
T	0.329	0.414	0.681	0.001	0.681	0.701	0.425	0.055
p16A-A12-FOXC2-AGCCGCAACTTT	FOXC2	sym.hmCG	Modified
A	0.250317	0.15621	0.0697085	0.183302	0.198194	0.106305	0.0616286	0.198669
C	0.186312	0.0651141	0.0948986	0.0198035	0.0375475	0.0901458	0.162072	0.147972
G	0.0991762	0.48289	0.029943	0.779943	0.107098	0.115811	0.291984	0.467047
T	0.242554	0.290716	0.488752	0.0153676	0.654309	0.607573	0.251584	0.0470532
E	0.221641	0.00506971	0.316698	0.00158428	0.00285171	0.0801648	0.232731	0.139259
p16A-A12-FOXC2-AGCCGCAACTTT	FOXC2	sym.fCG	Homer
A	0.212	0.315	0.001	0.565	0.001	0.001	0.001	0.809
C	0.324	0.138	0.001	0.001	0.001	0.001	0.001	0.001
G	0.205	0.143	0.001	0.433	0.001	0.001	0.831	0.001
T	0.26	0.404	0.997	0.001	0.997	0.997	0.167	0.189
p16A-A12-FOXC2-AGCCGCAACTTT	FOXC2	sym.fCG	Modified
A	0.124935	0.193901	0.0476521	0.403396	0.0649801	0.0424536	0.0651534	0.429735
C	0.203431	0.0854271	0.0504245	0.0348293	0.0474788	0.0408941	0.0395079	0.0757234
G	0.132559	0.431294	0.0888927	0.500606	0.0518108	0.0682724	0.710276	0.120776
T	0.186796	0.23878	0.636458	0.0490383	0.809045	0.64027	0.127534	0.257668
E	0.352279	0.0505978	0.176573	0.0121296	0.0266852	0.20811	0.057529	0.116098
p16A-A12-FOXC2-AGCCGCAACTTT	FOXC2	sym.caCG	Homer
A	0.005	0.014	0.001	0.903	0.997	0.952	0.001	0.972
C	0.976	0.014	0.02	0.09	0.001	0.019	0.673	0.016
G	0.018	0.971	0.027	0.006	0.001	0.028	0.001	0.001
T	0.001	0.001	0.952	0.001	0.001	0.001	0.325	0.011
p16A-A12-FOXC2-AGCCGCAACTTT	FOXC2	sym.caCG	Modified
A	0.0364572	0.0547074	0.157289	0.676945	0.720149	0.711326	0.117372	0.674393
C	0.108247	0.0155689	0.0610215	0.160576	0.0694979	0.0748173	0.335121	0.064957
G	0.0133633	0.888812	0.0778013	0.0473122	0.0662976	0.0890023	0.0718332	0.112615
T	0.0168663	0.0134498	0.694547	0.0922026	0.134239	0.110453	0.410933	0.121827
E	0.825066	0.0274618	0.00934135	0.0229641	0.00981706	0.0144012	0.0647407	0.0262077
p16A-A12-FOXC2-AGCCGCAACTTT	FOXC2	hemi.mCG	Homer
A	0.196	0.885	0.977	0.881	0.008	0.907	0.579	0.423
C	0.025	0.113	0.001	0.009	0.559	0.001	0.18	0.254
G	0.001	0.001	0.001	0.084	0.001	0.091	0.119	0.205
T	0.778	0.001	0.021	0.026	0.432	0.001	0.122	0.118
p16A-A12-FOXC2-AGCCGCAACTTT	FOXC2	hemi.mCG	Modified
A	0.181945	0.59532	0.682374	0.686346	0.00998283	0.473379	0.358523	0.180764
C	0.104766	0.165522	0.0822241	0.0700945	0.362495	0.0324173	0.142443	0.122048
G	0.072456	0.104981	0.0998283	0.151245	0.036711	0.407256	0.151675	0.334371
T	0.60541	0.0915629	0.101331	0.0777158	0.247316	0.0436883	0.135036	0.088772
E	0.0354229	0.0426149	0.0342422	0.0145985	0.343495	0.0432589	0.212323	0.274045
p16A-A12-FOXC2-AGCCGCAACTTT	FOXC2	hemi.hmCG	Homer
A	0.001	0.997	0.997	0.997	0.001	0.997	0.997	0.793
C	0.001	0.001	0.001	0.001	0.494	0.001	0.001	0.001
G	0.001	0.001	0.001	0.001	0.001	0.001	0.001	0.205
T	0.997	0.001	0.001	0.001	0.504	0.001	0.001	0.001
p16A-A12-FOXC2-AGCCGCAACTTT	FOXC2	hemi.hmCG	Modified
A	0.0648661	0.57992	0.592761	0.609807	0.0188178	0.457605	0.468453	0.325659
C	0.11656	0.114567	0.127075	0.100398	0.366836	0.0720611	0.0956387	0.0768209
G	0.0844587	0.159398	0.150985	0.136706	0.125304	0.328869	0.164932	0.324552
T	0.664932	0.075714	0.0767102	0.0878902	0.209874	0.0524685	0.0922072	0.077153
E	0.0691831	0.0704007	0.0524685	0.0651981	0.279168	0.0889971	0.178769	0.195816
p16A-A12-FOXC2-AGCCGCAACTTT	FOXC2	hemi.fCG	Homer
A	0.185	0.347	0.001	0.401	0.001	0.001	0.001	0.997
C	0.299	0.227	0.001	0.001	0.001	0.001	0.001	0.001
G	0.331	0.154	0.001	0.597	0.001	0.001	0.015	0.001
T	0.184	0.272	0.997	0.001	0.997	0.997	0.983	0.001
p16A-A12-FOXC2-AGCCGCAACTTT	FOXC2	hemi.fCG	Modified
A	0.147759	0.238495	0.0334134	0.216487	0.0652261	0.0757303	0.0985394	0.611845
C	0.171569	0.118747	0.0315126	0.0292117	0.0611244	0.04992	0.0505202	0.0465186
G	0.210384	0.364446	0.114846	0.669268	0.0808323	0.102341	0.139656	0.133754
T	0.176771	0.180872	0.505902	0.0535214	0.766407	0.735594	0.65116	0.0676271
E	0.293517	0.097439	0.314326	0.0315126	0.0264106	0.0364146	0.060124	0.140256
p16A-A12-FOXC2-AGCCGCAACTTT	FOXC2	hemi.caCG	Homer
A	0.048	0.036	0.093	0.63	0.945	0.743	0.028	0.865
C	0.858	0.013	0.042	0.341	0.016	0.034	0.275	0.077
G	0.061	0.948	0.031	0.002	0.036	0.177	0.18	0.04
T	0.033	0.003	0.834	0.027	0.003	0.046	0.517	0.018
p16A-A12-FOXC2-AGCCGCAACTTT	FOXC2	hemi.caCG	Modified
A	0.0162134	0.0297744	0.147153	0.650441	0.721832	0.678347	0.113419	0.658323
C	0.0787507	0.00582785	0.049873	0.146742	0.0542065	0.055402	0.298379	0.0667215
G	0.00806934	0.951771	0.0515915	0.0395622	0.0679169	0.131799	0.085139	0.0815526
T	0.00922744	0.00545427	0.74462	0.143866	0.146817	0.119434	0.476203	0.165571
E	0.887739	0.00717274	0.00676181	0.0193888	0.00922744	0.0150179	0.0268604	0.0278317
p8A-G03-FOXP3-ACACCAAGATTT	FOXP3	hemi.caCG	Homer
A	0.125	0.937	0.057	0.001	0.786	0.842	0.094	0.23
C	0.087	0.001	0.941	0.018	0.075	0.156	0.139	0.377
G	0.787	0.001	0.001	0.98	0.001	0.001	0.57	0.255
T	0.001	0.061	0.001	0.001	0.138	0.001	0.197	0.139
p8A-G03-FOXP3-ACACCAAGATTT	FOXP3	hemi.caCG	Modified
A	0.294427	0.625307	0.0266386	0.0306695	0.509814	0.571328	0.2068	0.222397
C	0.222923	0.128461	0.146512	0.0241851	0.156852	0.0955135	0.190501	0.245882
G	0.343323	0.10673	0.0233088	0.906765	0.109709	0.118472	0.340694	0.25885
T	0.12741	0.133193	0.022783	0.0278654	0.211181	0.162986	0.211181	0.197336
E	0.0119173	0.00630915	0.780757	0.0105152	0.012443	0.0517	0.0508237	0.0755345
p5A-F05-FOXP4-AAGAACCTGAAA	FOXP4	sym.mCG	Homer
A	0.167	0.425	0.103	0.657	0.781	0.42	0.107	0.505
C	0.183	0.034	0.159	0.257	0.171	0.039	0.723	0.067
G	0.463	0.517	0.004	0.047	0.035	0.502	0.018	0.384
T	0.187	0.024	0.734	0.039	0.013	0.039	0.152	0.044
p5A-F05-FOXP4-AAGAACCTGAAA	FOXP4	sym.mCG	Modified
A	0.185471	0.35335	0.154631	0.629493	0.61201	0.370833	0.0638506	0.233033
C	0.142469	0.0596156	0.195678	0.214573	0.109892	0.0645021	0.304811	0.0337713
G	0.270713	0.50885	0.0681942	0.0744923	0.0743838	0.478771	0.0297535	0.647953
T	0.179173	0.0693886	0.564122	0.0560321	0.0520143	0.0790531	0.0780758	0.0409382
E	0.222174	0.00879574	0.0173743	0.0254099	0.151591	0.00684113	0.52351	0.0443045
p5A-F05-FOXP4-AAGAACCTGAAA	FOXP4	sym.fCG	Homer
A	0.244	0.371	0.001	0.531	0.001	0.001	0.001	0.997
C	0.372	0.039	0.001	0.001	0.001	0.001	0.001	0.001
G	0.242	0.317	0.001	0.467	0.001	0.722	0.997	0.001
T	0.142	0.273	0.997	0.001	0.997	0.276	0.001	0.001
p5A-F05-FOXP4-AAGAACCTGAAA	FOXP4	sym.fCG	Modified
A	0.1775	0.199349	0.0952639	0.330438	0.07328	0.0591668	0.0720586	0.579862
C	0.190528	0.0780296	0.0643235	0.0579454	0.0700231	0.0389469	0.0580812	0.103949
G	0.178722	0.479441	0.0991993	0.48894	0.086986	0.493961	0.764147	0.100556
T	0.170172	0.206541	0.605102	0.100421	0.575519	0.189849	0.0766725	0.134889
E	0.283078	0.03664	0.136111	0.0222554	0.194192	0.218076	0.0289049	0.0807437
p5A-F05-FOXP4-AAGAACCTGAAA	FOXP4	sym.caCG	Homer
A	0.036	0.025	0.037	0.948	0.825	0.997	0.038	0.868
C	0.935	0.008	0.028	0.05	0.056	0.001	0.78	0.058
G	0.001	0.955	0.001	0.001	0.019	0.001	0.046	0.043
T	0.028	0.012	0.934	0.001	0.1	0.001	0.136	0.031
p5A-F05-FOXP4-AAGAACCTGAAA	FOXP4	sym.caCG	Modified
A	0.0418768	0.0557586	0.185507	0.630605	0.500301	0.549396	0.175975	0.432234
C	0.188561	0.0387765	0.135301	0.120309	0.133358	0.119291	0.325806	0.13197
G	0.0206376	0.853362	0.10999	0.0865763	0.116839	0.125353	0.144417	0.186942
T	0.0194808	0.0322984	0.557957	0.139281	0.231965	0.178983	0.25376	0.176993
E	0.729443	0.0198047	0.011198	0.0231826	0.0174911	0.026977	0.100042	0.0718616
p5A-F05-FOXP4-AAGAACCTGAAA	FOXP4	hemi.fCG	Homer
A	0.131	0.152	0.851	0.798	0.765	0.044	0.757	0.692
C	0.056	0.14	0.068	0.141	0.1	0.751	0.107	0.14
G	0.732	0.049	0.063	0.024	0.048	0.05	0.07	0.075
T	0.081	0.659	0.018	0.037	0.087	0.155	0.066	0.093
p5A-F05-FOXP4-AAGAACCTGAAA	FOXP4	hemi.fCG	Modified
A	0.175841	0.125	0.666893	0.594631	0.522777	0.0220987	0.327956	0.416893
C	0.125407	0.175569	0.0886659	0.16147	0.13788	0.394387	0.0703633	0.114561
G	0.532538	0.127305	0.159707	0.109002	0.167706	0.0886659	0.446177	0.170824
T	0.114425	0.474105	0.051654	0.0657538	0.122831	0.0836497	0.0695499	0.0953091
E	0.0517896	0.0980206	0.0329447	0.0691432	0.0488069	0.411198	0.0856833	0.202413
p4A-F03-GABPA-ATGGGTGTGCTT	GABPA	sym.fCG	Homer
A	0.026	0.066	0.815	0.722	0.225	0.095	0.161	0.294	0.001	0.08	0.134	0.24
C	0.066	0.026	0.001	0.159	0.08	0.12	0.214	0.493	0.774	0.013	0.479	0.385
G	0.828	0.855	0.079	0.026	0.642	0.001	0.199	0.107	0.212	0.894	0.187	0.174
T	0.08	0.053	0.105	0.093	0.053	0.784	0.426	0.106	0.013	0.013	0.201	0.2
p4A-F03-GABPA-ATGGGTGTGCTT	GABPA	sym.fCG	Modified
A	0.157576	0.175758	0.513203	0.405844	0.234416	0.196104	0.216667	0.250649	0.061039	0.0924242	0.24026	0.304329
C	0.135065	0.128571	0.0930736	0.13961	0.127489	0.150649	0.15368	0.219913	0.107359	0.0298701	0.278571	0.222294
G	0.500433	0.478355	0.143074	0.108009	0.477056	0.0906926	0.219264	0.183983	0.237879	0.828571	0.212338	0.214069
T	0.206926	0.217316	0.232035	0.202597	0.147186	0.509091	0.335714	0.189177	0.0545455	0.0491342	0.268831	0.259307
E	0	0	0.0186147	0.143939	0.0138528	0.0534632	0.0746753	0.156277	0.539177	0	0	0
p4A-F03-GABPA-ATGGGTGTGCTT	GABPA	hemi.fCG	Homer
A	0.052	0.997	0.001	0.268	0.001	0.001	0.265	0.001	0.001	0.001
C	0.542	0.001	0.728	0.001	0.001	0.997	0.733	0.398	0.001	0.139
G	0.001	0.001	0.001	0.001	0.001	0.001	0.001	0.6	0.997	0.133
T	0.405	0.001	0.27	0.73	0.997	0.001	0.001	0.001	0.001	0.727
p4A-F03-GABPA-ATGGGTGTGCTT	GABPA	hemi.fCG	Modified
A	0.169963	0.584615	0.117949	0.260073	0.153846	0.136264	0.175092	0.0608059	0.126007	0.120879
C	0.331868	0.0835165	0.400733	0.105495	0.109158	0.469597	0.260073	0.138462	0.114286	0.194872
G	0.103297	0.184615	0.134066	0.203663	0.16337	0.115018	0.172894	0.460806	0.631502	0.192674
T	0.309158	0.124542	0.255678	0.398535	0.558974	0.147985	0.0783883	0.0586081	0.101099	0.491575
E	0.0857143	0.0227106	0.0915751	0.0322344	0.014652	0.131136	0.313553	0.281319	0.0271062	0
p9A-D09-GATAD2A-AAGGCTCAAA	GATAD2A	sym.hmCG	Homer
A	0.415	0.021	0.036	0.913	0.018	0.067	0.814	0.493
C	0.306	0.86	0.024	0.038	0.366	0.765	0.096	0.053
G	0.238	0.071	0.872	0.022	0.358	0.05	0.089	0.137
T	0.041	0.048	0.068	0.027	0.257	0.118	0.001	0.317
p9A-D09-GATAD2A-AAGGCTCAAA	GATAD2A	sym.hmCG	Modified
A	0.426322	0.0235372	0.0380408	0.678021	0.167661	0.181419	0.507376	0.372203
C	0.250041	0.154235	0.0217139	0.0680424	0.246229	0.363584	0.129952	0.122659
G	0.157965	0.0682911	0.88911	0.0790651	0.261644	0.126222	0.178767	0.172385
T	0.114537	0.0189789	0.0443395	0.143627	0.289574	0.247721	0.156721	0.299934
E	0.0511354	0.734958	0.00671308	0.0312448	0.0348914	0.0810542	0.0271838	0.0328195
p9A-D09-GATAD2A-AAGGCTCAAA	GATAD2A	sym.fCG	Homer
A	0.29	0.504	0.001	0.001	0.997	0.341	0.001	0.6	0.294	0.45
C	0.402	0.194	0.982	0.001	0.001	0.105	0.982	0.334	0.235	0.29
G	0.069	0.173	0.001	0.997	0.001	0.009	0.016	0.026	0.031	0.09
T	0.239	0.129	0.016	0.001	0.001	0.545	0.001	0.04	0.44	0.17
p9A-D09-GATAD2A-AAGGCTCAAA	GATAD2A	sym.fCG	Modified
A	0.262086	0.410446	0.0264864	0.0564919	0.642063	0.337655	0.18809	0.436284	0.281534	0.363771
C	0.281071	0.199204	0.220226	0.0419522	0.0946472	0.182719	0.455177	0.216151	0.211798	0.245045
G	0.121504	0.205779	0.0377848	0.833673	0.107983	0.0882571	0.123541	0.131413	0.146601	0.161789
T	0.253658	0.154843	0.0257455	0.0562141	0.147157	0.371921	0.16003	0.174014	0.315707	0.229394
E	0.0816818	0.0297277	0.689757	0.0115762	0.00814966	0.019448	0.0731617	0.0421374	0.0443601	0
p17A-B12-GLI3-AGATTAAAG	GLI3	hemi.caCG	Homer
A	0.173	0.003	0.637	0.001	0.173	0.467	0.173	0.456	0.001	0.453
C	0.557	0.003	0.359	0.906	0.823	0.353	0.807	0.37	0.553	0.001
G	0.097	0.991	0.001	0.003	0.003	0.179	0.01	0.173	0.176	0.453
T	0.173	0.003	0.003	0.09	0.001	0.001	0.01	0.001	0.27	0.093
p17A-B12-GLI3-AGATTAAAG	GLI3	hemi.caCG	Modified
A	0.191283	0.103632	0.581598	0.195642	0.255206	0.437772	0.272639	0.408232	0.123487	0.365133
C	0.198547	0.0498789	0.186925	0.465375	0.372881	0.195157	0.33414	0.17724	0.210654	0.0489104
G	0.0556901	0.723002	0.040678	0.0600484	0.1046	0.182082	0.0794189	0.223729	0.193705	0.412107
T	0.159322	0.12155	0.178692	0.216465	0.171429	0.163196	0.189831	0.113317	0.262954	0.17385
E	0.395157	0.00193705	0.0121065	0.0624697	0.0958838	0.0217918	0.123971	0.0774818	0.209201	0
p13A-D01-GRHL1-AACGCTACGCA	GRHL1	CG	Homer
A	0.243	0.385	0.387	0.431	0.6	0.738	0.025	0.001	0.001	0.001	0.143	0.213
C	0.084	0.179	0.272	0.148	0.005	0.001	0.901	0.945	0.009	0.001	0.054	0.123
G	0.594	0.119	0.049	0.154	0.183	0.083	0.005	0.053	0.989	0.96	0.005	0.069
T	0.079	0.317	0.292	0.267	0.212	0.178	0.069	0.001	0.001	0.038	0.798	0.595
p13A-D01-GRHL1-AACGCTACGCA	GRHL1	hemi.mCG	Homer
A	0.625	0.809	0.007	0.001	0.001	0.001	0.227	0.228	0.302	0.396	0.449	0.132
C	0.015	0.015	0.978	0.977	0.057	0.001	0.08	0.103	0.249	0.124	0.044	0.677
G	0.197	0.044	0.014	0.021	0.941	0.997	0.015	0.051	0.125	0.206	0.235	0.015
T	0.163	0.132	0.001	0.001	0.001	0.001	0.678	0.618	0.323	0.273	0.272	0.176
p13A-D01-GRHL1-AACGCTACGCA	GRHL1	hemi.mCG	Modified
A	0.414584	0.541131	0.159427	0.0621208	0.0518078	0.173987	0.322495	0.301262	0.277724	0.356346	0.433875	0.202863
C	0.132249	0.102766	0.461417	0.182601	0.0446494	0.106892	0.135889	0.114293	0.181631	0.142805	0.0982771	0.504247
G	0.204805	0.112715	0.11769	0.135768	0.702014	0.540403	0.105314	0.190852	0.188789	0.253579	0.204562	0.0834749
T	0.248362	0.243388	0.165251	0.068066	0.0635768	0.152876	0.388619	0.341786	0.2628	0.24727	0.263286	0.209415
E	0	0	0.0962145	0.551444	0.137952	0.0258432	0.0476826	0.0518078	0.0890561	0	0	0
p13A-D01-GRHL1-AACGCTACGCA	GRHL1	hemi.hmCG	Homer
A	0.629	0.58	0.001	0.001	0.073	0.001	0.621	0.008
C	0.222	0.103	0.997	0.997	0.001	0.001	0.108	0.698
G	0.148	0.173	0.001	0.001	0.925	0.997	0.002	0.001
T	0.001	0.144	0.001	0.001	0.001	0.001	0.269	0.293
p13A-D01-GRHL1-AACGCTACGCA	GRHL1	hemi.hmCG	Modified
A	0.495197	0.508701	0.18154	0.0716971	0.107476	0.196436	0.609495	0.20465
C	0.238897	0.121955	0.438396	0.169289	0.0253376	0.120702	0.0853404	0.361548
G	0.0547125	0.187944	0.0955033	0.138661	0.694835	0.505917	0.0659891	0.0701657
T	0.147849	0.159961	0.165251	0.0694696	0.0760128	0.165669	0.231937	0.233468
E	0.063344	0.0214395	0.119309	0.550884	0.0963386	0.0112766	0.00723931	0.130168
p13A-D01-GRHL1-AACGCTACGCA	GRHL1	hemi.fCG	Homer
A	0.299	0.506	0.001	0.001	0.001	0.001	0.27	0.377	0.255	0.406
C	0.132	0.158	0.95	0.806	0.257	0.041	0.136	0.236	0.192	0.088
G	0.257	0.081	0.001	0.192	0.741	0.957	0.09	0.001	0.239	0.267
T	0.312	0.255	0.048	0.001	0.001	0.001	0.504	0.386	0.315	0.239
p13A-D01-GRHL1-AACGCTACGCA	GRHL1	hemi.fCG	Modified
A	0.258152	0.471298	0.118207	0.100543	0.0579144	0.0922215	0.299762	0.384001	0.212466	0.440557
C	0.203635	0.129925	0.491338	0.203125	0.0813519	0.102582	0.167459	0.130774	0.137908	0.0553668
G	0.235224	0.1143	0.0742188	0.192595	0.546535	0.675611	0.046875	0.022928	0.282269	0.289402
T	0.274796	0.272928	0.203635	0.0951087	0.0606318	0.122452	0.481318	0.370245	0.285666	0.214674
E	0.0281929	0.0115489	0.112602	0.408628	0.253567	0.00713315	0.0045856	0.0920516	0.0816916	0
p13A-D01-GRHL1-AACGCTACGCA	GRHL1	hemi.caCG	Homer
A	0.189	0.271	0.325	0.525	0.665	0.844	0.005	0.005	0.015	0.004	0.179	0.198
C	0.068	0.16	0.213	0.073	0.01	0.005	0.985	0.777	0.077	0.009	0.029	0.145
G	0.685	0.049	0.029	0.077	0.131	0.015	0.005	0.213	0.898	0.986	0.034	0.024
T	0.058	0.52	0.432	0.325	0.194	0.136	0.005	0.005	0.01	0.001	0.758	0.633
p13A-D01-GRHL1-AACGCTACGCA	GRHL1	hemi.caCG	Modified
A	0.250024	0.282746	0.301777	0.371492	0.401107	0.586271	0.147005	0.0776774	0.117584	0.208467	0.337023	0.316244
C	0.111079	0.124381	0.158753	0.0936013	0.0940868	0.0442761	0.312749	0.0992329	0.056219	0.0960287	0.0857365	0.150306
G	0.476163	0.0725313	0.0730168	0.140111	0.181571	0.0935042	0.0877755	0.33712	0.57559	0.539664	0.0849597	0.114963
T	0.162734	0.520342	0.400136	0.348286	0.299544	0.260414	0.172638	0.0582581	0.110205	0.15584	0.492281	0.418487
E	0	0	0.0663171	0.0465094	0.0236916	0.0155355	0.279833	0.427711	0.140402	0	0	0
p13A-D08-GRHL2-AACCTACCCTTA	GRHL2	CG	Homer
A	0.231	0.243	0.315	0.467	0.725	0.857	0.001	0.001	0.001	0.001	0.111	0.143
C	0.06	0.2	0.374	0.159	0.012	0.001	0.997	0.971	0.007	0.001	0.019	0.167
G	0.642	0.107	0.076	0.151	0.108	0.023	0.001	0.027	0.991	0.997	0.001	0.001
T	0.067	0.45	0.235	0.223	0.155	0.119	0.001	0.001	0.001	0.001	0.869	0.689
p13A-D08-GRHL2-AACCTACCCTTA	GRHL2	sym.caCG	Homer
A	0.73	0.91	0.877	0.001	0.001	0.001	0.028	0.124
C	0.062	0.017	0.001	0.97	0.936	0.064	0.001	0.01
G	0.04	0.001	0.01	0.028	0.046	0.934	0.97	0.001
T	0.168	0.072	0.112	0.001	0.017	0.001	0.001	0.865
p13A-D08-GRHL2-AACCTACCCTTA	GRHL2	sym.caCG	Modified
A	0.528182	0.654232	0.543349	0.174626	0.0737856	0.0588235	0.222997	0.284689
C	0.10125	0.0766551	0.0551342	0.38717	0.128305	0.0325886	0.0733757	0.100635
G	0.0715311	0.0473458	0.0889527	0.123386	0.127895	0.649723	0.531666	0.0649723
T	0.292888	0.209264	0.297397	0.185284	0.087108	0.0657922	0.157409	0.503587
E	0.0061488	0.0125026	0.015167	0.129535	0.582906	0.193072	0.0145522	0.046116
p13A-D08-GRHL2-AACCTACCCTTA	GRHL2	hemi.mCG	Homer
A	0.627	0.784	0.001	0.003	0.001	0.018	0.182	0.232	0.286	0.288	0.392	0.097
C	0.022	0.003	0.956	0.924	0.146	0.003	0.069	0.185	0.188	0.091	0.094	0.687
G	0.119	0.066	0.031	0.072	0.852	0.978	0.003	0.034	0.144	0.32	0.238	0.078
T	0.232	0.147	0.012	0.001	0.001	0.001	0.746	0.549	0.383	0.301	0.276	0.138
p13A-D08-GRHL2-AACCTACCCTTA	GRHL2	hemi.mCG	Modified
A	0.454627	0.557404	0.123896	0.078203	0.0490209	0.138999	0.258287	0.270319	0.273135	0.295149	0.432868	0.147447
C	0.123768	0.0927941	0.504672	0.198515	0.0607961	0.0807628	0.116857	0.187764	0.149238	0.105337	0.117752	0.576731
G	0.131064	0.114169	0.118136	0.15935	0.619736	0.633559	0.0819148	0.155638	0.181876	0.325227	0.196595	0.110329
T	0.290541	0.235633	0.142455	0.078331	0.0559324	0.128504	0.512863	0.335723	0.305516	0.274286	0.252784	0.165493
E	0	0	0.110841	0.485601	0.214514	0.0181748	0.0300781	0.0505568	0.0902342	0	0	0
p13A-D08-GRHL2-AACCTACCCTTA	GRHL2	hemi.hmCG	Homer
A	0.523	0.624	0.011	0.001	0.001	0.001	0.226	0.24	0.257	0.313	0.412	0.124
C	0.048	0.02	0.952	0.903	0.101	0.001	0.076	0.22	0.195	0.085	0.127	0.478
G	0.192	0.093	0.017	0.095	0.897	0.957	0.025	0.059	0.195	0.316	0.189	0.096
T	0.237	0.263	0.02	0.001	0.001	0.041	0.673	0.481	0.353	0.286	0.271	0.302
p13A-D08-GRHL2-AACCTACCCTTA	GRHL2	hemi.hmCG	Modified
A	0.424167	0.468483	0.128957	0.0652353	0.0598679	0.120837	0.241123	0.26741	0.232453	0.32191	0.430223	0.139279
C	0.117671	0.0728048	0.492568	0.173823	0.0400495	0.0836774	0.103909	0.167355	0.142444	0.0889072	0.122626	0.480732
G	0.16474	0.138728	0.11368	0.155381	0.701899	0.614231	0.0812001	0.159372	0.222819	0.330168	0.179879	0.11368
T	0.293421	0.319983	0.150977	0.0699147	0.0565648	0.163226	0.537572	0.34104	0.312414	0.259015	0.267272	0.266309
E	0	0	0.113818	0.535645	0.141618	0.0180292	0.036196	0.0648225	0.0898706	0	0	0
p13A-D08-GRHL2-AACCTACCCTTA	GRHL2	hemi.fCG	Homer
A	0.535	0.641	0.001	0.001	0.001	0.052	0.373	0.23	0.29	0.359
C	0.106	0.001	0.953	0.892	0.105	0.001	0.037	0.145	0.175	0.183
G	0.16	0.098	0.001	0.106	0.893	0.946	0.001	0.061	0.107	0.213
T	0.199	0.26	0.045	0.001	0.001	0.001	0.589	0.564	0.427	0.245
p13A-D08-GRHL2-AACCTACCCTTA	GRHL2	hemi.fCG	Modified
A	0.351132	0.489843	0.151093	0.0727413	0.0638421	0.153415	0.469336	0.310118	0.265815	0.377636
C	0.18166	0.0535887	0.462372	0.159025	0.0475914	0.11124	0.0729348	0.151867	0.136777	0.165409
G	0.173535	0.257497	0.099439	0.177791	0.700909	0.584252	0.0576514	0.100793	0.115496	0.259044
T	0.243954	0.19172	0.14645	0.0580383	0.0630683	0.143161	0.393887	0.379571	0.408396	0.197911
E	0.0497195	0.00735152	0.140646	0.532405	0.124589	0.0079319	0.00619075	0.0576514	0.0735152	0
p13A-D08-GRHL2-AACCTACCCTTA	GRHL2	hemi.caCG	Homer
A	0.661	0.773	0.009	0.002	0.001	0.001	0.145	0.162	0.262	0.411	0.472	0.085
C	0.019	0.024	0.962	0.888	0.158	0.008	0.046	0.136	0.105	0.087	0.077	0.661
G	0.129	0.041	0.024	0.09	0.84	0.99	0.007	0.037	0.117	0.206	0.204	0.068
T	0.191	0.162	0.005	0.02	0.001	0.001	0.802	0.665	0.516	0.297	0.247	0.186
p13A-D08-GRHL2-AACCTACCCTTA	GRHL2	hemi.caCG	Modified
A	0.456029	0.552732	0.128463	0.0742525	0.0708575	0.120469	0.239076	0.269412	0.296244	0.407513	0.496112	0.135582
C	0.0939656	0.0792903	0.507721	0.160552	0.0361406	0.0547585	0.0819187	0.139196	0.0881612	0.0798379	0.0775381	0.551309
G	0.137882	0.083452	0.0809331	0.168656	0.568284	0.677472	0.0567298	0.123316	0.157376	0.220348	0.17238	0.0910087
T	0.312124	0.284525	0.146753	0.129778	0.0520206	0.13372	0.601577	0.428102	0.40806	0.292301	0.25397	0.222101
E	0	0	0.13613	0.466762	0.272697	0.0135801	0.0206987	0.0399737	0.0501588	0	0	0
p14A-E09-GRHL3-ACTCCCAAA	GRHL3	hemi.caCG	Homer
A	0.237	0.736	0.001	0.273	0.533	0.537	0.432	0.392
C	0.344	0.001	0.993	0.08	0.291	0.001	0.186	0.146
G	0.369	0.262	0.001	0.575	0.144	0.081	0.169	0.265
T	0.05	0.001	0.005	0.072	0.032	0.381	0.214	0.198
p14A-E09-GRHL3-ACTCCCAAA	GRHL3	hemi.caCG	Modified
A	0.31746	0.670168	0.00186741	0.0490196	0.500934	0.473856	0.386555	0.352708
C	0.242997	0.0695612	0.137722	0.0128385	0.164332	0.0392157	0.151494	0.148926
G	0.232726	0.163399	0.0035014	0.904295	0.194911	0.101774	0.162698	0.216387
T	0.166667	0.0964052	0.00233427	0.0112045	0.127918	0.380486	0.26704	0.248599
E	0.0401494	0.000466853	0.854575	0.0226424	0.0119048	0.00466853	0.0322129	0.03338
p7A-G07-GSC-AACCCGTTTAAC	GSC	CG	Homer
A	0.147	0.208	0.218	0.495	0.861	0.347	0.001	0.001
C	0.384	0.521	0.01	0.17	0.001	0.001	0.637	0.5
G	0.468	0.014	0.222	0.209	0.001	0.184	0.001	0.498
T	0.001	0.257	0.55	0.127	0.137	0.469	0.361	0.001
p7A-G07-GSC-AACCCGTTTAAC	GSC	hemi.mCG	Homer
A	0.455	0.171	0.684	0.997	0.232	0.153	0.001	0.061
C	0.331	0.084	0.127	0.001	0.001	0.716	0.522	0.242
G	0.13	0.001	0.079	0.001	0.148	0.071	0.39	0.553
T	0.084	0.744	0.11	0.001	0.619	0.06	0.087	0.144
p7A-G07-GSC-AACCCGTTTAAC	GSC	hemi.mCG	Modified
A	0.366417	0.125216	0.577034	0.840162	0.196769	0.109059	0.0178881	0.0617426
C	0.285632	0.0998269	0.137911	0.0328909	0.0559723	0.362377	0.0957877	0.154068
G	0.140219	0.0744374	0.10502	0.0600115	0.177149	0.0911714	0.43393	0.573572
T	0.182343	0.682054	0.170802	0.0559723	0.555684	0.0623197	0.0190421	0.0975188
E	0.0253895	0.0184651	0.00923254	0.0109636	0.0144259	0.375072	0.433353	0.113099
p7A-G07-GSC-AACCCGTTTAAC	GSC	hemi.hmCG	Homer
A	0.169	0.104	0.711	0.901	0.121	0.388	0.078	0.109
C	0.428	0.11	0.132	0.097	0.092	0.491	0.813	0.208
G	0.169	0.06	0.059	0.001	0.248	0.061	0.001	0.525
T	0.234	0.726	0.098	0.001	0.539	0.06	0.108	0.158
p7A-G07-GSC-AACCCGTTTAAC	GSC	hemi.hmCG	Modified
A	0.228529	0.134748	0.631787	0.802073	0.146101	0.290721	0.0217177	0.029615
C	0.328233	0.10464	0.114511	0.0700888	0.0982231	0.359329	0.197927	0.0547878
G	0.105627	0.101678	0.094768	0.0434353	0.205331	0.145114	0.0765054	0.767029
T	0.286772	0.640671	0.153011	0.0616979	0.509378	0.133761	0.0256663	0.0365252
E	0.0508391	0.0182626	0.005923	0.0227048	0.0409674	0.071076	0.678184	0.112043
p7A-G07-GSC-AACCCGTTTAAC	GSC	hemi.caCG	Homer
A	0.12	0.225	0.103	0.66	0.785	0.139	0.184	0.154
C	0.186	0.494	0.081	0.083	0.053	0.091	0.564	0.604
G	0.531	0.098	0.095	0.108	0.069	0.129	0.083	0.138
T	0.163	0.183	0.721	0.149	0.093	0.641	0.169	0.104
p7A-G07-GSC-AACCCGTTTAAC	GSC	hemi.caCG	Modified
A	0.19316	0.242775	0.0924855	0.723507	0.83526	0.146917	0.179672	0.033237
C	0.204239	0.297688	0.050578	0.0626204	0.0322736	0.088632	0.337669	0.144027
G	0.287091	0.143064	0.126204	0.0876686	0.0549133	0.103565	0.088632	0.26975
[truncated: 7,197 more rows]
