# Supplementary material for: An all-to-all approach to the identification of sequence-specific readers for epigenetic DNA modifications on cytosine
Source: Nat Commun. 2021 Feb 4;12:795. doi: 10.1038/s41467-021-20950-w (PMC7862700; doi:10.1038/s41467-021-20950-w)
Supplement: Supplementary file 13 — Source Data [file 41467_2021_20950_MOESM13_ESM.xlsx]

## Sheet: Fig.2a
Fig. 2a Distribution of unique molecular identifier (UMI) reads per protein obtained from the three replicated DAPPL reactions.
TF_ID	OneCyc_rep1	OneCyc_rep2	OneCyc_rep3
P1A-A1-SPDEF-AATTAACTCGAC	69768	59510	52030
P1A-A2-ETS2-AAGAAACCA	92444	81809	71421
P1A-A3-ELK3-AATTAATCCGCA	36007	31436	26333
P1A-A4-ETS1-ACAAAGCTATC	79525	67195	55696
P1A-A5-FLI1-ATCCTAAGTTT	70009	60220	52428
P1A-A6-SPIC-AAGGGTCTTT	22688	19698	16484
P1A-A7-GABPA-AGTGAACCGAT	66602	62854	53262
P1A-A8-ERF-ACAATGTACACA	47467	43597	34419
P1A-A9-ETV7-ATCGACTTCT	44798	37530	32346
P1A-A10-ELK1-ACCGGAAAT	74873	67391	57583
P1A-A11-ELF1-AGAGTAAACCAC	131120	113808	94748
P1A-A12-ELK4-AACAAATCTTGC	33937	29419	24602
P1A-B1-ELF2-ACGACCTCTTCA	313382	298722	256997
P1A-B2-ETV4-AGGTTAACTTT	96105	89280	85949
P1A-B3-ETS1-ACTCACATC	112047	105408	96699
P1A-B4-ERG-ATAAACTTCGCA	94485	86884	77615
P1A-B5-ELF2-AATAGATGT	56405	49051	44208
P1A-B6-ETV2-ACTTGAGCTGGT	23648	20567	18371
P1A-B7-ETV6-AGGGATAGTACT	75745	69208	59701
P1A-C1-ETV3-ACCCAACATTC	72274	68006	56196
P1A-C2-ETV4-AACAAAGAT	62544	57353	47517
P1A-C3-ELF5-ATCACCTTGTGC	126635	120442	104302
P1A-C4-ELF3-ACTGCGTGTAG	23735	21348	16317
P1A-C5-EHF-ACATTCCTAGCA	71697	69335	56782
P1A-C6-SPIB-AGTCCATCCCTA	55715	51668	46790
P1A-C7-SPI1-ACTCAATCTAA	76889	73340	67047
P1A-C8-ETV5-AAGCTTGCAT	101234	93022	85855
P1A-C9-ELF4-AGACACCTG	100966	101012	88498
P1A-C10-ETV1-AATACTCGCTAT	64168	62895	54804
P1A-C11-FEV-ATCATACCA	129986	124675	107807
P1A-C12-ETV3L-ACATTATACGCG	66420	61536	52172
P1A-D1-HSF1-AAGCACTGAA	169040	151626	146405
P1A-D2-CRX-ATACAATCTGC	147882	134785	128063
P1A-D3-BCAT1-AAGCACCATA	8652	8830	8456
P1A-D4-COPE-AGGTCTTTC	7142	7378	7106
P1A-D5-GST-ATGCGTCCGATT	21002	21917	21071
P1A-D6-GST-AACCTGACCTGT	21558	22226	21367
P1A-D7-GST-AACGCTTTACAT	15970	16612	16252
P1A-D8-GST-ATCTAATCCTA	16284	16785	16299

## Sheet: Fig.2b
Fig. 2b Comparison of the 6-mer frequencies of ELF2 in three independent DAPPL reactions.
6-mer	OneCyc_rep1	OneCyc_rep2	OneCyc_rep3
CCGGAA	8021	7508	6887
ACTTCC	7722	6591	6652
CGGAAG	6304	5767	5437
GGAAGT	5441	4939	4671
CTTCCG	5401	4880	4743
TTCCGG	4668	4248	4149
ACCGGA	4460	3995	3837
CGGAAA	4338	4257	3593
GGAAAT	3792	3786	3145
ATTTCC	3509	3329	2935
CCCGGA	3073	3098	2543
CAGGAA	3024	2989	2458
TCCGGA	2975	2910	2562
CACTTC	2914	2485	2475
ACGGAA	2837	2792	2315
AGGAAG	2805	2789	2304
GCGGAA	2795	2652	2300
TCCGGT	2781	2481	2386
TACTTC	2740	2295	2328
ATATCC	2664	2391	2165
ACATCC	2634	2478	2126
TTTCCG	2563	2522	2157
ATCCGG	2532	2414	2045
CCGGAT	2524	2249	2039
GGAAAC	2495	2343	2088
AGGAAA	2475	2371	2040
GCTTCC	2433	2310	2192
CGGAAC	2424	2342	2006
GAAGTA	2396	2082	1956
GGAAGC	2346	2209	1981
AACCGG	2230	2026	1805
AACTTC	2197	1998	1848
GGATAT	2131	1824	1682
CTTCCT	2105	2040	1796
GGAAGA	2063	1999	1724
CGGATA	2062	1878	1623
TTCCGC	2020	1995	1703
TCCGGG	1983	1758	1665
AAGGAA	1978	1939	1629
AGTTCC	1962	1914	1624
CATCCG	1954	1809	1614
TCTTCC	1950	1926	1632
TATCCG	1927	1765	1554
ACCCGG	1920	1850	1599
GGAACT	1918	1694	1433
ACAGGA	1913	1765	1525
GAAATA	1857	1804	1447
GACTTC	1833	1609	1455
GGAAAA	1805	1705	1406
GTTTCC	1715	1721	1412
AAATAA	1709	1657	1308
GAAGTG	1677	1484	1383
GTTCCG	1675	1634	1381
GAAACA	1631	1458	1244
CATTTC	1626	1576	1391
GGAACA	1621	1655	1302
GATATC	1619	1386	1369
AAATCC	1613	1541	1214
AAACAA	1607	1593	1279
GAAATC	1605	1572	1338
TACCGG	1604	1499	1415
TATTTC	1587	1474	1301
TACGGA	1572	1562	1240
AAAACA	1569	1532	1180
AATAAA	1569	1603	1285
AACAAA	1560	1512	1264
AGGAAC	1558	1495	1221
AAGTAA	1554	1458	1194
ACAAAA	1527	1422	1235
GAAGTC	1526	1521	1304
TCCGCA	1521	1493	1261
TTCCGT	1518	1506	1281
AAATAC	1516	1468	1211
GAAAAA	1511	1345	1102
AAAAAC	1510	1402	1156
CCTTCC	1500	1468	1237
TTCCTG	1498	1484	1250
CCGGTT	1495	1309	1264
AACGGA	1492	1477	1232
TACATC	1489	1360	1138
AATTCC	1488	1518	1196
TAGGAA	1483	1419	1168
CCGGTA	1475	1415	1225
GGAACC	1473	1366	1210
AAAATA	1471	1462	1117
AAACCG	1465	1407	1166
AATACA	1464	1353	1134
AACATC	1451	1396	1214
AAAAAT	1450	1351	1124
GAAATG	1448	1368	1232
GCCGGA	1445	1277	1150
AAGTAC	1443	1262	1188
AGCGGA	1432	1367	1250
AAATAT	1431	1393	1062
AAACAC	1415	1332	1162
AAATCA	1415	1309	1191
TAAAAA	1414	1420	1109
ATAAAA	1412	1428	1145
GGAAGG	1404	1312	1106
AGTAAA	1398	1297	1138
AACACA	1393	1334	1119
CGGAAT	1390	1293	1116
AAACAT	1389	1308	1105
CCAGGA	1386	1379	1110
GAGGAA	1384	1390	1072
ACAACA	1376	1339	1038
AATTAA	1371	1330	1032
CAAAAA	1371	1358	1129
ACAAAC	1366	1248	1038
ACAAAT	1366	1201	1050
AATTTC	1365	1410	1180
AACAAC	1360	1365	1070
AATCCG	1357	1332	1053
AATAAC	1354	1363	1136
AAATTA	1351	1318	1029
CACATC	1351	1312	1085
AATATC	1348	1336	1078
GAAGTT	1347	1385	1223
CGGATG	1340	1348	1127
AACAGG	1332	1325	1030
CACGGA	1330	1308	1133
AAAACC	1329	1209	1078
TTTCCT	1328	1297	1082
ACAATA	1325	1273	1051
ACACTT	1323	1219	1038
AACAAT	1315	1287	998
CAAATA	1304	1164	984
GAAATT	1304	1290	1071
GCATCC	1303	1216	1109
AACCCG	1301	1248	1084
ACACAA	1297	1264	1060
AAACAG	1295	1264	969
ATAACA	1295	1269	1022
AATAAT	1283	1241	999
ATATAA	1282	1215	1020
AAAATT	1281	1159	988
GTACTT	1278	1080	1096
ATACTT	1276	1138	1013
AAACCA	1275	1236	1011
ATAAAT	1274	1217	1005
GGACAT	1274	1162	1013
AATATA	1273	1270	1040
ATACAA	1272	1198	974
GAACAA	1272	1286	1015
ATTAAA	1271	1137	999
GAAACG	1271	1148	1045
CAAACA	1269	1262	1038
AAGAAA	1268	1248	1030
GGGAAA	1268	1126	1007
GAAGCA	1267	1155	987
ATAAAC	1264	1229	1012
AAATGA	1263	1150	940
AAAAAG	1262	1239	977
CACAAA	1262	1177	1024
CATATC	1260	1176	959
CAACAA	1257	1186	1002
TAAATA	1257	1201	931
ACATAA	1256	1250	1009
TAAACA	1256	1212	1054
GTAAAA	1255	1251	1017
AAAGGA	1254	1196	1059
GGATGT	1254	1200	1073
TCACTT	1254	1099	1099
AAAATC	1251	1211	978
AACATA	1251	1249	1020
AATCAA	1251	1173	1094
ATTCCG	1251	1331	1117
TATAAA	1251	1173	987
CAAAAC	1249	1227	1043
TACAAA	1249	1193	982
GCACTT	1247	1097	1080
AAAAAA	1246	1208	941
AAGTAT	1244	1103	1009
ATCAAA	1244	1188	966
GGAATT	1244	1142	965
TCCGGC	1244	1212	1014
AAGTCA	1243	1187	962
GAAAAC	1242	1149	975
CATAAA	1240	1175	976
TGCGGA	1239	1336	1105
AAAGAA	1238	1206	1034
ACACAT	1238	1216	966
AGAAAA	1238	1184	1028
AGTACA	1237	1170	1044
AAACTT	1236	1147	948
ATAATA	1236	1214	978
AAAAGA	1235	1144	996
AGGATA	1235	1177	976
GAAGAA	1235	1222	979
GAAACC	1232	1182	1035
TCAAAA	1229	1191	1009
TAAAAC	1228	1193	1047
CGGGAA	1226	1196	1002
CCGGGT	1225	1072	1010
TCAGGA	1225	1217	1037
GACAAA	1224	1052	935
GATTTC	1224	1193	950
AACTAA	1222	1197	979
ATACAT	1222	1210	963
AAATAG	1221	1123	975
AACCAA	1220	1165	981
AAGAAC	1218	1137	937
CGCTTC	1218	1157	1041
TATATC	1215	1132	990
CAATAA	1213	1176	1028
AGTAAC	1211	1183	983
CAACTT	1211	1092	957
CCGGAC	1211	1161	994
TCCGTA	1210	1227	1045
AATGAA	1209	1049	909
GAAAAT	1209	1136	956
CAAAAT	1208	1145	966
CGGACA	1208	1137	1019
TCGGAA	1203	1131	972
TAACAA	1202	1280	999
AACAAG	1199	1188	990
AATTAC	1199	1099	935
GAACTA	1199	1138	941
GGTTCC	1199	1190	1072
TAATAA	1197	1200	942
AAGTTC	1195	1131	1048
AACATT	1193	1085	904
AATCAC	1193	1069	902
AAAACT	1191	1108	983
AAGTCC	1190	1093	989
AAAACG	1187	1127	1003
GACATC	1183	1067	1006
AAATTC	1179	1132	1005
ACAACC	1179	1120	871
GAACTT	1179	1084	997
AAGCAA	1176	1189	996
CCACTT	1175	1085	984
AAACGG	1173	1164	956
ATAGGA	1172	1027	938
GACCGG	1169	1043	947
ATATAC	1168	1129	975
ATAAAG	1167	1047	935
TAAAAT	1167	1180	927
AAGACA	1166	1120	971
TATCAA	1166	1042	832
ATACAC	1165	1123	917
TTAAAA	1165	1199	1010
ACATCA	1164	1146	898
AGTAAT	1162	1062	959
GAAGGA	1162	1082	867
AATATT	1160	1114	947
AGAACA	1160	1109	927
AAACGA	1159	991	949
ACAATT	1159	1091	900
AAAGCA	1158	1136	909
TCCCGG	1157	1115	949
CAAACC	1156	1068	914
AATACC	1155	1189	1012
AGTCAA	1155	1094	935
AAAGTA	1154	1012	888
AATTCA	1152	1120	947
ACTAAA	1152	1124	899
AATAAG	1151	1160	1017
ACATAC	1151	1093	906
CCAAAA	1151	1052	871
GATAAA	1151	1049	883
ATTAAC	1150	990	855
GTATCC	1147	1139	935
AAATTT	1146	1146	948
ATTACA	1146	1061	900
CCGCAT	1146	1027	904
TAAATC	1145	1085	913
ACCAAA	1144	1073	888
ATACGG	1144	1107	916
CACAAC	1144	1094	871
GTAACA	1142	1125	937
TAAGGA	1142	1151	969
GAACAT	1140	1008	879
AAACTA	1139	1165	928
AACGAA	1139	1016	890
GATATA	1139	1105	940
CAACAC	1138	1151	889
TAAACC	1138	1094	892
TTCCTT	1138	1031	997
AGGGAA	1137	1109	963
CCGGGA	1137	1066	904
AAACGC	1136	1026	880
AATACT	1136	978	948
ACTACC	1136	1080	938
GAACCG	1136	1054	925
AACTAC	1135	1084	885
CAAATC	1134	999	909
AGTATA	1133	995	864
AAACCC	1132	1048	940
ACATAT	1132	1184	860
AACACT	1130	1104	958
ATAACC	1130	1050	902
ATCCGC	1130	1057	925
AGCAAA	1129	1090	925
AGTACT	1128	951	872
CACACA	1128	1057	859
CTACTT	1128	937	924
TACAAC	1128	1022	898
ACATTA	1126	977	885
AGACAA	1126	1023	952
ATATCA	1125	1092	872
TATACA	1125	1103	930
AAGAAT	1124	1069	944
CAATAT	1124	1024	929
CATAAC	1124	1077	855
TACAAT	1124	1013	849
TTACTT	1124	1075	962
AAGTTA	1123	1027	899
TACACA	1123	1135	850
ACACAC	1121	1000	859
AACACC	1119	1049	895
CATACA	1119	1028	835
AATACG	1118	1096	897
ACATTT	1118	1026	912
CAGGAT	1117	1037	906
ATCACA	1116	1073	936
CAAATT	1116	1032	879
CAGAAA	1116	1086	907
AAAAGG	1114	1117	896
ACAAAG	1114	1058	914
AGAAAC	1114	1082	886
GGAAAG	1112	985	867
GGATAC	1112	1099	877
TTCAAA	1112	1007	845
AATAGA	1111	980	916
ATGAAA	1110	1005	894
AGGAAT	1109	1069	826
ATCAAT	1109	1023	914
AAAAGT	1108	943	828
AATTTA	1108	1102	885
ATTTAA	1108	1070	899
CACATA	1108	1075	879
TAACAT	1108	1072	912
CAACAT	1107	1155	929
GAAAAG	1107	1004	863
TCAACA	1107	1075	852
AACACG	1106	1103	914
TGTTCC	1106	1039	947
ATGTCC	1105	1052	856
TAACAC	1104	1048	939
AACAGA	1103	1073	889
TAATAC	1103	1031	901
ATATTA	1102	1009	903
ATTAAT	1102	1089	875
CAATAC	1102	1045	912
GTAATA	1101	1052	908
AAAGAC	1100	990	908
AACCAG	1099	1032	844
CTAAAA	1099	1004	839
TTAAAC	1099	998	843
GCAAAA	1098	1161	966
AAAAGC	1097	1065	903
TAACTT	1097	1049	954
AAGCAC	1096	1058	865
ATCAAC	1096	1006	863
TATTAA	1095	924	845
TCAAAC	1095	1017	877
GAATAA	1094	1138	957
ATATTT	1093	1036	929
AAGATA	1092	1018	886
ACGAAA	1091	1060	871
CAATTT	1091	986	879
ACAATC	1090	1103	828
ATACCG	1089	1112	960
GGAATA	1089	1112	893
AGAAAT	1088	1041	899
ATAATT	1086	1081	866
CACCGG	1084	1075	946
AAAATG	1083	1031	864
AAATGC	1083	1009	957
TACATA	1083	1040	817
ACAACT	1082	1022	902
ACAGAA	1082	1060	881
CCGCAA	1082	993	855
AACTCA	1081	990	866
CAATTC	1081	1052	865
GTACAT	1081	991	854
TAAAAG	1081	1000	865
TTTAAA	1081	990	867
AATCCA	1080	1041	832
CAACCA	1080	1007	785
GTCAAA	1077	1037	896
TATAAC	1077	1055	858
AGCACA	1076	1054	842
ATTCAA	1075	1055	839
AAGTGA	1073	1053	894
CAAGAA	1073	997	848
AGTTAA	1072	1021	847
AAATTG	1071	928	785
CGAAAA	1071	993	789
GCAACA	1071	1042	893
ACGTCC	1070	1082	852
ATCATA	1070	1018	854
CAAAAG	1070	998	894
TAATAT	1070	1090	869
ACAAGA	1069	1025	898
ACACGG	1069	1064	922
TTAAAT	1068	956	858
GTAAAC	1067	1042	984
TCAATA	1067	950	881
AATGCA	1066	1006	873
AATTAT	1066	1085	883
ATACAG	1066	923	881
TCCGCT	1065	1031	883
CATCAA	1064	1011	834
GAAACT	1064	1120	923
TAAAGA	1064	966	838
TAAATT	1064	1004	855
ACGGAT	1063	1060	876
AAAGAT	1062	981	887
AGATCC	1062	990	774
GGGAAG	1062	1004	906
TGAAAA	1062	966	809
AGGACA	1061	1005	848
TAACCG	1061	974	879
AAATCT	1060	957	874
GTACAA	1059	993	853
GACACA	1058	967	835
AATCAT	1057	995	913
AAGTAG	1056	1075	915
CGCAAA	1056	988	868
GCAAAT	1056	994	839
AATCAG	1054	1011	891
TTAACA	1054	1048	902
AGAATA	1053	1106	908
ATCCGT	1053	969	821
GGATAA	1052	1017	843
TCACAA	1052	947	840
GAATCA	1051	908	815
AACCAC	1050	1015	847
TTACAT	1049	942	841
ACACCA	1048	997	801
ATATAT	1048	1083	825
CAAAGA	1047	936	864
AGCAAC	1046	951	845
GTAAAT	1046	1020	871
GATACA	1045	1025	812
GAACCA	1044	1027	881
AAATGG	1043	942	884
AACCAT	1042	989	822
ACACAG	1042	980	777
TATAAT	1042	975	828
TCAAAT	1042	1019	900
CAATCA	1041	975	885
CACAAT	1041	1090	893
GCATAA	1040	1007	837
AACAGT	1039	961	826
CAATTA	1039	1002	865
GAACAC	1039	1054	878
TAAACG	1039	889	802
TTTTCC	1037	1051	914
TTCCTA	1036	1068	880
AACGCA	1035	1030	850
TAGAAA	1035	924	813
GAATTA	1034	964	854
TCATAA	1034	1061	804
TTACAA	1033	989	842
CAAACT	1032	939	778
GGACAA	1032	968	798
TATTAC	1032	875	767
ATAGAA	1031	961	858
AATGTA	1030	989	871
AGCTTC	1030	947	828
ATTATA	1029	967	832
GGCGGA	1029	918	788
AAGCAT	1028	967	817
ACCAGG	1028	1024	825
AAATCG	1027	972	812
AATAGG	1027	923	878
ACTACA	1027	974	824
GCAATA	1027	945	880
GAACAG	1025	983	808
GTATAA	1025	1022	799
TATATA	1025	957	789
TAATTA	1024	1067	823
ATTACC	1023	903	837
GGTAAA	1022	963	792
TAACCA	1022	935	835
TATTCC	1022	989	830
AAGCGG	1020	918	842
AGTATC	1020	1005	825
GGAATC	1020	957	800
TAATTC	1019	1069	878
TGCTTC	1019	965	882
ACCACA	1018	988	842
AGTCAC	1018	963	816
GAAAGA	1018	938	799
GTCCGG	1018	1017	844
AGATAA	1017	1032	834
CATTAA	1017	997	859
AGCATA	1016	924	776
TCCAAA	1015	882	836
AAATGT	1013	1028	878
AAGTTT	1013	959	823
CAAGGA	1013	1098	900
GCACAA	1013	1068	852
GTTAAA	1013	964	841
ATAACT	1012	1008	825
GAAGAC	1012	943	861
AAACGT	1011	968	891
ATAATC	1011	992	804
CGCGGA	1011	947	840
ATTTCA	1010	1044	809
ACAACG	1009	975	831
AAACTC	1008	987	886
AACTTA	1008	866	815
AGTATT	1008	922	795
CAACCG	1008	904	773
TAATTT	1008	1066	853
TTAATA	1008	990	903
AAGGAT	1007	1013	843
AGATAT	1007	894	820
AGTACC	1007	927	833
TAATCA	1007	956	834
AAGATC	1006	922	801
ACAGTA	1006	908	795
ATAACG	1005	963	849
ATATTC	1005	969	888
TATCCT	1005	992	854
AACGAC	1004	846	757
AAGTGC	1004	927	836
TCCTTC	1004	932	818
TTATAA	1004	987	816
CTACAA	1003	879	743
GCAAAC	1003	995	814
AAAGTT	1002	883	799
AATTTT	1002	969	779
AGTGAA	1002	933	810
TCAATT	1002	900	806
AATCTA	1001	947	818
CACACC	1001	897	735
ACCAAC	1000	1023	853
TAGTTC	1000	981	834
AACTAT	999	989	843
CAGTTC	999	1007	833
GGACTT	999	857	809
CAGTAA	998	860	812
CCGGCA	998	888	829
CGTTTC	997	985	813
TAAACT	997	971	819
GACAAC	996	926	790
ATCACT	995	875	813
ATCCAA	995	920	845
ACAGCA	994	910	791
CTTCCC	994	974	885
ACTCAA	993	983	835
ATACCA	993	938	834
ATTAAG	993	914	770
CAACTA	992	952	755
ACGCAA	991	935	770
GAAGCG	991	932	805
CATATA	990	1053	802
CGGTAA	990	996	838
GTCACA	990	883	804
TTAATT	990	1015	808
CTAAAC	989	921	747
TCCTGT	988	960	784
ACAAGG	987	962	811
CCACAT	987	882	803
GATATT	987	918	782
TCATTT	987	961	855
AAGCCA	986	862	759
GCACAT	985	964	770
CATAAT	984	1065	854
GACATA	984	984	782
ACCATA	983	899	764
CAAGCA	983	977	818
AGAACC	982	889	807
CCAAAC	982	963	836
GACAAT	982	900	761
CACCAA	981	903	752
CATCCT	981	969	811
AGTAAG	980	886	770
AGTCAT	980	906	819
ATTCAC	980	861	818
CCACAA	980	919	814
TAAGAA	980	940	786
TACACT	980	911	789
ACACTA	978	996	874
ACCAAT	978	874	793
AAGGGA	977	944	748
GCAGGA	977	965	779
TTATTT	977	897	824
GTATAT	976	875	805
GTATCA	976	894	743
TTCCTC	976	950	854
ACACCG	974	994	795
CCAACA	974	1005	858
GAATTC	974	976	763
TCACAC	974	922	731
AACGTA	973	910	824
AAGGCA	973	908	803
GCCAAA	973	889	721
TCACAT	973	975	843
AATGAT	972	881	776
GAATAT	971	1002	831
TACAGG	971	911	769
TTAACC	971	832	767
AATTGA	970	898	750
ACTAAT	970	952	807
ATTTAT	970	907	765
CCGGTC	970	893	852
CGCAAC	970	875	692
TTATAT	970	887	817
AATGAC	968	913	778
GTATTT	968	940	830
TCATAC	968	858	771
TGCAAA	967	918	764
CCAAAT	966	870	750
TTTCAA	966	917	767
ATGTAC	965	849	744
CAACAG	964	910	794
AATAGT	963	906	734
ACTAAC	963	922	800
CTCTTC	963	929	784
GGATTT	963	899	735
GTACAC	963	930	730
AGAGGA	962	970	772
CTATTT	962	809	756
TTTAAC	962	887	764
CTTAAA	961	931	753
GAATAC	961	934	797
GATTAA	961	961	764
TTCTTC	961	987	790
CGGTTC	960	958	904
TATTTA	960	891	768
CGACAA	959	815	743
TAAAGC	959	882	714
AATAGC	958	885	709
ACTATT	958	881	764
CATACT	958	873	752
CCAATA	958	893	761
TTCATA	958	860	740
AATGGA	957	839	801
CATTAC	957	940	791
TATCAC	957	914	789
ATGGAA	956	812	773
ATTATT	956	896	803
CACATT	956	881	790
CGCATC	956	918	733
AGCACT	955	808	800
AGCAAT	954	945	823
GATAAC	954	863	749
GTTACA	954	885	731
AGACAT	953	948	796
ATTTTA	953	880	697
CGTAAA	953	967	830
CTAAAT	953	907	751
AGAATC	952	882	756
ATAAGG	952	1008	841
CAGACA	952	912	805
CATCAT	951	864	741
CCATAT	951	866	769
TACATT	951	906	766
ACTCAC	950	826	684
ATAAGA	950	995	828
ACTTCA	949	861	736
AGTTAC	949	915	743
CATCAC	948	912	737
GAAGAG	948	886	809
GAAGAT	948	825	724
GTCAAT	948	810	730
TGAAAT	948	854	733
AGTACG	947	846	774
TTACAC	947	941	783
AACATG	946	929	815
AATATG	946	920	760
GGCAAA	946	963	799
ATTTAC	945	895	783
CAGCAA	945	895	797
GTATTA	945	828	697
TAACAG	945	907	762
AAGGAC	944	949	789
ACTATA	944	923	729
AGTTCA	944	867	790
ATGCAA	944	927	793
CCGTAA	944	903	744
GAACTC	944	847	728
AAGAGA	943	816	707
AATCGA	943	885	738
ATTACT	943	844	752
TATATT	943	902	842
TCTAAA	943	892	720
CATATT	942	862	767
AACGAT	941	916	773
ATAGTA	941	857	701
CGGATT	941	883	781
TGAACA	941	880	725
TTAAAG	941	832	690
AAAGCC	940	882	759
AAGGTA	940	905	772
ACTTAC	940	812	727
TCCACA	940	856	746
AACAGC	939	919	770
TTATTA	939	823	714
ACACCC	938	832	758
AAGTGT	937	771	760
AATTAG	937	926	805
ACGACA	937	843	754
AGACAC	937	983	801
ATGCAT	937	835	734
CAAACG	937	912	810
GCATAT	937	870	758
CAAGTA	936	923	760
TTATCA	936	850	786
ACAAGT	935	881	794
ACACGA	935	854	719
TTCAAC	935	916	735
TTCCGA	935	963	768
GCACAC	934	909	746
AGGTAA	933	930	758
ATGACA	933	874	746
GCATTT	933	923	836
TATACT	933	829	783
TCATAT	933	955	753
TTCCCG	933	891	751
TTTACA	933	893	773
AGATCA	932	856	750
CAGAAC	932	911	792
CGAAAC	932	899	788
CAAAGC	931	920	748
CAACGA	931	831	712
CATTCA	931	856	764
GAACCC	931	828	741
TTTTAA	931	882	741
AAAGAG	930	873	721
AACCCA	930	979	779
AAGACC	930	920	783
AATGTC	930	946	746
GTCAAC	930	920	742
TAGTAA	930	835	753
TGATAA	930	828	687
AAAGGG	929	840	701
AGAACT	929	881	773
ATAAGT	929	884	770
GGACAC	929	876	740
AAGAAG	928	907	731
ACGAAC	928	870	771
ACGTAA	928	937	818
ACTTAA	928	918	824
AGGCAA	928	953	774
GAATCC	928	889	722
TTAATC	928	875	751
ACAGAC	927	894	701
GATCAA	927	834	754
TAAGTT	927	850	744
AATCTT	926	837	790
ACATTC	926	939	790
CCGTAT	926	885	755
AGTTAT	925	864	694
CATACC	925	859	799
ACAATG	924	884	760
ACGGGA	924	897	721
AGAATT	924	866	715
AGCCAA	924	889	725
AGTTTC	924	905	800
CGAAAT	924	854	723
TGTAAA	924	995	830
TTCAAT	924	868	781
AAACCT	923	874	776
CCATAA	923	873	749
TATTAT	923	904	765
AAAGTC	922	849	713
ATCCAC	922	886	720
CTACAT	922	872	713
CTTTCC	922	853	738
TCATCC	922	890	787
ATACTA	921	889	791
GTAATT	921	968	788
GTTCAA	921	819	734
TGAAAC	921	861	754
AACGTC	920	903	783
ACAGAT	920	839	743
ATATAG	920	846	728
ATGAAC	920	850	776
CGGCAA	920	850	764
GTATAC	920	858	767
AGTCCA	919	815	734
ATCAGG	919	912	801
ATTGAA	919	892	672
CAATCC	919	936	772
TAAATG	919	800	788
AGTGTA	918	812	702
CACAAG	917	878	795
AGCATC	916	901	767
ATCATT	916	871	822
ATCCCG	916	844	734
AACTTT	915	861	725
ATGTAA	915	984	883
CTAATA	915	850	696
TATAAG	915	846	733
CATTTA	914	858	766
CTAACA	914	927	775
TAATCC	914	906	778
ACCCAA	913	892	705
ATCGGA	913	943	786
CGGTTT	913	840	736
GCAACC	913	832	714
TGGAAA	913	878	780
CTCAAA	912	937	815
TAAAGG	912	850	728
TCCGCC	912	886	795
TGTACA	912	784	736
AGAAAG	911	843	711
ATCAGA	911	831	718
CGAACA	911	871	772
CGTACA	911	836	680
TACCAA	911	907	748
ATAATG	910	888	743
CAAAGT	910	854	712
CCGAAA	910	856	701
TAAAGT	910	770	715
TATACC	910	909	768
TATTCA	910	878	758
TCAATC	910	841	731
AGAGAA	909	868	733
ATAAGC	909	852	728
CAAAGG	909	853	705
GCAATT	909	897	795
AACCGA	908	898	721
AGTAGA	908	826	820
ATTCAT	908	880	768
TATCAT	908	861	757
TCAACC	908	856	721
TTATCC	908	872	772
ATAGCA	907	899	679
GGTACA	907	865	702
TGCATC	907	805	795
AACGTT	906	819	696
AAGATT	906	859	743
CAACCC	906	979	737
GAATTT	906	885	755
ATCTTC	905	920	790
GTTCCT	905	859	838
TATCCA	905	907	771
TTACCG	905	749	716
TTCACA	905	920	756
AAGTCT	904	792	698
ACATCT	904	779	725
ATCAAG	904	855	759
CACACT	904	906	803
CCATAC	904	796	669
GCAACT	904	842	672
AAAGCG	903	867	722
CATTAT	903	844	751
CTATAT	903	806	713
AGACTT	902	893	782
AGTTTA	902	896	724
CACTAA	902	885	713
TACAAG	902	854	710
TAGAAC	902	848	733
TAGACA	902	842	745
AATCCT	901	916	791
CCCAAA	901	906	744
GTAACT	901	802	724
CACAGA	900	876	659
CGGTAT	900	896	782
GTGAAA	900	848	692
TACTAA	900	877	730
TCAAAG	900	885	721
ACAGTT	899	857	731
ACGAAT	899	859	746
ACGTAT	899	801	714
TACACC	899	900	733
TGTTTC	899	908	761
ATGCGG	898	958	740
ATTCAG	898	828	714
CAAATG	898	921	780
CCACAC	898	839	721
TAAGAT	898	858	699
AAGACT	897	847	739
ATATCT	897	837	718
TACGAA	897	870	702
ATCCTA	896	855	743
CTACCG	896	890	727
GTAACC	896	920	794
TATGAA	896	792	667
ATCATC	895	875	736
ATTAGA	895	794	708
CCTAAA	895	853	738
CGTATA	895	837	720
GGATTA	895	787	659
GTAGGA	895	836	678
TACAGA	895	809	724
TGACAA	895	832	701
AATCCC	894	890	731
ATCTAA	894	871	728
ATGATA	894	845	750
GCAAAG	894	785	733
TCCTAT	894	815	693
AATTGT	893	865	728
GACATT	893	835	731
GGGAAC	893	855	724
GGTCAA	893	774	700
ACCGCA	892	825	679
ATGCAC	892	903	717
ATTACG	892	852	672
AAACTG	891	822	747
AAAGGC	891	816	732
AACTCC	891	892	676
ACCACT	891	893	746
GAAAGC	891	788	663
TAAGAC	891	900	704
AACTAG	890	869	709
ACATGC	890	788	685
CCAATT	890	826	715
CGCAAT	890	836	778
TGACAC	890	734	643
ACGCAT	889	819	686
ATAGAC	889	753	708
CGCACA	889	905	703
GCTAAA	889	783	698
GTTAAT	889	860	712
TCATCA	889	925	710
TGGAAC	889	732	593
TTTAAT	889	895	767
CAATAG	888	839	667
GCATCA	888	815	739
AGATAC	886	932	786
AGTGCA	886	852	851
CTATAA	885	856	738
GCGGAT	885	884	756
GTAAAG	885	860	688
TCAACT	885	865	720
TGCACA	885	873	727
TTAGAA	885	796	677
AACTGA	884	785	705
AAGCAG	884	848	751
ACAAGC	884	881	739
ACGGAC	884	842	701
AGAAGA	884	775	720
AATCTC	883	811	741
ACCGAA	883	849	687
CGCATA	883	883	759
GTCCAA	883	783	652
AGTCCG	882	823	744
ATCGAA	882	860	729
GATTAC	882	784	725
TGTCAA	882	799	648
TTGAAA	882	785	685
ATGTCA	881	868	687
ATTATC	881	937	774
CACCAC	881	866	697
GGTAAC	881	852	756
GTACCA	881	791	710
TGTATA	881	784	723
AGATTA	880	841	735
CATCCA	880	881	774
CTTACA	880	828	731
ATACCC	879	846	718
ACGTAC	878	788	682
CACAGG	878	783	700
AAAGGT	877	889	702
ACCATT	877	853	730
CACGAA	877	914	707
GAGAAA	877	823	742
GCCACA	877	793	684
TCAGAA	877	842	751
AGTAGG	876	788	651
CCATTT	876	912	737
TCCTTA	876	847	735
TCGAAA	876	799	701
ATAGTT	875	805	714
CCAAAG	875	807	700
GGTTTC	875	811	695
AAGCTA	874	775	646
AATGCG	874	832	741
ACATAG	874	837	715
CAGATA	874	846	723
GAAGCC	874	881	710
ATGAAT	873	881	708
GTCATA	873	845	749
GTTTAA	873	881	733
TAACTA	873	908	745
TAAGTC	873	768	672
CAGGAC	872	818	684
CATAAG	872	871	763
CGGATC	872	838	739
GATATG	872	752	661
GGGGAA	872	741	755
TAAGTA	872	888	771
CAAGAC	871	857	765
CCAGAA	871	907	784
TAACGA	871	842	747
TAAGCA	871	857	748
TAATAG	871	797	753
AACCTA	870	862	751
ACATGA	870	877	756
CGAATA	870	825	722
CGTAAC	870	847	739
ATCTTA	869	760	667
CCATCC	869	870	735
GATAAT	868	910	697
GTACCG	868	769	714
TACGCA	868	816	640
TCCTCA	868	838	769
TTAAGA	868	823	681
TTATAC	868	844	744
CAATCT	867	834	680
CTCAAC	867	800	680
GATCCG	867	817	693
GCATAC	867	829	738
TACACG	867	848	710
TGTAAC	867	822	724
AGGATG	866	843	773
ATGTAT	865	822	729
CACTCA	865	850	754
CCTCAA	865	789	683
GATGTA	865	823	722
TTGCAA	865	766	656
AACCTC	864	722	693
CCGCTT	864	834	696
TAATGA	864	796	703
TCCATA	864	855	712
CGCATT	863	827	692
TGAATA	863	869	752
TTCACT	863	767	669
GTAATC	862	811	772
AATTGC	861	796	652
CACTAC	861	910	823
TCATTA	861	871	714
TTTATC	861	762	677
CACCAT	860	809	695
CGATAA	860	858	690
GAACTG	860	785	649
TGGGAA	860	779	657
TTAACT	860	824	733
AATCGT	859	789	662
ATCACG	859	776	676
ACACTC	858	826	732
ACGTCA	858	879	746
ATCCGA	858	819	701
CACACG	858	829	678
CTATCA	858	752	649
AAAGCT	857	801	700
AATGTT	857	870	686
AATTCG	857	811	710
ATATGA	857	803	713
ATCCTG	857	827	737
CGACTT	857	773	687
GCAATC	857	832	738
ATCCAG	856	814	688
CAGTCA	856	844	768
CCCCGG	856	872	645
GTAAGA	856	830	682
AATTCT	855	854	730
ACGCAC	855	825	722
TTTATA	855	867	789
GCATTA	854	842	746
TACTAC	854	868	767
TACTAT	854	734	614
TCACTA	854	754	653
GATTCA	853	822	683
GATTCC	853	799	743
GGTAAT	853	883	689
TACCCG	853	830	712
TTCCAA	853	763	736
CACCCA	852	755	622
CAGCAT	851	743	691
CGTCAA	851	879	694
CTTCAA	851	789	650
TTTACT	851	796	676
AACTCT	850	797	634
ACCTAA	850	849	680
ATAGAT	850	808	712
GGATCA	850	796	679
GTTAAC	850	841	763
TAACGG	850	757	720
TAGTCA	850	786	666
ACGATA	849	900	710
CTATTA	849	725	642
TCCAAC	849	782	708
AGAACG	848	866	703
TAGTAC	848	785	656
AATGGT	847	833	717
ACACGT	847	846	679
GGTATC	847	777	649
ACCAGA	846	859	702
ATCACC	846	883	743
ATCCAT	846	836	737
ATGATC	846	757	644
CAAGAT	846	840	773
GGCACA	846	872	672
TAGATA	846	831	704
TTATTC	846	809	658
ACTGAA	845	806	703
ATCCCA	845	790	650
CCCACA	845	759	721
TAGCAA	845	842	749
TATTTT	845	745	693
TGCAAC	845	831	697
TGCATA	845	790	686
AGGATT	844	746	644
GATTTA	844	792	697
GCAGAA	844	779	647
TCTACA	844	783	657
ACGTTT	843	797	665
ACTTTA	843	843	668
ATCGTA	843	778	632
CTGAAA	843	804	668
TCCGTT	843	879	759
ACACGC	842	829	662
GGATCC	842	784	687
TAACCC	842	897	735
TATACG	842	827	670
ACCATC	841	815	704
AGATTT	841	816	723
CAGTAC	841	809	699
CGGGTA	841	783	644
CTAATT	841	851	698
GACGGA	841	863	693
TACGTA	841	782	664
TGCAAT	841	793	708
AACGCG	840	768	661
AGACAG	840	786	673
TACTCA	840	777	654
TAGAAT	840	821	732
TCACCA	840	816	679
TTACTA	840	794	650
TTGTAA	840	771	648
AGTCAG	839	846	707
ATGTTC	839	773	668
CAATGA	839	799	706
CACTTA	839	799	711
CAGAAT	839	839	700
GATAAG	839	838	687
GGTATT	839	786	676
TTACAG	839	727	618
AACGGG	838	799	655
AAGAGG	838	840	675
ATATGC	838	799	649
CACGCA	838	800	684
CATGAA	838	865	740
CCGCAC	838	801	639
GGCAAC	838	859	742
ATACGA	837	828	724
ATATGT	837	823	673
ATGTTA	837	835	697
CAGGCA	837	830	641
CATAGA	837	756	711
GCGAAA	837	804	707
TTAACG	837	742	649
ATCTAT	836	755	653
CGTATC	836	835	700
GACAAG	836	771	680
GGCATA	836	789	724
TCCAAT	836	780	644
TTTTAT	836	735	679
ATGTTT	835	769	640
CCATCA	835	799	669
CGGTAC	835	838	705
TATAGA	835	811	685
TGTAAT	835	824	738
TGTCCG	835	758	633
ACATGT	834	828	660
AGCTAA	834	796	682
ATTTTC	834	870	697
CTGGAA	834	707	624
GATCCA	834	744	633
TCAAGA	834	840	710
AACCCC	833	818	665
ACATTG	833	742	641
CAATGC	833	714	635
GGCAAT	833	799	742
GGTATA	833	832	709
TACTTA	833	771	689
ACAGTC	832	778	704
AGAGCA	832	822	665
ATACTC	832	749	720
TTTCAT	832	780	656
ATATCG	831	752	690
ATTCCA	831	890	754
CTAAAG	831	763	674
TCGCAA	831	706	677
ACCTTC	830	793	666
ACGGTA	830	813	686
AGCGAA	830	794	636
AGGCAT	830	740	738
ATTCCT	830	876	716
ATTGCA	830	787	632
GGAACG	830	782	663
TTAAGG	830	778	666
AACCGT	829	742	645
AATGCC	829	767	670
ACTCAT	829	810	718
AGAGAT	829	711	607
ATCGCA	829	800	694
CCAACT	829	760	666
ACTAAG	828	820	666
CAACGT	828	758	677
CATACG	828	797	661
CATGCA	828	777	685
GAGCAA	828	770	639
TGACTT	828	814	692
CGGGAT	827	740	666
CTCACA	827	766	614
AGCATT	826	841	749
ATTTTT	826	782	720
GGGATA	826	765	651
TCAACG	826	747	676
TCTAAT	826	764	568
TTAGTA	826	686	638
ATTGAT	825	753	657
CTTAAC	825	776	675
TAGCAC	825	725	664
TATGCA	825	840	654
TCCTAA	825	825	709
TTTCAC	825	803	652
ACTGCA	824	763	635
CGTATT	824	734	637
GTCTTC	824	779	693
TGTTAA	824	822	701
TTTATT	824	817	682
AGCAAG	823	877	694
CAGCAC	823	770	626
CATCAG	823	845	652
CTTTAA	823	800	678
GAAAGT	823	751	683
GTTATA	823	835	698
TAACTC	823	788	618
TGAATC	823	715	622
AACGCC	822	802	652
AAGTCG	822	773	666
ACGGCA	822	825	664
AGCCGG	822	846	707
ATATTG	822	793	636
AGGATC	821	787	643
CCAATC	821	761	693
GAGACA	821	798	637
TAATCT	821	776	714
TACCAC	821	783	744
TCCTAC	821	752	644
TTCTAA	821	745	677
TTTTAC	821	774	676
ACTATC	820	776	701
CACATG	820	770	652
CGTAAT	820	854	700
GTAAGT	820	753	660
TCCGTG	820	780	671
AGGTAT	819	755	640
TCCTGG	819	769	695
AGCAGA	818	723	673
AGTCTA	818	789	619
CGTTAA	818	792	690
CTACAC	818	757	699
GAACCT	818	703	686
AATCGG	817	836	677
AGACTA	817	776	657
AGCACC	817	769	610
ATCAGT	817	768	672
CAGGTA	817	799	638
CTTAAT	817	813	694
GTACAG	817	748	656
TCTTAA	817	812	695
AGGTAC	816	829	695
GGTTAA	816	812	718
TATCCC	816	818	679
CTCATA	815	797	644
GTAACG	815	800	707
TCCAGG	815	803	662
GAAAGG	814	798	701
AGGTCA	813	783	677
AGTAGC	813	760	703
CACTAT	813	785	678
CCTTAA	813	806	665
GACACT	813	794	697
TCCGTC	813	712	602
TGTACT	813	674	671
TTCCCA	813	789	694
AATCGC	812	742	687
CACGTA	812	768	634
CCAACC	812	818	703
GGGACA	812	744	652
TCAGCA	812	768	650
ATACGT	811	776	693
CTTCCA	811	808	734
GCACCA	811	745	687
GTTTCA	811	782	640
ACTACT	810	845	698
ATCCTC	810	791	689
CATCCC	810	755	663
CGCACT	810	722	650
TAGTTA	810	766	595
TCACGG	810	754	639
TGACAT	810	758	662
TGATAT	810	733	663
TTCATT	810	777	708
AGTGAT	809	779	678
GAGAAC	809	784	714
GAGTAA	809	770	657
GATACG	809	803	688
GGCTTC	809	745	695
GTACTA	809	758	659
TACGTC	809	827	695
TTTAAG	809	808	639
AACTCG	808	737	667
ATACGC	808	813	660
CAAGTC	808	712	589
GATACC	808	767	686
ACCCCA	807	709	629
ACCGTA	807	728	626
ACTCTA	807	739	647
AGACCG	807	727	669
CAACGG	807	829	673
CCCATA	807	733	639
CCTACA	807	775	684
CGGTAG	807	776	623
TAGTAT	807	744	637
TTCATC	807	759	639
ACCACC	806	744	656
AGAGTA	806	732	662
TACAGT	806	684	616
AATGAG	805	809	639
ACTCCA	805	747	646
ATCTAC	805	830	688
CATTCC	805	904	735
CATTTT	805	785	683
CCATTA	805	795	694
TAGATC	805	723	635
TCAGAC	805	785	681
TTTCCC	805	868	722
AACCGC	804	825	667
ATTCTA	804	820	716
CAAGTT	804	776	695
GTAGAA	804	777	702
TGAATT	804	778	696
TTCAAG	804	771	610
ACTTAT	803	791	681
CCGACA	803	786	643
GCGCAA	803	774	623
GTAGCA	803	723	678
GTCACT	803	742	678
TAACGC	803	715	652
TCACAG	803	796	682
TCAGTT	803	769	646
CGACAT	802	797	645
CTTATA	802	740	683
GGTTCA	802	757	649
TAGGAT	802	766	636
AACGGT	801	769	648
ATCCTT	801	845	706
CCAAGA	801	750	669
AAGTTG	800	776	685
AGTTTT	800	763	651
CGGTCA	800	802	655
GGTCAC	800	721	642
GTTATT	800	744	607
CAACTC	799	782	616
CCAGTA	799	708	628
CCGATA	799	762	634
CTCAAT	799	754	678
TGGAAT	799	690	613
TTTTTA	799	745	682
ACGCCA	798	793	691
ATTAGT	798	766	602
GCTACA	798	708	616
GTATTC	798	781	658
AAGCCC	797	820	636
ATCTCA	797	791	679
ATTCCC	797	738	633
CAGACC	797	766	628
TAACGT	797	823	687
TAGACC	797	677	588
AAGACG	796	810	729
ACACCT	796	845	649
AGATTC	796	758	650
ATGATT	796	754	681
CCTATA	796	774	687
GTCTAA	796	705	592
GTGCAA	796	783	722
TATTAG	796	716	583
TCAGAT	796	676	652
TCAGTA	796	717	686
TGAAAG	796	743	625
TTAAGT	796	810	641
AACTGT	795	729	657
AAGCTT	795	818	663
ACATCG	795	781	691
CAGTAT	795	789	669
CCCAAC	795	772	670
CGATAT	795	741	674
GTCATC	795	803	638
TCCGAA	795	777	678
TTCAGA	795	711	632
ACGACC	794	688	655
CTAGAA	794	713	652
TATGTA	794	765	646
TATGTC	794	718	660
AACCTT	793	750	657
ACGATT	793	785	654
GTTCAC	793	752	637
GTTTAT	793	759	673
TACCAT	793	723	671
TATCAG	793	717	655
TTCAGG	793	775	679
AAGCGA	792	780	668
CGCCAA	792	756	619
CTAATC	792	746	632
GAATAG	792	750	651
GACACC	792	794	711
GACACG	792	781	622
GCAAGA	792	787	713
TAATCG	792	746	611
TGCACT	792	767	673
ACCGGT	791	755	663
ATTCTT	791	768	656
ATTGTA	791	754	665
CAATCG	791	749	652
CACAGC	791	781	607
CCCAAT	791	740	639
GATACT	791	816	660
GCATTC	791	713	595
TATATG	791	721	581
TCCTGA	791	816	779
TGGTAA	791	719	616
TGTATC	791	795	664
ACAGCC	790	741	661
ATTTAG	790	718	659
CCTATT	790	684	639
CGGACT	790	678	641
TAATGT	790	795	658
TATGTT	790	695	602
ACAGAG	789	726	632
AGCCAC	789	775	660
CCGTAC	789	738	643
TGAGGA	789	827	592
TGCATT	789	698	605
AAAGTG	788	679	647
ACCAAG	788	813	681
AGCTCA	788	690	635
ATGCCA	788	706	664
CGATTA	788	695	616
GACTAA	788	793	652
AAGAGC	787	772	712
AGTGAC	787	784	680
CCAGCA	787	729	667
TACGAC	787	752	661
AACGAG	786	780	684
AGGCGG	786	670	619
ATTGTT	786	740	637
CACAGT	786	763	634
CTGCAA	786	739	542
TATGAT	786	718	678
TCATTC	786	751	701
TTTATG	786	674	584
AACGCT	785	750	712
AGGCAC	785	794	636
AGTATG	785	721	661
CCCTTC	785	756	610
CGGGTT	785	715	696
TATCTA	785	752	680
TCGTAA	785	777	656
ACTTTT	784	743	646
ACCCAC	783	757	640
GTTTAC	783	749	656
TAATGC	783	775	649
TAATTG	783	765	627
TCAAGC	783	683	628
TCCGAT	783	738	604
CAATGT	782	742	647
CTATAC	782	781	641
GACCAA	782	793	679
GTGAAT	782	693	638
GTTACT	782	729	628
TAGCAT	782	793	668
TTACGA	782	699	644
AAGAGT	781	741	674
AATTTG	781	722	669
ACCGAC	781	724	584
GTACGG	781	674	566
TCAATG	781	694	648
TCCGCG	781	756	661
AAGCGC	780	700	658
ACAGGC	780	703	583
GCACTA	780	709	652
GTGTAA	780	782	648
TTACGG	780	827	630
TTTACC	780	745	602
TTTCCA	780	754	646
AGTCCT	779	750	653
CACCCG	779	846	698
GCCAAT	779	782	659
GGGAAT	779	783	687
TATTGA	779	739	577
AACGGC	778	744	635
AGACCA	778	761	629
AGCAGG	778	794	646
AGCTAC	778	668	547
GAAGCT	778	730	685
TGGACA	778	719	632
TTAGGA	778	773	630
AAGTGG	777	740	662
ACCTAC	777	726	644
AGGCCA	777	729	655
AGGGCA	777	748	605
CCTGAA	777	688	632
CGTCCG	777	782	624
CTAAGA	777	722	630
GATGTC	777	756	638
GGCATC	777	712	691
GTGACA	777	721	643
GTTACC	777	757	602
TTCGAA	777	697	566
TTGAAC	777	741	598
TTTTTC	777	737	658
CGGCAT	776	707	628
GGGTAA	776	791	656
TCAAGT	776	715	602
TCCCAA	776	784	701
ACTTCT	775	727	596
ATTATG	775	687	634
CAGATC	775	745	613
CAGGGA	775	721	621
CGTTCC	775	697	666
CTCTAA	775	670	578
GCCACT	775	702	648
CCACCA	774	757	671
GAACGG	774	760	599
TATGGA	774	720	595
TTCCAC	774	784	700
AACTGC	773	791	671
AAGCCG	773	710	624
AAGGAG	773	730	629
ACTTTC	773	741	666
CAGTTA	773	758	595
CCGGCT	773	733	575
CGGTTA	773	791	685
CTTCAC	773	695	564
GGATCT	773	686	619
TCAAGG	773	729	668
TGAACT	773	698	636
TGTTAC	773	737	593
TTGATA	773	749	596
TTTTCA	773	787	659
ACCTCA	772	766	694
AGTCTT	772	710	643
CGATAC	772	770	604
GAACGT	772	705	553
GAATCT	772	687	639
GATCAC	772	767	720
TCTATA	772	754	644
TTCACG	772	659	619
AACCTG	771	691	595
AATGGG	771	707	617
ACGACT	771	732	615
ACTTAG	771	640	611
GCAACG	771	779	637
CATCTA	770	809	600
GAACGA	770	780	643
GAATGA	770	702	625
GACGTA	770	679	621
GATTAT	770	710	658
GTCAAG	770	752	652
TAGGCA	770	757	605
AAGGTT	769	769	629
ACCAGT	769	693	594
ACGCTT	769	704	683
TACAGC	769	748	639
TACCAG	769	792	644
TATAGG	769	695	626
ATGGTA	768	741	676
GATCAT	768	759	634
TCCGAC	768	737	575
TGTTCA	768	681	629
ACTGTA	767	714	629
ATACCT	767	775	668
ATATGG	767	721	619
ATGACC	767	719	588
ATTCGA	767	725	629
GGTACC	767	793	605
GTGTAT	767	677	607
TACCCA	767	787	627
TGTATT	767	699	631
AGAAGT	766	749	650
AGGTTA	766	748	656
ATAGTC	766	735	619
ATCAGC	766	700	624
CGCAAG	766	657	586
GACAGA	766	705	634
GTTCAT	766	708	668
TAAGCC	766	714	592
ATCGAT	765	672	623
CAACCT	765	708	626
CGCTAA	765	706	599
CGTACT	765	660	577
CTATCC	765	721	629
GGTTTA	765	736	661
TAGGTA	765	694	593
TCACGA	765	654	599
TTGACA	765	727	635
ACCCAT	764	774	623
AGCGCA	764	757	679
ATAGAG	764	719	618
CAATTG	764	721	625
CGAACC	764	727	633
GTAATG	764	790	622
TACTTT	764	700	594
TCTAAC	764	735	743
AGGGGA	763	647	616
CAGCCA	763	775	635
CCGCTA	763	696	585
CGAAAG	763	734	654
GCCATA	763	718	617
TTACCA	763	795	687
AACGTG	762	705	627
AATTGG	762	726	602
CTAACC	762	782	691
CTCCAA	762	689	627
GTCATT	762	791	650
GTGCAT	762	659	630
TATCTT	762	749	636
TTGAAT	762	723	609
AGGACC	761	737	611
AGGACT	761	789	610
AGTGTT	761	680	658
ATAGCC	761	698	597
CGTTTA	761	700	580
GAGAAT	761	709	593
ACCTTA	760	730	643
AGTAGT	760	743	631
CAGATT	760	720	658
CGACAC	760	758	676
GGACGT	760	745	626
TTAGAC	760	697	602
AATGCT	759	737	640
CCTTAT	759	689	666
TCCCAC	759	679	605
TGAACC	759	761	654
TGATTT	759	786	615
ACTAGA	758	774	644
AGCCAG	758	628	603
ATCATG	758	729	625
ATCTCC	758	721	593
CATGAT	758	659	612
GTCGGA	758	691	596
TCCCAT	758	665	584
TGATTA	758	699	633
ACGTTC	757	658	580
AGCCCA	757	724	631
AGTCCC	757	622	620
CATTAG	757	731	644
TCCACT	757	744	668
TGGCAA	757	702	664
TTCACC	757	736	582
ACCACG	756	762	635
CACCGA	756	658	553
CATAGG	756	682	611
CGATTT	756	733	643
CGTTCA	756	666	582
CTTCAT	756	673	601
GCAAGC	756	686	597
TAACCT	756	717	613
TTTAGA	756	713	595
ACCGGG	755	721	566
ACGAAG	755	687	549
AGGTTC	755	735	663
ATGGTC	755	680	652
CATGTA	755	831	639
AGCGTA	754	727	572
ATGGAC	754	699	621
CTGTTC	754	695	569
GAGTTC	754	738	612
ACTCGA	753	603	575
ATGGAT	753	689	599
CCGGTG	753	649	575
CCGTTT	753	774	662
CGTACC	753	675	615
TGCTAA	753	651	553
AGAAGG	752	780	613
ATCGAC	752	684	582
CCTAAT	752	742	618
GAGTCA	752	756	638
GCCAAC	752	743	675
GGTAAG	752	748	579
TCCTGC	752	686	596
TGATAC	752	712	663
TGTACC	752	686	574
CATCTT	751	728	650
CCCTAA	751	617	603
CGCACC	751	662	591
GGCATT	751	695	635
TCGAAC	751	734	612
TTTGAA	751	677	641
ATTTCT	750	779	640
GACAGG	750	732	620
TCACCC	750	717	572
TCATAG	750	669	609
TCTCAA	750	742	630
AGCACG	749	737	632
ATTAGC	749	664	635
CCACAG	749	712	611
GGATGA	749	728	597
GGTACT	749	765	678
GGTCCA	749	696	607
GTTTTA	749	760	623
AACTGG	748	677	596
ACAGGT	748	779	602
CACCTT	748	693	581
CATTGA	748	761	592
CCCCAA	748	688	639
CGGGCA	748	658	615
GAATTG	748	688	640
GGAATG	748	661	602
GTATGA	748	686	590
GTGTCA	748	676	580
TATGAC	748	703	616
TCTATT	748	653	621
AAGATG	747	717	618
AAGCGT	747	742	568
ATAGGT	747	674	588
ATGGGA	747	705	616
CCGCCA	747	716	592
CTGAAC	747	686	565
GAACGC	747	679	583
GACCCG	747	689	570
GGAGAA	747	697	600
GGAGGA	747	695	590
GGCACT	747	684	647
GGGCAA	747	765	673
TACATG	747	752	661
TTATGA	747	732	634
ACGCGG	746	800	644
AGTCGG	746	711	605
ATTGTC	746	665	580
CAACGC	746	804	686
CATATG	746	764	624
CTGTAA	746	747	658
GTACGA	746	736	611
TATAGT	746	695	605
CACGTC	745	753	622
CGAATC	745	742	616
CTTTCA	745	686	619
GCAGCA	745	687	590
GGATTC	745	718	622
ATGACT	744	707	638
CAGACT	744	734	659
CAGTTT	744	716	601
CATGTC	744	732	591
GCACAG	744	700	582
GCGACA	744	703	578
GGACCA	744	752	598
TCGATA	744	666	584
AACCCT	743	742	622
ACGCTA	743	678	597
ACGTTA	743	757	659
AGGAGA	743	680	595
ATACTG	743	717	583
ATAGCG	743	698	565
CTTATC	743	647	609
GAGATA	743	734	623
GATGAA	743	743	679
CCCACT	742	684	569
CTATTC	742	719	619
GACTAC	742	746	606
GCTAAC	742	740	567
GTCAGG	742	674	580
GTTAAG	742	726	627
GTTCAG	742	600	556
TAAGAG	742	686	627
TTAGAT	742	691	607
AAGCTC	741	726	663
ACCCTA	741	681	590
ATTGAC	741	779	626
CCAGTC	741	636	576
GACGAA	741	706	665
GACTCA	741	721	616
GTAAGG	741	672	624
GTATAG	741	691	596
GTGTTA	741	620	576
TCCAAG	741	668	602
TTAGTT	741	723	616
AAGGTC	740	748	666
ACTAGC	740	699	547
ATTAGG	740	732	668
CGAATT	740	771	660
GCTACC	740	642	550
TATCGA	740	654	607
TGGATA	740	713	622
AATGGC	739	686	650
AGACTC	739	656	571
CAGAAG	739	748	650
CATAGT	739	694	615
CATGAC	739	736	619
GATGCA	739	723	652
GCCCAA	739	716	588
GGGTAT	739	670	549
GTCACC	739	741	638
TTAGCA	739	705	666
ACAGCG	738	694	582
AGGGAC	738	691	574
CTAACT	738	743	604
GGTTAC	738	692	602
TAAGGC	738	672	568
TTAAGC	738	727	627
AGACCC	737	677	550
AGTGCT	737	611	555
CATAGC	737	688	552
CCAAGT	737	639	590
CTTTTA	737	656	579
GCACCG	737	670	592
GTACCC	737	758	582
ACCTCC	736	692	577
ACGATC	736	703	622
AGTGGA	736	706	610
ATGAAG	736	693	593
CACGAC	736	731	632
CCAGTT	736	699	554
CCGGCC	736	607	547
CTGAAT	736	675	628
GTCAGA	736	748	666
CCGAAT	735	739	636
CCTCAT	735	748	640
CGGACC	735	734	613
CTGACA	735	685	555
GCTCAA	735	666	668
GGCCAA	735	699	636
GTGAAC	735	705	641
TACCTA	735	662	564
TCCATC	735	756	630
ACCCCG	734	724	590
ACTCAG	734	745	644
ACTCTT	734	765	663
AGTTAG	734	721	633
ATCTTT	734	724	642
CAAGAG	734	701	596
CCTTCA	734	656	575
GTTATC	734	763	685
TCGTAC	734	688	499
TGCCAA	734	712	605
CACTTT	733	752	623
CGTGAA	733	654	587
GCGGAC	733	663	631
TAGGGA	733	726	619
TCGTAT	733	672	564
TTGGAA	733	737	565
CGGACG	732	773	637
GCTTAA	732	732	574
TACCTT	732	696	579
TCACCG	732	719	663
TGCCAC	732	610	529
TTGTAT	732	680	567
AAGGGG	731	601	543
AGCCAT	731	736	613
CATTCT	731	713	593
GACATG	731	744	586
GACTTA	731	680	616
GCAGTA	731	690	606
GTTCCA	731	719	654
TCGACA	731	684	656
TTGTTC	731	704	669
AAGCCT	730	745	618
CAAGGC	730	681	630
CTTTAT	730	672	607
TAGGAC	730	739	615
AGCAGT	729	636	575
CATGTT	729	695	561
GTCCAC	729	699	611
GTGGAA	729	719	619
AATCTG	728	706	600
AGGGAT	728	712	596
AGTGAG	728	697	580
CGAAGA	728	637	535
CGTCAC	728	678	649
GCTAAT	728	663	581
GTAGTA	728	725	602
TAGCCA	728	695	601
TCTTTC	728	689	579
ACTAGG	727	691	633
ACAGGG	726	697	577
ACCGGC	726	598	573
TACCTC	726	661	588
TACGAT	726	756	595
ATGGCA	725	747	656
CCTAAC	725	730	624
CGGCAC	725	743	612
CTCATT	725	740	632
CTTACT	725	686	578
GACTAT	725	680	563
GTCACG	725	657	567
GTGATA	725	644	608
TATTGT	725	658	594
TGATCC	725	687	548
TGTCAC	725	718	626
ACGCAG	724	707	554
AGATGA	724	642	611
CACCAG	724	750	654
CCTCTT	724	699	584
CCTGGA	724	670	554
CGCCAC	724	677	623
GTCCAT	724	723	610
TATAGC	724	711	611
TCTACT	724	682	569
TTACTC	724	603	571
ATCTAG	723	678	600
ATTTGA	723	733	664
CAAGCC	723	715	608
CAGTCC	723	636	574
TCCTCT	723	698	590
TGATTC	723	661	587
TTATGT	723	667	557
CCCATC	722	682	564
CGAGAA	722	672	626
CTTATT	722	737	615
TAGATT	722	751	638
AACTTG	721	718	612
ACGAGA	721	666	616
CACTCT	721	651	623
CGATCA	721	693	631
GTGCAC	721	683	628
TTCCAG	721	711	612
AAGGCG	720	671	568
ATCGTT	720	690	569
ATTGCC	720	642	568
CAAGCT	720	676	543
CTCAAG	720	639	622
CTTTTC	720	750	602
GCAGAC	720	660	617
GTTTTC	720	665	597
TCTTAC	720	674	624
TGTTTA	720	723	602
AGAAGC	719	656	557
GGTTAT	719	712	637
ACATGG	718	726	630
CGTCCA	718	709	563
GATAGA	718	667	564
GTACTC	718	630	537
GTAGAC	718	652	572
TAAGCG	718	672	581
TATTCT	718	755	631
AGAATG	717	705	641
ATTCTC	717	730	599
CAACTG	717	657	593
CGGTCC	717	636	532
TTACCT	717	670	544
AATGTG	716	669	620
AGCCTA	716	653	549
ATGCTA	716	641	598
CCAAGC	716	720	578
GAATGT	716	727	581
GCTATA	716	615	592
GGGTCA	716	648	560
TGAGAA	716	683	622
CCAATG	715	643	561
CCTCAC	715	635	595
GCATAG	715	670	608
GGATGC	715	803	627
TGAAGA	715	687	543
TGCAAG	715	676	573
ACTGTT	714	692	566
AGGCTA	714	601	540
CAAGGT	714	671	613
CAATGG	714	619	573
GGGATT	714	618	555
TGCCGG	714	649	595
TGTCAT	714	736	607
TTAATG	714	769	599
AGCTTA	713	710	559
CCTACT	713	653	580
CTCACT	713	662	640
GAGATT	713	656	548
GATCTA	713	669	582
TGGTCA	713	675	626
AAGGCC	712	710	586
AGTTGT	712	609	520
CACGCC	712	654	547
CCTGTT	712	727	627
CGAACT	712	703	582
CGGGAC	712	662	572
GAAGGC	712	730	584
GAGATC	712	683	592
GCAAGT	712	729	559
GGACCC	712	665	509
TTACCC	712	695	624
AGTGCC	711	674	587
CAGAGA	711	670	569
GATCAG	711	624	558
TCACGT	711	626	555
TCATGA	711	669	637
ACTGAC	710	678	564
AGGACG	710	674	562
CCAACG	710	685	607
GGGATC	710	615	541
TGGTAT	710	656	591
TTACGT	710	687	576
TTTGTA	710	653	539
AGATAG	709	640	580
CCACGA	709	708	570
CCCGCA	709	591	546
CCGTTA	709	719	566
CGTAAG	709	664	583
CTACCA	709	751	625
GAAGGT	709	675	581
GCAATG	709	666	592
TCCATT	709	716	657
TCTTCA	709	711	556
CAAGGG	708	663	533
CATGCC	708	599	541
GCGTAA	708	718	621
[truncated: 2,098 more rows]

## Sheet: Fig.2c
Fig. 2c Boxplot analysis of pairwise Pearson correlation coefficients among the triplicate.
TF_ID	Rep1_Rep2	Rep2_Rep3	Rep1_Rep3
P1A-A1-SPDEF-AATTAACTCGAC	0.9518	0.9433	0.9563
P1A-A10-ELK1-ACCGGAAAT	0.9427	0.9387	0.9469
P1A-A11-ELF1-AGAGTAAACCAC	0.9627	0.9561	0.963
P1A-A12-ELK4-AACAAATCTTGC	0.8562	0.8382	0.8424
P1A-A2-ETS2-AAGAAACCA	0.9613	0.9544	0.9565
P1A-A3-ELK3-AATTAATCCGCA	0.905	0.8974	0.9021
P1A-A4-ETS1-ACAAAGCTATC	0.9454	0.9346	0.9395
P1A-A5-FLI1-ATCCTAAGTTT	0.9366	0.9316	0.9334
P1A-A6-SPIC-AAGGGTCTTT	0.8314	0.8157	0.816
P1A-A7-GABPA-AGTGAACCGAT	0.9344	0.923	0.9283
P1A-A8-ERF-ACAATGTACACA	0.9052	0.8916	0.8963
P1A-A9-ETV7-ATCGACTTCT	0.8954	0.8871	0.8975
P1A-B1-ELF2-ACGACCTCTTCA	0.9918	0.9897	0.9928
P1A-B2-ETV4-AGGTTAACTTT	0.9565	0.953	0.9615
P1A-B3-ETS1-ACTCACATC	0.981	0.9744	0.9971
P1A-B4-ERG-ATAAACTTCGCA	0.9652	0.9629	0.9658
P1A-B5-ELF2-AATAGATGT	0.9354	0.9312	0.9408
P1A-B6-ETV2-ACTTGAGCTGGT	0.841	0.8234	0.8305
P1A-B7-ETV6-AGGGATAGTACT	0.9548	0.951	0.957
P1A-C1-ETV3-ACCCAACATTC	0.9506	0.948	0.9489
P1A-C10-ETV1-AATACTCGCTAT	0.9444	0.9419	0.9414
P1A-C11-FEV-ATCATACCA	0.9748	0.9659	0.9832
P1A-C12-ETV3L-ACATTATACGCG	0.9368	0.9295	0.9313
P1A-C2-ETV4-AACAAAGAT	0.9355	0.9257	0.9345
P1A-C3-ELF5-ATCACCTTGTGC	0.9793	0.9753	0.9794
P1A-C4-ELF3-ACTGCGTGTAG	0.8478	0.8347	0.8349
P1A-C5-EHF-ACATTCCTAGCA	0.9497	0.9455	0.9474
P1A-C6-SPIB-AGTCCATCCCTA	0.936	0.9326	0.9318
P1A-C7-SPI1-ACTCAATCTAA	0.9587	0.9544	0.9609
P1A-C8-ETV5-AAGCTTGCAT	0.9651	0.9625	0.9655
P1A-C9-ELF4-AGACACCTG	0.9564	0.9493	0.9557
P1A-D1-HSF1-AAGCACTGAA	0.9853	0.9838	0.9835
P1A-D2-CRX-ATACAATCTGC	0.9879	0.9869	0.9879
P1A-D3-BCAT1-AAGCACCATA	0.6947	0.698	0.6789
P1A-D4-COPE-AGGTCTTTC	0.705	0.7133	0.7009
P1A-D5-GST-ATGCGTCCGATT	0.9078	0.9104	0.9106
P1A-D6-GST-AACCTGACCTGT	0.9042	0.899	0.8975
P1A-D7-GST-AACGCTTTACAT	0.8165	0.8355	0.8107
P1A-D8-GST-ATCTAATCCTA	0.8545	0.8576	0.8562

## Sheet: Fig.2d
Fig. 2d Examples of scatterplot analysis for ETS members, the two positive and two negative control proteins.
The red dots are the enriched 6-mers used to identify the consensus sequences for these proteins. The recovered consensus sequences are also shown.Here are the coordinates of the red dots.
P1A-B1-ELF2-ACGACCTCTTCA_OneCyc_Rep2				P1A-B3-ETS1-ACTCACATC_OneCyc_Rep2				P1A-D2-CRX-ATACAATCTGC_OneCyc_Rep2				P1A-D1-HSF1-AAGCACTGAA_OneCyc_Rep2				P1A-C11-FEV-ATCATACCA_OneCyc_Rep1				P1A-A3-ELK3-AATTAATCCGCA_OneCyc_Rep1
6-mer	GST.count	TF.count.scale		6-mer	GST.count	TF.count.scale		6-mer	GST.count	TF.count.scale		6-mer	GST.count	TF.count.scale		6-mer	GST.count	TF.count.scale		basq	GST.count	TF.count.scale
CCGGAA	137	1109.53		ACTTCC	89	1897.09		TAATCC	104	868.862		CTAGAA	123	700.722		CCGGAA	110	1004.67		CCGGAA	110	769.455
ACTTCC	89	974.014		CCGGAA	137	1683.09		GGATTA	143	766.027		TCTAGA	100	623.285		ACTTCC	74	984.37		ACTTCC	74	752.908
CGGAAG	182	852.244		CGGAAG	182	1448.57		GATTAA	130	674.981		TTCTAG	64	517.027		ACCGGA	134	886.129		CGGAAG	169	598.071
GGAAGT	165	729.883		ACCGGA	131	1398.73		TTAATC	108	664.501		CCAGAA	123	484.421		CGGAAA	199	663.451		CTTCCG	52	524.79
CTTCCG	62	721.164		CTTCCG	62	1247.13		ATAATC	135	630.768		TAATCC	104	474.523		CGGAAG	169	657.229		ACCGGA	134	503.514
CGGAAA	213	629.097		GGAAGT	165	1177.2		AGATTA	123	525.968		GGATTA	143	447.74		ATATCC	107	624.809		GGAAGT	154	482.239
TTCCGG	63	627.767		TTCCGG	63	1152.49		TAATCT	88	507.628		TAGAAA	138	418.629		GGAAGT	154	622.845		CGGAAA	199	477.511
ACCGGA	131	590.379		TCCGGT	83	1125.27		CTAATC	92	480.118		AGAAAA	173	406.984		TTCCGG	67	622.845		TTCCGG	67	463.328
GGAAAT	154	559.493		ACATCC	123	1026.02		ATTAAT	121	472.257		CGAGAA	113	405.819		CTTCCG	52	618.915		GGAAAT	128	399.502
ATTTCC	88	491.958		TACTTC	73	956.918		ATTAAA	148	465.707		TCCAGA	123	394.175		CCGGAT	69	578.309		ACATCC	103	339.222
CCCGGA	91	457.821		CGGAAA	213	798.619		GATTAT	111	446.057		CTGGAA	81	386.314		GGAAAT	128	558.333		TACTTC	85	338.04
CAGGAA	189	441.713		CACTTC	81	754.228		ATTAAC	119	414.617		ATAATC	135	380.201		GGATAT	140	538.685		ATTTCC	75	336.858
TCCGGA	118	430.038		GTACTT	74	748.783		ATTAAG	135	413.962		GATTAA	130	375.543		TCCGGT	71	524.932		TCCGGT	71	336.858
ACGGAA	163	412.6		GAAGTA	111	718.631		TTAATA	136	395.622		AGAACA	144	369.138		CGGATA	171	520.674		ACGGAA	154	326.221
AGGAAG	201	412.157		GCTTCC	67	685.128		TTAAAA	143	386.125		TAGAAC	128	358.076		GATATC	133	493.822		CACTTC	74	325.039
GCGGAA	193	391.911		CATCCG	116	675.078		GATTAG	129	383.505		CTCGAA	94	355.747		ATTTCC	75	477.776		GGAAAC	182	294.308
TTTCCG	70	372.7		TACATC	121	644.507		TTAAAT	120	379.247		TTAATC	108	353.418		ATCCGG	99	475.484		ATCCGG	99	287.216
CACTTC	81	367.232		CCGGAT	76	641.156		ATTATC	99	378.592		TTCCAG	104	349.051		ACATCC	103	440.445		ATATCC	107	284.852
TCCGGT	83	366.641		ATCCGG	96	616.448		AATCCC	104	369.094		TAGAAT	126	346.431		TCCGGA	102	413.92		CGGAAC	193	277.76
ACATCC	123	366.197		AAGTAC	122	612.679		TTAAGA	129	365.164		TCGAGA	117	343.229		CACTTC	74	407.37		CATCCG	105	275.396
ATCCGG	96	356.74		GGAAAT	154	599.278		AATTAA	146	364.509		CAGAAA	165	330.42		TATCCG	84	384.775		TCCGGA	102	275.396
ATATCC	87	353.341		ATTTCC	88	564.1		TATTAA	132	364.182		AGAATA	148	326.053		AACCGG	144	372.659		CAGGAA	160	271.851
AGGAAA	198	350.385		AGTACT	110	552.374		TTATAA	127	363.199		AGATTA	123	321.977		TTTCCG	59	357.595		AGGAAA	180	264.759
GGAAAC	215	346.247		CGGATG	109	549.862		ATTATA	132	361.889		TCTCGA	56	315.864		GGAAAC	182	344.824		GCGGAA	176	262.395
CGGAAC	234	346.099		GGAAGC	150	507.565		AATCCG	96	358.614		ATTAAA	148	314.99		AAATCC	110	336.31		GCTTCC	56	256.485
GCTTCC	67	341.371		GTACAT	107	492.907		GATAAT	106	354.684		TCTGGA	87	314.99		TACTTC	85	317.972		CCGGAT	69	251.757
TACTTC	73	339.154		GGAAAC	215	469.874		GTAATC	105	353.702		AGAAAC	173	307.421		GAAATC	102	307.493		CCCGGA	99	248.211
CCGGAT	76	332.356		GCACTT	79	459.823		TTAAGC	86	351.737		TAATCT	88	302.472		CATCCG	105	293.084		TTTCCG	59	237.574
GGAAGC	150	326.445		GCATCC	109	448.097		AGGATT	129	348.462		TTCTCG	54	291.119		ACGGAA	154	289.482		AACTTC	91	234.028
GAAGTA	111	307.677		TTTCCG	70	428.833		GATTAC	102	342.567		ATTAAT	121	289.954		GCTTCC	56	278.348		GGAAGC	121	229.3
CTTCCT	60	301.47		AGTACA	140	417.945		TAATAA	141	341.257		ATTCTA	95	288.207		AGGAAA	180	272.454		AACCGG	144	219.844
AACCGG	163	299.401		CCGGTT	81	414.595		TAAGCC	109	340.274		AGAAAG	147	287.625		AACTTC	91	271.471		CACATC	130	216.298
GGAAGA	178	295.411		GGATGT	88	412.92		TTTAAT	122	339.292		TGGAAA	124	285.587		GACCGG	117	266.559		GAAGTA	126	211.571
AACTTC	102	295.263		GTTTCC	67	407.057		TTAATT	87	337.982		CTAATC	92	284.714		CCCGGA	99	265.249		AAACAA	145	208.025
TTCCGC	76	294.82		TCCGGA	118	396.168		TAAATC	122	336.999		GGAAAA	177	284.423		AATCCG	94	264.922		AAAAAT	127	206.843
AAGGAA	169	286.544		CAGGAA	189	394.912		TTATCC	81	336.999		GATTAT	111	282.967		AACGGA	181	262.63		GAAATA	134	206.843
TCTTCC	74	284.623		CACATC	140	391.143		CTTAAT	87	336.672		ACATTC	104	281.512		GAAGTA	126	257.39		TACATC	119	206.843
AGTTCC	96	282.85		ATATCC	87	379.417		TATAAT	128	335.689		AAAGAA	142	278.892		CAGGAA	160	252.805		ATAACA	142	205.661
CGGATA	178	277.53		CCGGTC	110	377.742		TAATCA	126	331.432		TCGAAA	138	277.145		GACTTC	71	245.274		GGATAT	140	204.479
ACCCGG	89	273.392		TGCTTC	57	374.81		TTAAAC	121	331.432		AAGAAA	169	270.74		GTTTCC	67	240.034		AAATCC	110	203.297
GGATAT	136	269.55		GAAGCA	109	367.272		TAATAC	128	330.777		TTCTGG	68	268.702		GGAAGC	121	239.707		AACCAA	134	202.115
CATCCG	116	267.333		ACGGAA	163	362.666		AATCCT	105	330.122		AGAATT	127	264.918		CCGGTT	70	226.935		GGAACT	116	202.115
GAAATA	153	266.594		GCGGAA	193	358.897		TAATTA	115	329.139		AGAAAT	142	264.045		TACCGG	98	224.643		AAAAAC	140	200.933
TATCCG	78	260.831		GAAGTG	118	351.359		CGGATT	120	328.484		GAACAT	131	262.88		CACATC	130	222.023		AATTAA	138	199.751
TCCGGG	103	259.796		AGGAAG	201	343.402		TAATCG	105	326.519		TTCGAG	57	262.298		CATTTC	107	221.696		TAACAA	137	199.751
GTTTCC	67	254.328		ACAGGA	206	330.001		AATAAT	141	326.192		TTAAAA	143	261.716		CACCGG	129	218.421		GCATCC	114	193.841
GGAAAA	177	251.964		GAAATA	153	327.069		ATTTAA	121	321.279		ATCTAG	79	260.551		GATTTC	83	215.474		AAAGAA	129	192.659
GGAACT	113	250.338		AAGCAC	134	325.813		GAATTA	144	319.314		AATAAT	141	259.969		TCCGGC	63	214.819		TTCCGC	55	192.659
AAATAA	176	244.871		AGCACT	87	323.3		AAATCC	132	318.332		ACTAGA	144	259.969		GAAATA	134	214.164		AAAACC	135	191.477
GTTCCG	89	241.472		CCGGTA	116	319.95		AATCCA	142	318.332		ATTAAG	135	259.969		AAAACA	151	213.509		AAATCA	127	190.295
GACTTC	76	237.777		CGGATA	178	317.018		GGATAA	178	313.747		AAATTC	121	259.387		AAACAA	145	213.509		ACACTT	100	189.113
AATAAA	169	236.89		CGCTTC	64	316.181		ACTTAA	117	311.454		AACATT	116	259.096		AACATC	128	209.907		AAGTAC	107	187.931
CATTTC	114	232.9		CATTTC	114	314.087		TTAAGT	96	311.454		ATTATC	99	258.513		CGGATG	84	209.907		CCGGTT	70	187.931
GAAATC	171	232.309		TCCGGC	68	313.249		GCTTAA	105	311.127		CGAAAA	132	254.438		GAAGTG	109	209.252		CTTCCT	63	187.931
TACGGA	110	230.831		AGGAAA	198	312.412		CGATTA	109	310.144		AAATCC	132	253.273		GGACAT	121	206.96		TAAAAA	124	186.749
AAATCC	132	227.728		AAACAC	150	310.737		TAATTC	99	310.144		ATAGAA	112	253.273		AAAAAC	140	202.048		AATAAT	120	185.568
GAAGTC	135	224.773		GAAACA	157	310.318		ATAATA	153	306.542		TAATAA	141	250.944		AATACA	145	201.72		CACAAT	118	185.568
AATTCC	93	224.329		ACACTT	103	306.968		TTAACA	147	303.594		TTAATA	136	250.944		CCGGAC	111	201.72		AATCCG	94	183.204
TTCCGT	90	222.556		AAATAC	152	305.293		ACTAAT	110	303.267		TTAAAT	120	250.362		AAACAT	138	200.411		GTACTT	83	183.204
TACCGG	99	221.521		AACGGA	187	305.293		AGATAA	138	299.664		AATTAA	146	249.489		GACATC	106	200.083		TCTTCC	61	183.204
TCCGCA	90	220.635		GATGTA	93	293.985		TAAGTA	108	296.062		ATAATA	153	249.489		TTCCGC	55	196.153		AAAAAA	123	180.84
GAAGTG	118	219.305		AACACT	136	293.567		GTATTA	118	294.752		AATCCA	142	248.033		AAAACC	135	192.551		GCACTT	81	180.84
TTCCTG	64	219.305		TGCATC	94	289.379		TAAATA	139	292.132		CAGAAT	130	248.033		GGAACT	116	192.551		TTCAAA	103	180.84
TATTTC	89	217.827		CCCGGA	91	285.61		TTAAAG	118	291.477		CAGAAC	130	247.742		AAATAC	135	192.224		TATCCG	84	179.658
AAATAC	152	216.94		ATACAT	145	282.678		GGGATT	100	287.874		TTAAGA	129	247.451		GGATGT	79	190.587		TCCGCA	71	179.658
CCTTCC	57	216.94		GGATAT	136	281.841		GATTTA	110	286.892		ATTAAC	119	247.16		AACACA	132	188.622		AATTTC	81	178.476
AAAATA	158	216.054		AATACA	140	279.747		AAATAA	176	286.564		ATTCCA	114	245.704		TACATC	119	188.622		GACTTC	71	178.476
AAGTAA	146	215.462		TATCCG	78	276.397		ATAAGC	113	280.996		AAGATT	105	245.122		GAAATG	97	187.967		GTTTCC	67	178.476
GAAACA	157	215.462		TGTACT	86	274.303		TAAAAA	166	280.014		GATAAT	106	244.831		CCGGTA	103	187.639		GAAATC	102	177.294
CCGGTA	116	209.108		ATACTT	104	273.884		GGCTTA	88	279.359		GAATTA	144	242.211		GCACTT	81	186.984		TATACA	115	177.294
AATTTC	112	208.369		TATTTC	89	272.209		TTATTA	105	279.031		AGATAA	138	241.628		TAAAAC	133	186.329		GAAATG	97	176.112
AACATC	132	206.3		GTGCTT	73	268.44		CATAAT	154	278.376		TAAATC	122	241.046		AATTTC	81	186.002		AAGAAA	121	174.93
AAATAT	124	205.857		CTTCCT	60	267.602		GTTAAT	112	273.791		AATCCC	104	240.464		GAAACG	129	185.347		CCACAA	120	173.748
GATATC	119	204.822		GCACAT	123	264.252		TAAACC	124	272.809		GAATAA	147	240.173		AAATCA	127	185.02		AGTTCC	109	171.384
GAAGTT	98	204.675		GGATGC	85	254.201		AGCTTA	89	272.154		GTAATC	105	239.299		GGATTT	115	185.02		ATACAC	120	171.384
GAAATG	122	202.162		AACACA	158	252.945		ATAAGA	141	272.154		AATCTA	114	239.008		AACAAT	132	184.037		TACCGG	98	170.202
AACAAC	148	201.719		TTCCGC	76	250.851		AAGATT	105	270.516		ATTATA	132	239.008		AATATC	124	182.4		ATAACC	112	169.02
TACATC	121	200.98		ATGTAC	110	250.432		ATTAGA	138	270.189		AATCCG	96	238.717		GCATCC	114	182.4		ATACCG	119	169.02
AATACA	140	199.946		GAAATG	122	250.013		TTAACT	107	269.861		TAGAAG	92	236.971		TAAAAA	124	181.417		CATATC	111	169.02
AAAAAT	146	199.65		AAGTGC	119	245.825		ATTAGC	95	269.534		GATTAG	129	236.388		TATTTC	68	180.762		TACGGA	118	169.02
CGGATG	109	199.207		GCCGGA	140	244.15		TTAACG	106	266.914		TAAATA	139	236.388		CTTCCT	63	179.125		TATTTC	68	169.02
ACAACA	139	197.877		AACTTC	102	242.894		CTTAAA	114	266.586		TAATAC	128	235.224		AAAATC	130	178.47		TCCGGG	106	169.02
AATATC	110	197.433		AGCACA	147	240.381		TTAAGG	103	266.259		AGAATG	109	234.933		AGTTCC	109	178.47		ATCCGC	73	167.838
TGCGGA	107	197.433		GAAACG	142	238.287		ATTACA	151	264.621		CTTCTA	47	233.768		AAGTAC	107	178.143		TTATAA	112	167.838
AATCCG	96	196.842		CGTTTC	58	234.937		CATTAA	149	264.294		GTTCTA	77	233.768		CCGGTC	115	177.815		ACTAAA	108	166.656
ATTCCG	82	196.694		AGTGCT	71	234.1		TTATCA	136	264.294		TATTAA	132	233.477		ACGGAT	115	177.488		ATACTT	88	165.474
AACAGG	133	195.808		GACTTC	76	232.424		TAAGCT	92	263.966		AGAATC	148	232.313		AAAAAT	127	176.505		ACAACT	106	164.292
CACATC	140	193.887		TTCCTG	64	230.749		TAAGAA	142	263.311		AGAACC	127	230.857		AAACCA	127	176.178		AATTGA	110	163.11
CCGGTT	81	193.443		AACCGG	163	226.98		TAAGAT	104	262.001		AAAATT	144	230.566		GTACTT	83	175.523		ATAATT	89	163.11
AAACAT	123	193.296		AATACT	145	225.724		TTATCT	65	260.036		AGGATT	129	230.566		ATCCGC	73	174.541		CATTTC	107	163.11
TTTCCT	52	191.67		ATGCAC	115	225.305		TCTTAA	116	259.709		AAGAAT	130	230.275		CCACTT	69	172.248		GAAGTG	109	161.928
GAAATT	119	190.635		ACACAT	131	224.049		TTAACC	94	259.709		AATCCT	105	228.819		CCTTCC	61	171.593		AACTAC	109	159.564
AACAAT	131	190.192		CCGGTG	107	219.861		ATTAGT	117	257.744		ATATTC	122	228.819		ACCCGG	108	169.956		ATCACC	109	159.564
AAGTAC	122	186.498		CGCATC	141	219.861		AATTAT	133	257.089		CTAGAT	94	228.528		CATATC	111	167.336		TCCGGC	63	159.564
AACATA	133	184.577		GTATTT	83	219.442		TAAAAC	146	257.089		AGAAGA	126	226.781		TCTTCC	61	167.336		AAGTAT	105	158.382
AACCCG	101	184.429		GATGCA	104	218.186		ATTATT	106	256.761		TAATTC	99	226.49		AAGAAA	121	167.009		AATACT	107	158.382
CAAAAC	130	181.325		AAATCC	132	217.767		TTTAAA	103	256.761		ATGTTC	87	224.744		AATTCC	85	167.009		GGATGT	79	157.201
TCCGTA	92	181.325		TGCACT	93	217.348		GATAAA	154	256.106		TAAGAA	142	224.452		CAACTT	89	166.354		TCACAC	94	157.201
GAAGAA	120	180.586		AAGTAT	112	216.511		CTTAAG	107	254.796		TTTCTA	68	223.579		CAACCG	118	166.026		AATTCC	85	156.019
ACACTT	103	180.143		CCTTCC	57	216.511		AATAAG	129	254.141		AAAAGA	143	222.706		ACACTT	100	165.371		AGCTTC	74	156.019
ACACAT	131	179.7		CAAAAA	155	216.092		TATAAA	147	253.814		TTATAA	127	222.123		GTTCCG	87	165.371		CGGATG	84	154.837
GCATCC	109	179.7		TGTTTC	57	214.417		TTAATG	91	253.814		AGAACT	130	221.25		TCCGGG	106	165.044		ATGATA	93	153.655
TCCGGC	68	179.109		AAAAAT	146	213.579		ATAAAC	145	251.521		CGAACA	141	221.25		AAATTT	115	163.079		GAACTT	94	153.655
AAAAAA	123	178.518		GTGCAT	87	212.742		AATCTC	97	248.901		TAATCA	126	221.25		CAAATC	114	162.097		TTAATT	99	153.655
GGATGT	88	177.335		AATGCA	119	210.229		TTTAAG	81	248.901		TTAATT	87	221.25		TAAACC	110	162.097		TTCCTG	64	153.655
AACTAA	127	176.892		GCATTT	105	206.46		TAAGAC	145	248.574		AATATT	106	220.086		TCACTT	85	159.804		ATTCAA	105	152.473
GATTTC	79	176.301		AAATGC	120	205.204		TTAGTA	117	247.919		GAGAAT	141	219.795		AAACTA	116	159.477		TATCCA	92	152.473
GGTTCC	92	175.858		ATGCAT	117	203.947		AATCTT	107	247.591		TTAAAG	118	219.795		AACTAA	115	158.822		TTACTT	97	152.473
AAGTCA	127	175.414		AAACAT	123	202.691		TATTAT	125	247.591		TCGAAC	113	219.212		TAACAC	112	158.495		ATGAAC	101	151.291
ACATAT	119	174.971		AGTATT	131	202.691		ATAATT	114	245.954		AAGAAC	105	218.921		ACGTCC	83	157.84		AAATGT	95	150.109
CATATC	121	173.789		TCCGCT	54	202.691		TAAAGA	128	245.954		TCGAAT	111	218.339		CGCTTC	59	157.512		TCATCC	96	150.109
CCGGAC	82	171.572		GAAGTC	135	202.272		AAGGAT	120	244.644		TAATCG	105	218.048		GAAGTT	92	156.857		TCCACA	99	150.109
CGCTTC	64	170.981		TGTACA	101	202.272		TTATAT	116	244.644		ATCGAA	123	217.466		TATATC	96	155.875		ATAGCA	101	148.927
GAAGCA	109	170.685		TCCGGG	103	201.853		GCTAAT	102	243.661		TTAAAC	121	217.174		TTCAAA	103	155.875		CAACTT	89	148.927
AAATGA	115	169.946		CATCCT	68	201.016		TACTTA	98	243.661		TTAGAA	136	216.883		AAACCC	98	154.238		GTATCC	72	148.927
AAACTT	119	169.503		CATATC	121	200.597		TAAAAT	139	243.334		TATAAT	128	216.01		AAGTCC	105	154.238		CACACT	94	147.745
GTATCC	67	168.321		AGTGCA	129	200.178		ATATTA	147	243.006		TTAAGC	86	215.719		ATGTCC	78	154.238		CCATAT	92	147.745
ATACTT	104	168.173		TTCCGT	90	198.503		TAATAT	131	242.351		AATCTC	97	214.554		TAACTT	85	153.583		TAATTT	90	147.745
GAACTA	103	168.173		ATCCGC	81	198.084		CAGATT	121	241.041		TAAAAT	139	214.263		AATACT	107	152.273		AAACTC	102	146.563
AAGAAC	105	168.025		AACATC	132	197.247		TACTAA	102	241.041		TTATCC	81	214.263		ATTATA	99	151.945		AATCCT	80	146.563
TACACA	119	167.73		CAGGAT	119	193.896		TATAAG	112	241.041		TGGAAT	98	213.099		CTCAAA	109	151.945		ACGTCC	83	146.563
AAATTC	121	167.286		AAATAT	124	193.478		AATCTA	114	240.059		AATCTT	107	212.808		ATTCAA	105	151.618		AGAATT	100	146.563
TATATC	112	167.286		TCCTGT	62	193.059		ATAAGT	123	239.731		CATTCT	93	212.225		ACAATT	107	150.963		TAATTC	88	146.563
AAGTTC	107	167.139		TATATC	112	192.221		TTATAC	89	239.404		CCGGAA	137	211.643		CAATTT	101	149.653		TGCAAC	76	146.563
AATTCA	121	165.513		AAACGC	100	190.965		CCTAAT	84	239.076		AAGTTC	107	210.479		CGTTTC	78	148.671		TTTCCT	69	146.563
GAAACT	109	165.513		ACATTT	107	190.965		GGATTT	82	238.749		GAATAT	128	210.479		ATATTT	83	148.343		AGCACT	85	145.381
TCCCGG	60	164.774		GATATC	119	190.127		ATTATG	108	238.094		ATTTAA	121	210.188		TCCGCT	49	147.688		CCTTCC	61	145.381
AATATT	106	164.626		CGGTTC	112	189.29		TAAGTC	144	237.439		GATTAC	102	210.188		TTCCGT	74	147.688		GATTTC	83	145.381
ATACCG	114	164.331		CAAAAC	130	188.452		AAATTA	146	237.111		TTTAAA	103	210.188		GGACTT	92	146.706		TATTTA	85	145.381
ATACGG	113	163.592		AACAAT	131	187.196		TATTTA	76	235.474		AATTCT	95	209.896		GTATCC	72	146.378		AAACCC	98	144.199
AACACG	113	163.001		ACGTCC	75	185.521		TTACAA	137	235.474		CTTAAT	87	209.605		ACATTT	106	146.051		AATTAG	101	144.199
AAGTAT	112	163.001		GAAGCG	83	185.102		TAAAAG	128	235.146		ATTCGA	90	209.314		AATCCC	98	145.723		ACGTAT	98	144.199
ACAATC	117	163.001		CGGTTT	96	183.846		CTAGAA	123	234.819		TGGAAC	113	208.732		TCCGCA	71	145.723		ACTTCA	87	143.017
AATTTA	113	162.853		CGGTAT	120	183.427		ATTACT	113	234.164		ATTATT	106	208.15		ATATAT	98	145.068		ATTATA	99	143.017
TCACTT	84	162.41		TTTCCT	52	183.427		AACTAA	127	233.181		CGATTA	109	207.859		TCACAC	94	145.068		ATTTAT	92	143.017
GCACTT	79	162.114		ACGGAT	105	183.008		ATTAGG	99	232.526		CGAATA	115	206.694		CTACTT	59	144.741		CATGAT	93	143.017
AATACG	114	161.966		GTATCC	67	183.008		ATTACG	97	232.199		TATTCT	73	206.403		TTTCAA	104	144.741		AATGGT	86	141.835
CAACTT	115	161.375		AACATA	133	182.589		TGGATT	94	231.216		ATTCTC	79	203.783		AAACTC	102	144.413		ATGCAT	90	141.835
AACATT	116	160.341		AAGCAT	127	179.239		CTAATA	115	230.234		TAAACC	124	203.783		GAACTT	94	144.086		TCCATA	92	141.835
CCACTT	75	160.341		TCCTTC	61	178.82		CAATAA	139	227.941		TAATTA	115	203.783		TCATTT	91	144.086		TCCGTA	81	141.835
AACTAC	109	160.193		AAAAAA	123	177.983		GATAAG	118	226.959		AATTAT	133	203.492		CACACT	94	143.431		ATGTCC	78	140.653
GAACTT	78	160.193		AACATT	116	176.308		TAAACA	142	226.304		GGGATT	100	203.492		ATTCCG	79	143.104		TATATC	96	140.653
ATATAT	105	160.045		AATCCG	96	175.47		TAAGCA	130	225.321		TTTAAT	122	203.492		TATCCT	82	143.104		ACTCAC	93	139.471
ACGTCC	75	159.897		TGCACA	123	174.214		TTAGAA	136	224.011		AAAGAT	127	203.201		CCGGCA	97	142.449		AGTTTC	95	139.471
ATAATT	114	159.75		ATACAC	128	173.795		TTTTAA	113	224.011		ATGGAA	120	202.91		TTACTT	97	141.794		CGTATC	89	139.471
ACTACC	79	159.602		GGTTCC	92	173.795		ATTACC	104	223.684		CGGATT	120	202.327		AGCACT	85	141.139		CTTAAT	90	139.471
GTACTT	74	159.602		AGCATT	127	172.957		TCTAAT	95	222.701		TAGATT	90	202.327		AATGAC	90	140.811		TACTTA	97	139.471
AAGTAG	110	158.863		AACGCT	75	172.538		AATTAC	135	221.064		ACAATC	117	202.036		GCATTT	77	140.811		AATGAT	97	138.289
TTACTT	91	158.863		AACTAA	127	170.863		TCTAGA	100	220.736		ACTTAA	117	201.745		ATACTT	88	140.484		ACTACT	89	138.289
CCGGGT	102	158.42		AATGCT	85	170.863		CTTATC	77	220.409		GCTTAA	105	201.745		TACACC	99	139.501		CGCTTC	59	138.289
TAACAT	116	158.42		GACATC	110	170.863		AAAGAT	127	219.754		AGATTC	106	200.872		ACTATA	87	139.174		GAAGTT	92	138.289
TAATTC	99	157.976		CCGGAC	82	170.026		AAATCT	124	219.099		CCCGAA	71	199.125		AAATCT	98	137.864		TCATAT	89	138.289
TTCCTA	71	157.828		AATATT	106	169.188		ATCTTA	116	218.771		ACTAAT	110	198.834		ATAATT	89	137.864		CCACTT	69	137.107
GACATC	110	157.681		ACGCTT	67	168.351		TTATTT	88	218.771		AGCAAA	130	198.543		TTCCAA	84	137.864		TGCATC	87	137.107
TAATTA	115	157.681		GTGTTT	86	168.351		TAATGC	85	218.116		AAATCT	124	197.087		ACCACT	95	137.209		TTCCGT	74	137.107
TAATTT	99	157.533		AAAAGC	118	165.838		CTAAGC	92	217.461		ACGAAA	124	196.796		ATGCAC	88	137.209		CCACTA	80	135.925
ACGGAT	105	156.646		TCTTCC	74	165.838		CTTTAA	102	216.151		GTTCCA	110	195.923		AATGAT	97	136.554		CTACTT	59	135.925
ATCCGC	81	156.203		GAAATT	119	164.163		TTAGGA	120	215.824		TAAGTA	108	195.923		GGTTCC	90	136.227		TAGCAC	89	135.925
ATTCAA	113	155.907		ATGCTT	80	163.744		TTATCG	80	215.169		TAAAGA	128	195.632		AAATGG	83	134.917		TTCTTC	66	135.925
ATGTCC	90	155.464		AATATC	110	162.069		TAATAG	105	213.531		ATAAGC	113	195.341		ATTACT	97	134.589		ATATTT	83	134.743
CAATTC	101	155.464		AATTTC	112	161.231		TAAAGC	116	212.876		CGAAAG	93	195.341		AAGTGC	88	134.262		CTACAT	93	134.743
TTTTCC	79	155.316		AGGATG	105	160.813		TTAGCA	103	212.549		TAAGCC	109	194.758		TTCAAC	96	133.935		CTCACA	77	134.743
ATTTCA	112	154.282		GCGCTT	73	160.813		CTTAAC	107	212.221		AATTCC	93	194.467		TTCCGA	84	133.935		AACCCT	91	133.561
GTAAAC	110	153.986		AAATGA	115	160.394		TAGAAT	126	212.221		CAGATT	121	194.176		CGGTTC	67	133.607		AACTAT	90	133.561
TGTTCC	71	153.543		AAACTT	119	159.975		TTATAG	92	212.221		CGATAA	117	193.594		TCCGCC	65	133.607		AATTGT	93	133.561
ATATTT	95	153.1		ATCCTG	70	159.975		TTAGAT	102	211.566		AATTTC	112	190.974		TGCTTC	52	133.607		CAATTG	81	133.561
TCCGCT	54	152.361		GTATAT	106	159.975		TAAACT	111	210.584		AGATTT	97	190.974		TCATAT	89	132.952		CACTAC	92	133.561
TTCCTT	66	152.361		AATTCC	93	159.556		ATTTAT	83	209.929		CCAGAT	120	190.974		TCATCC	96	131.97		GATCTA	93	133.561
CCGCAT	84	151.769		AGTTCC	96	159.556		TAGATT	90	209.601		AATGTT	85	190.392		TCCGTT	89	131.97		GTTCCG	87	133.561
AAACGC	100	151.622		TCCGTT	79	159.556		TTAGCC	90	209.601		AAGGAT	120	190.1		TAATTC	88	131.642		TAACCT	84	133.561
ACATTT	107	151.622		ATGTAT	95	158.719		GCTTAT	84	209.274		ATAATT	114	190.1		TATTTA	85	131.315		TATTAC	94	133.561
ACAACT	109	151.031		TACGGA	110	157.881		ATCTAA	92	208.946		CTTAAA	114	190.1		CGGTTT	75	130.987		TGTTAC	88	133.561
TTAATT	87	149.996		CGGTTA	116	157.462		GACTTA	95	208.946		TTATTA	105	190.1		TCCGTA	81	130.987		AAGCTA	92	132.379
AGTATC	106	148.518		TCCGCC	74	157.044		TGATTA	111	206.981		TGTTCT	63	188.936		AACTAT	90	130.332		GAAGCG	89	132.379
TATCCT	55	146.597		AAGAAC	105	155.787		TATTAC	120	205.671		GAAATT	119	188.354		GATGTC	70	130.332		TCCGCC	65	132.379
GTACAT	107	146.449		AGTGTT	90	155.787		ATCCGA	108	204.689		TAAATT	120	188.063		TTTCCT	69	130.332		TCTCAA	88	132.379
TTTAAA	103	146.302		TCCGCA	90	155.368		ACTAAG	118	204.361		AATTTA	113	187.771		CCATTT	92	129.677		AATGAC	90	131.197
TATTCC	88	146.154		AAGCGC	84	154.531		CGATAA	117	204.361		GTATTA	118	187.771		AATCCT	80	129.35		ATGATC	79	131.197
TTCTTC	61	145.858		CCGGCA	85	153.693		CTATAA	115	204.034		GTTAAT	112	187.771		ATGCAT	90	129.35		ATGCAC	88	131.197
CAATTT	105	145.711		AACTAC	109	152.856		GATCAA	126	203.706		TTAAGT	96	186.316		CTATAC	84	129.022		CTATAT	82	131.197
CGTTTC	58	145.563		AAGTGT	96	152.437		AATTAG	117	203.379		TCTTAA	116	185.734		ATGGCA	89	128.695		GCATTT	77	131.197
TAGTTC	81	144.972		ATTCAA	113	151.599		GGTAAT	108	203.379		TTAACT	107	185.734		TACTAC	93	128.695		TAATTG	88	131.197
CAACCC	102	144.676		TATACT	91	151.599		TAATTT	99	203.379		GATTTA	110	184.86		AGCTTC	74	128.04		TTCCTT	68	131.197
GAATTC	97	144.233		GAACTT	78	151.181		AACTTA	117	203.051		ATTAGC	95	184.278		TAAAGT	93	128.04		AAATGG	83	130.015
CTTCCC	54	143.937		ACCCGG	89	150.762		CGTAAT	97	203.051		TAAGAT	104	183.987		TTCCTG	64	128.04		AATTGG	66	130.015
AATTTT	105	143.198		CCGGCC	68	149.924		TTACTA	100	203.051		TTATAT	116	183.987		GAATCC	93	127.713		ATTCCG	79	130.015
CATCCT	68	143.198		TCACTT	84	149.924		TTTATA	95	203.051		TTTCCA	101	183.987		TTATTT	77	127.713		CCGTAT	92	130.015
TGCTTC	57	142.607		GATGTG	98	149.505		AGAATT	127	202.396		GAAGAA	120	183.696		ACTTCA	87	127.385		TCCGTT	89	130.015
TTCCGA	77	142.312		CGGTCC	88	148.249		CTAAGA	91	201.741		GAATGT	100	183.696		TACACT	79	127.385		TCCTTC	46	130.015
TCATTT	99	142.016		CCATCC	87	147.83		AATCTG	67	200.431		TTATTC	88	183.405		ATTTAT	92	127.058		AAGTTT	79	128.833
TCCTGT	62	141.868		ATATTT	95	146.574		TAAATT	120	199.449		TTCTAA	94	182.24		CACTAT	75	127.058		ACTCTT	81	128.833
AAGTTT	95	141.72		GAAGTT	98	146.155		ATCCTA	87	198.794		TCTAGT	71	181.949		GCAACT	92	127.058		CCGCAT	83	128.833
ATGCGG	90	141.573		CCGCTT	48	144.48		ACAATC	117	198.139		AACTTC	102	181.658		TAGTAT	85	127.058		TACACT	79	128.833
TTCCTC	57	140.39		AATCCT	105	144.061		TAACAT	116	196.174		CTAGCA	81	181.367		CTCACA	77	126.73		TATTCC	61	128.833
AGCTTC	68	139.947		AGCGCT	89	144.061		AGCTAA	100	195.846		ATTAGT	117	180.202		ATCCGA	84	126.403		TCACTT	85	128.833
AAATGG	97	139.208		ACGTTT	77	142.386		ATTTAC	106	195.191		AATTCG	98	179.62		CACTAC	92	126.403		TCCGCT	49	128.833
GTATTT	83	138.913		GAACTA	103	141.967		GTTAAG	102	195.191		GAATCT	95	179.62		CCGCAA	92	126.403		TCTATC	79	128.833
ATTATC	99	138.469		TACACT	90	141.967		TGATAA	108	195.191		CTAGAC	111	178.747		CCGGCC	85	126.403		ATCCGA	84	127.652
CTACTT	65	138.469		GCGTTT	80	141.549		AATTTA	113	194.864		AATTAG	117	178.456		CGACTT	59	125.748		CGGTTC	67	127.652
GAAGCG	83	137.73		ATCACT	97	141.13		TTAGCT	73	194.536		TCTAGC	71	178.165		CCGCAT	83	125.42		CTAATT	87	127.652
TCCTTC	61	137.73		ATGTCC	90	141.13		AAATTC	121	194.209		ATTTCT	84	177.582		TAATTT	90	125.42		TACGTA	81	127.652
CTCTTC	72	137.287		TACCGG	99	140.711		ATCCTC	77	194.209		AGCTTA	89	177.291		TAGCAC	89	125.42		TTACTA	87	127.652
ATCTTC	72	135.957		TCATCC	89	140.292		TTATGA	117	194.209		GCTAGA	101	176.709		TCCGAT	83	125.093		AATGTT	76	126.47
AAGCGG	99	135.662		CCACTT	75	138.617		AAGCTT	79	193.554		CCTAGA	99	176.127		ACTACT	89	124.765		ATGGTA	87	126.47
AATGAC	91	134.923		TTCCTT	66	138.198		GTAATA	122	193.226		TTAAGG	103	176.127		GATGTA	89	124.11		CCATTC	72	126.47
CCATTT	84	134.775		TACTAA	102	137.361		TATTAG	92	193.226		TTAATG	91	176.127		AAGTTT	79	123.783		CTCATA	78	126.47
TACACT	90	134.627		TGTATC	76	136.104		TTACAC	112	192.899		CGAAAC	102	175.836		ATCCTG	87	123.456		TGTTCA	79	126.47
CACTAC	91	134.479		TAATTC	99	135.686		TTTATC	93	192.571		TTATCT	65	175.836		TACTAT	73	123.456		TTATAC	87	126.47
TGTTTC	57	134.184		CGGTCT	80	134.848		AATTCC	93	192.244		CGCGAA	104	175.545		CATATT	86	123.128		AACCTT	84	125.288
ATTTAT	83	134.036		TCCATC	82	134.848		TAAACG	105	191.589		TTAACC	94	175.545		CTTTCC	47	123.128		ATTCTT	77	125.288
CTAAAT	89	134.036		TATCCT	55	134.01		TTATTC	88	190.934		CTAATA	115	175.253		GAATTC	85	123.128		CGTTTC	78	125.288
TATATT	92	133.297		ATTCCG	82	133.592		CTAATT	85	190.606		TACTAA	102	175.253		TTATAC	87	123.128		CTACAC	87	125.288
GGATTT	82	132.854		TAATTT	99	133.592		TTAGTT	72	190.606		TCTAAT	95	175.253		TTTTTA	69	123.128		CTTAAC	88	125.288
TAACCC	83	132.558		TCCGTA	92	133.173		TAAGTT	86	190.279		CCGAAA	102	174.962		CGACCG	66	122.801		GTATTT	86	125.288
TTATTT	88	132.558		ACTACC	79	132.754		TTTAAC	108	190.279		TTAACG	106	174.089		TCTTAA	83	122.801		TGCTTC	52	125.288
AACTCC	76	131.819		TGAACA	91	132.335		CCGATT	72	189.624		TAGCAA	112	173.216		ACTATC	82	122.473		TTCTTA	58	125.288
TATTTA	76	131.671		ACTCAT	95	131.917		TAACTA	106	189.624		TTTTAA	113	173.216		CGTATC	89	122.473		TTTAAG	76	125.288
TTCCCG	55	131.671		GTCCTT	72	131.498		AAAAGC	118	189.296		CTTAAG	107	172.924		TCCCGG	52	122.146		CATATT	86	124.106
CTACCG	58	131.524		TGTATT	79	131.498		TAGGAT	119	188.968		GAATTT	106	172.924		TATTCC	61	121.818		CCTATC	73	124.106
TCATCC	89	131.524		ATCCTA	87	131.079		TTCTAG	64	187.658		TAGATC	110	172.342		TTATCC	88	121.818		CTCTCA	77	124.106
CCGGCA	85	131.228		ATTTAT	83	131.079		TTACAG	101	187.331		AGTTCT	89	171.76		TTTTCC	72	121.818		GAATTC	85	124.106
TCCGCC	74	130.933		AAGTTT	95	130.66		ATAATG	104	187.003		TTTAAG	81	170.595		CTACCG	68	121.491		ACCTCT	65	122.924
CCGTAT	96	130.785		GGTTTC	73	128.985		TTAGCG	87	187.003		TACTAG	109	170.304		CCGCTT	56	121.163		TTTTAT	81	122.924
TGAACA	91	130.046		TGCATT	82	128.985		GTTTAA	110	186.676		GAACTT	78	170.013		TGCATC	87	121.163		CCGCTT	56	121.742
TCCGTT	79	129.898		CGACAA	89	128.566		AGATTT	97	186.348		CTAGTA	96	169.431		TGCAAC	76	120.836		TCCTGT	69	121.742
ATTCCT	83	129.455		ATGTGC	83	128.147		TTATGT	78	186.021		TTAGCA	103	168.849		TCCTTC	46	120.181		TCTTAA	83	121.742
CATACT	94	129.011		AACTCT	91	127.729		ATTTTA	107	185.366		TCTAAA	104	168.558		TGTTTC	61	120.181		TTTATA	82	121.742
CCCCGG	69	128.864		ATATGT	89	127.31		TAGATA	112	185.366		TATTCC	88	168.267		ACTATT	85	119.198		ACGTTC	83	120.56
CTACAT	89	128.864		CGTATC	90	126.891		TTACCA	111	184.711		ATCATC	100	167.975		CCGGTG	75	118.871		ACTATC	82	120.56
TTATCC	81	128.864		CTCATA	87	126.891		CGTTAA	107	184.383		ATCGAG	99	167.975		CTGCAA	82	118.871		ACTATT	85	120.56
ATCTAA	92	128.716		CTACAT	89	126.054		ATCCCA	101	183.728		TCCCGA	77	167.975		TTATTC	75	118.871		ATCCTT	65	120.56
AATGTT	85	128.568		TCAACC	92	126.054		TTACAT	104	183.401		TAATGC	85	167.393		AACTCT	69	118.544		CTACTA	80	120.56
CCATCC	87	128.568		CCGTTT	80	125.216		ATGATC	104	183.073		ATCTCG	66	166.52		CTATTT	63	118.544		GCCACT	75	120.56
TACTAC	92	128.273		TGTAAC	86	125.216		CCTTAA	80	183.073		CTTCCA	95	165.646		TTTATA	82	118.216		TATGAC	75	120.56
TTCAAT	90	128.273		GATTTC	79	123.96		TGTAAT	93	183.073		CGTAAT	97	165.355		AATTTG	76	117.889		TTCCTC	51	120.56
TTTCCC	51	128.273		GTTTCA	80	123.96		TAATGA	110	182.418		ATCTAA	92	165.064		CTCCGG	48	117.889		CGTTAT	80	119.378
CCATAT	93	127.977		TTCAAT	90	123.96		TTAGGC	85	182.418		ATTTTC	98	165.064		AATGGC	75	117.561		CTATCC	64	119.378
AACTTT	94	127.238		GTTCCG	89	123.541		CTAAAT	89	182.091		TACTTA	98	165.064		ATGTAT	85	117.561		CTGCAA	82	119.378
GTTCCT	68	126.943		TCCTCA	85	123.541		TTACGA	89	181.108		ACTCGA	78	164.773		TTCCTC	51	117.561		TATCCT	82	119.378
TCAACC	92	126.499		CTCAAT	89	123.122		AATATT	106	180.453		ATTAGG	99	164.191		CGTCCG	81	117.234		TGTATC	83	119.378
ATCCTA	87	126.351		TGTGCT	50	123.122		TGTTAA	107	180.126		TTATAG	92	164.191		CTTCCA	68	117.234		TGTCTA	75	119.378
TCCATA	80	126.351		TTCCTC	57	123.122		TTACTT	91	179.798		AACTTT	94	163.9		TGTTCC	65	117.234		ACCTAT	76	118.196
CTTTCC	61	126.056		CAACTC	91	122.285		CAATCC	113	178.816		ACCTTC	53	163.9		TTTATT	84	117.234		AGCTAC	79	118.196
CTAATT	85	125.76		TTAATT	87	122.285		CTTATT	75	178.816		ACGTTC	89	163.9		GGTTTC	78	116.579		ATGACC	72	118.196
TAAGTT	86	125.613		ATCCTC	77	121.866		TTACGC	86	178.488		GCTAAT	102	163.9		TCCTGT	69	116.579		TTATTT	77	118.196
GAACTC	86	125.169		CTAAAT	89	121.866		TCATTA	103	178.161		TAATTT	99	163.9		CTATAT	82	116.251		ACTTAT	73	117.014
TCCTTA	78	125.169		CCGCAT	84	121.447		AATATC	110	177.833		ATCTTC	72	163.609		AATGTT	76	115.924		CAGCTT	79	117.014
CACCCG	92	125.021		AATGTT	85	121.028		ATTTAG	101	177.833		TTACTA	100	163.609		TCCTCA	71	115.924		CCGTAC	71	117.014
ACTACT	87	124.874		TACGTC	86	121.028		TCCTAA	90	177.833		TGGAAG	105	163.318		TGCACT	69	115.924		CGACTT	59	117.014
ATCCTT	73	124.874		CGTCCG	67	120.609		TTTAGA	109	177.506		TGGATT	94	163.318		TTTAAG	76	115.924		CGATTA	76	117.014
ATCCCG	70	124.726		TTCCGA	77	120.609		AAGAAC	105	177.178		TTCGAA	89	163.318		ACCTTC	43	115.596		CTCCAC	75	117.014
TTATAC	89	124.726		ATCCTT	73	120.191		ATCCTT	73	176.851		AGAAGC	86	163.026		TGCCAA	79	115.596		TCCGTC	80	117.014
TCCTCA	85	123.839		CCGGCT	43	120.191		CTTATA	84	176.851		GGATTT	82	162.735		CATTTT	81	115.269		TCCTTT	51	117.014
CGTATC	90	123.396		TCCATA	80	120.191		TAAGCG	85	176.851		TATAGA	94	162.735		AAGTGT	82	114.614		ACCCAT	75	115.832
CAATCT	83	123.248		TCCCGG	60	119.353		ATAGAA	112	176.523		TTATCG	80	162.735		ATCCCC	76	114.614		ACCTCC	62	115.832
CCGCTT	48	123.248		TCCTGC	57	119.353		TAACGA	112	176.523		TATTTA	76	162.444		ATTTTC	75	114.286		ACTACG	80	115.832
AATGGT	86	123.1		CTTCCC	54	117.678		TTAGGG	70	176.523		TTCTAC	60	162.444		TTCGCA	69	114.286		ACTCTA	79	115.832
AATGCG	90	122.952		AAGCGA	85	117.259						TAAGCT	92	161.862		ACTCTA	79	113.959		ATGCGG	75	115.832
ATCTAC	90	122.657		ATGTTT	84	117.259						TTACAT	104	161.571		ACTTAT	73	113.959		ATTACG	76	115.832
TACCCG	76	122.657		TTTATT	86	117.259						ATAGAT	90	161.28		CCCACT	60	113.959		GGTATT	70	115.832
ATCCTG	70	122.214		CCGCTC	69	116.84						CGAATT	80	161.28		CTCATT	79	113.959		GTTACT	80	115.832
TACGTC	86	122.214		CCATTT	84	116.422						CATTCC	103	160.989		AACTGC	70	113.304		TATCCC	64	115.832
TTACGG	81	122.214		CCTCAA	79	116.422						ATTACC	104	160.697		CCACTA	80	113.304		TCCCAT	68	115.832
TCCTAA	90	121.918		TTCCTA	71	116.422						CAATCT	83	160.406		TGGCAT	70	113.304		TGGATC	76	115.832
ATATGT	89	121.622										ATTTAT	83	159.533		TATCCC	64	111.994		TGTAAG	78	115.832
TGTAAC	86	121.475										GAATTC	97	159.533		AACTCG	69	111.667		TTACGG	69	115.832
AAGCTT	79	120.884										CCTTCT	52	159.242		ATTACG	76	111.667		TTCCTA	69	115.832
TATCCC	61	120.884										ACTTTC	70	158.66		CCGTTT	70	111.667		CCTACG	58	114.65
TTTATT	86	120.736										ATGATC	104	158.66		CTTCAT	70	111.667		CGCCAC	77	114.65
GATACT	87	120.588										ATTACG	97	158.66		TCCGAC	67	111.667		ATCCTC	65	113.468
TCCTGA	70	120.588										TTTTCT	62	158.077		TTCCTT	68	111.667		CATTCT	66	113.468
CGACAA	89	120.44														CTGCAT	60	111.339		CGCACT	74	113.468
TCCTAT	61	120.44														TGCCAC	63	111.339		TCCCGG	52	113.468
TGACTT	68	120.292														TCCACT	72	110.684		ACGATT	79	112.286
CTTAAT	87	120.145														TCCTAA	78	110.684		ACTTTC	74	112.286
GGTTTC	73	119.849														ATGACC	72	109.702		CGATCC	74	112.286
CTATTT	62	119.554														CGCCGG	77	109.702		CTATTT	63	112.286
TTATTC	88	119.554														TTTCCA	72	109.374		CTCTAA	77	112.286
AGCACT	87	119.406														CTTTTA	75	109.047		CTTCTT	51	112.286
TTTAAG	81	119.406														AGCTAC	79	108.719		GGTTTC	78	112.286
CCTTAA	80	119.11														TACCCG	72	108.719		TCCTAC	49	112.286
GGATGC	85	118.667														TATTTT	74	108.719		AACTCT	69	111.104
TTTCAC	77	118.667														ACCTCC	62	108.392		ACCTAC	77	111.104
CCGCAC	86	118.371														CCGAAC	76	108.392		ACGACT	68	111.104
ACGTTT	77	117.78														ATCCTT	65	108.065		ATGATG	69	111.104
CTCATA	87	117.78														TGCATT	64	108.065		CACTCC	75	111.104
AATTGC	83	117.632														CCTGAA	65	107.737		CCTGTA	75	111.104
TTTACT	78	117.632														TGTCCG	72	107.737		CGGTTT	75	111.104
TGTATC	76	117.485														TGGACC	77	107.41		CTCTTT	72	111.104
ACTACG	75	117.337														TTCTCA	78	107.082		CTTTAC	78	111.104
ACCTTC	53	117.189														CTCTTC	55	106.755		TGTATT	72	111.104
ATATTG	85	117.189														CTGAAT	65	106.427		TTCTAT	71	111.104
ACTTAT	82	116.894														ACTTTC	74	106.1		TTTTCC	72	111.104
ATCCTC	77	116.894														CCTAAT	76	106.1		ATCTTC	76	109.922
CCTCAA	79	116.598														TACTTT	69	106.1		ATTCTC	77	109.922
TGATTT	85	116.155														TTAAGT	67	106.1		CACTAT	75	109.922
ACGATT	81	116.007														CCTTCA	65	105.772		CCCATC	77	109.922
CGTCCG	67	115.564														CCTTTT	59	105.772		CCGCAC	74	109.922
GTTTCA	80	115.564														TGCACC	73	105.772		CTACGA	70	109.922
																ACGACT	68	105.445		CTGACA	76	109.922
																ACTTGT	66	105.445		CTTCCA	68	109.922
																TTCCTA	69	105.445		TACGTT	75	109.922
																				TCCTCA	71	109.922
																				TGCCAC	63	109.922

## Sheet: Fig.2f
Fig. 2f Comparison of the enriched 6-mers in cycles 2 and 1.
The color represents the average frequency of the enriched 6-mers associated with a particular protein normalized by those obtained with GST.
TF_ID	Cyc1	Cyc2	Protein
P1A-C5-EHF-ACATTCCTAGCA	2.05236	3.33637	EHF
P1A-A11-ELF1-AGAGTAAACCAC	1.96646	4.07059	ELF1
P1A-B1-ELF2-ACGACCTCTTCA	2.41594	3.89761	ELF2(1)
P1A-B5-ELF2-AATAGATGT	2.13436	3.48584	ELF2(2)
P1A-C4-ELF3-ACTGCGTGTAG	2.01443	3.42424	ELF3
P1A-C9-ELF4-AGACACCTG	1.91858	3.40076	ELF4
P1A-C3-ELF5-ATCACCTTGTGC	2.40341	2.91869	ELF5
P1A-A10-ELK1-ACCGGAAAT	2.07426	4.59174	ELK1
P1A-A3-ELK3-AATTAATCCGCA	2.15787	3.94301	ELK3
P1A-A12-ELK4-AACAAATCTTGC	1.90368	3.07065	ELK4
P1A-A8-ERF-ACAATGTACACA	1.87058	2.73825	ERF
P1A-B4-ERG-ATAAACTTCGCA	2.16413	4.16918	ERG
P1A-A4-ETS1-ACAAAGCTATC	1.98389	3.4903	ETS1(1)
P1A-B3-ETS1-ACTCACATC	8.82177	25.8121	ETS1(2)
P1A-A2-ETS2-AAGAAACCA	2.03179	3.36857	ETS2
P1A-C10-ETV1-AATACTCGCTAT	2.06072	3.38785	ETV1
P1A-B6-ETV2-ACTTGAGCTGGT	1.97696	3.14321	ETV2
P1A-C1-ETV3-ACCCAACATTC	2.10409	3.24193	ETV3
P1A-C12-ETV3L-ACATTATACGCG	1.94836	2.96476	ETV3L
P1A-B2-ETV4-AGGTTAACTTT	2.08807	4.71509	ETV4(1)
P1A-C2-ETV4-AACAAAGAT	2.00303	3.69325	ETV4(2)
P1A-C8-ETV5-AAGCTTGCAT	2.06895	3.26493	ETV5
P1A-B7-ETV6-AGGGATAGTACT	2.0928	2.93112	ETV6
P1A-A9-ETV7-ATCGACTTCT	1.96113	2.21665	ETV7
P1A-C11-FEV-ATCATACCA	2.40624	4.55118	FEV
P1A-A5-FLI1-ATCCTAAGTTT	2.00169	3.54865	FLI1
P1A-A7-GABPA-AGTGAACCGAT	1.94816	3.74962	GABPA
P1A-A1-SPDEF-AATTAACTCGAC	2.25016	3.43501	SPDEF
P1A-C7-SPI1-ACTCAATCTAA	2.14607	3.72728	SPI1
P1A-C6-SPIB-AGTCCATCCCTA	2.0429	3.24171	SPIB
P1A-A6-SPIC-AAGGGTCTTT	2.11629	3.55056	SPIC
P1A-D1-HSF1-AAGCACTGAA	2.25519	3.57287	HSF1
P1A-D2-CRX-ATACAATCTGC	2.58323	3.89098	CRX

## Sheet: Fig.2g
Fig. 2g Breakdown of the TFs on the basis of consensus similarity changes in the cycle 2 of the DAPPL reactions.
TF_ID	OneCyc_Similar_score	TwoCyc_Similar_score
P1A-A1-SPDEF-AATTAACTCGAC	7.91194e-06	0.000258009
P1A-A10-ELK1-ACCGGAAAT	7.45058e-09	3.5041e-06
P1A-A11-ELF1-AGAGTAAACCAC	7.63685e-08	5.23868e-06
P1A-A12-ELK4-AACAAATCTTGC	1.5609e-06	5.58793e-07
P1A-A2-ETS2-AAGAAACCA	3.82763e-05	3.80617e-05
P1A-A3-ELK3-AATTAATCCGCA	5.31784e-06	2.32831e-07
P1A-A4-ETS1-ACAAAGCTATC	1.30106e-06	1.49012e-07
P1A-A5-FLI1-ATCCTAAGTTT	4.02331e-07	9.31323e-08
P1A-A6-SPIC-AAGGGTCTTT	0.000889992	0.00314536
P1A-A7-GABPA-AGTGAACCGAT	3.72529e-09	3.72529e-07
P1A-A8-ERF-ACAATGTACACA	5.6154e-06	4.47035e-07
P1A-A9-ETV7-ATCGACTTCT	9.67517e-05	0.000131433
P1A-B1-ELF2-ACGACCTCTTCA	1.26953e-05	2.09547e-06
P1A-B2-ETV4-AGGTTAACTTT	1.58281e-05	1.49012e-07
P1A-B3-ETS1-ACTCACATC	6.35934e-08	1.18294e-07
P1A-B4-ERG-ATAAACTTCGCA	1.08033e-07	1.78814e-07
P1A-B5-ELF2-AATAGATGT	2.02128e-05	2.61934e-06
P1A-B6-ETV2-ACTTGAGCTGGT	1.27451e-06	2.5695e-05
P1A-B7-ETV6-AGGGATAGTACT	3.50041e-05	0.000142274
P1A-C1-ETV3-ACCCAACATTC	6.0816e-06	1.39698e-06
P1A-C10-ETV1-AATACTCGCTAT	4.84288e-07	1.39698e-07
P1A-C11-FEV-ATCATACCA	2.06955e-05	2.09827e-06
P1A-C2-ETV4-AACAAAGAT	1.32434e-06	1.39698e-07
P1A-C3-ELF5-ATCACCTTGTGC	1.53178e-05	3.63215e-06
P1A-C4-ELF3-ACTGCGTGTAG	1.19171e-05	1.4618e-05
P1A-C5-EHF-ACATTCCTAGCA	8.8724e-05	2.04307e-05
P1A-C6-SPIB-AGTCCATCCCTA	0.000393792	0.000779935
P1A-C7-SPI1-ACTCAATCTAA	0.000291827	0.00040919
P1A-C8-ETV5-AAGCTTGCAT	2.47732e-07	6.98492e-07
P1A-C9-ELF4-AGACACCTG	7.35566e-05	7.85802e-06
P1A-D1-HSF1-AAGCACTGAA	0.000674587	3.50456e-06
P1A-D2-CRX-ATACAATCTGC	1.6075e-05	5.89412e-05

## Sheet: Fig.3a
Fig. 3a Venn diagram analysis of identified readers for mC, hmC, fC, and caC modifications in symmetric forms.
TF_ID	sym.mCG	sym.hmCG	sym.fCG	sym.caCG	Protein
p10A-A08-LHX4-AGTAAACAA				+	LHX4
p10A-B04-CRX-ATTAATCACCCG	+	+		+	CRX
p10A-D07-TBX3-ATCGCCTGGAAA	+		+		TBX3
p10A-D09-CEBPB-ACAATATCTCAG	+			+	CEBPB
p10A-D10-TBX2-AATCTGCCCAAA	+		+		TBX2
p10A-E03-ASCL1-ATACACATGTGG				+	ASCL1
p10A-E09-HMGA1-ATCTAAGGTC			+		HMGA1
p10A-E11-GTF2IRD1-AAGAATCTCCA		+		+	GTF2IRD1
p10A-F02-ZNF655-ACGAGTTGTCAC			+		ZNF655
p10A-F05-FEZF2-ACTCTGGGTATT				+	FEZF2
p10A-F06-ZNF592-AAGATACCGGAT			+		ZNF592
p10A-F12-YBX2-ATTGGTCCTCTC	+	+	+		YBX2
p10A-G03-MNDA-ATTGCTCTA		+	+		MNDA
p10A-H04-TFAP2E-ACATGCTCATG	+	+	+	+	TFAP2E
p10A-H08-NEUROD2-AGAAGTTTGAAC				+	NEUROD2
p11A-A05-OLIG3-AGCTCTTTACAG				+	OLIG3
p11A-A10-CPSF4-AGTGAACTC			+		CPSF4
p11A-B12-MEIS3-AGTTACCACCAC	+		+	+	MEIS3
p11A-C08-ZNF410-ACAACCTCATTA			+		ZNF410
p11A-D04-ZNF326-ATAAACCGA			+	+	ZNF326
p11A-D09-ZNF468-ATTGCATTC				+	ZNF468
p11A-E02-ILF3-AGTTCCAATCTG		+	+	+	ILF3
p11A-E03-TFAP2A-AATTTCCAT	+	+	+	+	TFAP2A
p11A-E09-EGR2-ACCTGTCCGATT	+		+		EGR2
p11A-E11-ETS1-ATACTTTAAGG	+	+	+	+	ETS1
p11A-F04-TEAD2-ACAAACCTGCCT				+	TEAD2
p11A-G01-IRX2-ACATATCCGA	+			+	IRX2
p11A-G04-CTCF-ATGTACGAAG				+	CTCF
p11A-G07-TP53-ATGTGCATGT		+	+	+	TP53
p11A-G10-SFMBT1-ATTAGCAAT				+	SFMBT1
p11A-G12-ZCRB1-ATGATTTCGC		+	+	+	ZCRB1
p11A-H03-USF2-ACTATACGACAT		+		+	USF2
p12A-B01-ZNF606-ACGACCTCTTCA			+	+	ZNF606
p12A-B03-TIMELESS-ACTCACATC		+			TIMELESS
p12A-B07-ZHX1-AGGGATAGTACT		+	+	+	ZHX1
p12A-D03-SSX3-ATTTGCCA		+	+	+	SSX3
p12A-D07-ILF2-ATCCATGG		+			ILF2
p12A-D09-ZNF26-ACTGTAGTGAAC			+		ZNF26
p12A-D11-LARP1-ATCACAAAGTAC		+	+	+	LARP1
p12A-E03-ATF2-AACTGCTGG		+	+		ATF2
p12A-G09-TAF9-ACTCCTTATGGG		+	+	+	TAF9
p12A-H10-MEIS2-ATGCATACTGGG	+	+	+	+	MEIS2
p12A-H12-PPARG-ATTAGCTGC		+			PPARG
p13A-A07-CSDA-AGTGAAGGCAAT	+	+	+		CSDA
p13A-A08-ATF1-ACCCTGATGACA		+			ATF1
p13A-B08-NKX2-3-AGCCGTTTAA		+			NKX2
p13A-C08-HMBOX1-ACGTTTCTCTGC		+	+	+	HMBOX1
p13A-D04-ZNF784-ACTAGTCCCACA		+	+		ZNF784
p13A-D08-GRHL2-AACCTACCCTTA				+	GRHL2
p13A-D09-ASCL2-AGTCTCTATTGA				+	ASCL2
p13A-E02-SOX5-ATACGCGAG		+			SOX5
p13A-E06-MLX-ACATATGAATGC		+		+	MLX
p13A-F07-USF1-ATTCCGTTATGC		+		+	USF1
p13A-F09-ZBTB46-ACATGAGCAA				+	ZBTB46
p13A-F10-RFX4-ATATCTGGTC	+			+	RFX4
p13A-H06-BLOC1S1-ATCGCCGACTTT		+			BLOC1S1
p14A-A01-TBX20-ACTCAAGCTAAT	+		+		TBX20
p14A-A08-PKNOX2-ATATCTGGGTTG	+	+	+	+	PKNOX2
p14A-B03-ELF4-ATGTTTAAGCTG				+	ELF4
p14A-B12-CNBP-ACTACACATTCA		+			CNBP
p14A-C05-ZNF256-ACTTAGTGT				+	ZNF256
p14A-C06-STAT5A-AGTTAGCGAT				+	STAT5A
p14A-C10-CREB1-AGTTGAAGCACA		+			CREB1
p14A-D03-POU6F1-AAGAATGGTTGG		+			POU6F1
p14A-D04-TULP4-AGAACCATGT				+	TULP4
p14A-D07-ZNF177-ACATTGTGCCTA		+			ZNF177
p14A-E05-T-ATCAAAGGCTAG	+		+		T
p14A-E06-KLHL4-ACTCCTTAACA		+			KLHL4
p14A-E07-ZNF518A-ACCCTTCTCTGA		+	+		ZNF518A
p14A-E11-ZSCAN5A-ACGAAGCGCAAT		+	+		ZSCAN5A
p14A-F06-MEIS1-AGAAAGTGAATG	+			+	MEIS1
p14A-F07-ZNF48-ATGGCTTGGAAT			+		ZNF48
p14A-F11-OLIG2-ACTCTTCTGAAA				+	OLIG2
p14A-G07-HOXB1-AAGCGTGTAT		+			HOXB1
p14A-H02-ADNP-ATGCTTCAT			+		ADNP
p14A-H03-HIC2-ATTCCCTAT		+			HIC2
p14A-H04-GTF2I-ATACAACCACAA		+	+		GTF2I
p14A-H10-NR2C2-AAGCAATGCCTA				+	NR2C2
p15A-E07-ZNF830-ATCCATCTTAAG		+	+	+	ZNF830
p15A-E09-HOMEZ-AATCATTTGGG	+	+			HOMEZ
p15A-E12-ZNF280D-ACGAACTTAGTA			+		ZNF280D
p15A-F05-ZBTB7A-ACATAACT		+		+	ZBTB7A
p15A-G02-MYEF2-ACCGTCTACTTC		+	+		MYEF2
p15A-G04-RAN-AAGCAATACAAC		+	+	+	RAN
p15A-G05-KHDRBS1-AGCGTTATTGGC		+	+		KHDRBS1
p15A-G06-Tal2-AGGAACAATAAC		+	+		TAL2
p15A-G08-NHLH2-ACTAATCCCT				+	NHLH2
p15A-H11-EN2-ATGGAACTCCTC				+	EN2
p16A-A11-TAF7-ATCCTAGAGCAA		+	+	+	TAF7
p16A-A12-FOXC2-AGCCGCAACTTT	+	+	+	+	FOXC2
p16A-B09-PURA-ACCACTAACGAT	+	+	+	+	PURA
p16A-E06-HSF2-ATTCGTGATATC	+	+	+	+	HSF2
p16A-E11-Mbd4-ATGACTAG		+	+		MBD4
p16A-F09-KBTBD10-AAGCTCTTCCG		+			KBTBD10
p17A-A02-DMTF1-ACCTGACTGGAT	+	+	+	+	DMTF1
p17A-B02-SMARCC1-AATCACCCTCGA		+			SMARCC1
p17A-B07-SUPT5H-ATAGCCTGTGAC		+			SUPT5H
p17A-B10-Prdm16-AGAGATCCCAA				+	PRDM16
p17A-C01-NCOA3-ACCTCCTCAAAG		+	+		NCOA3
p17A-C03-CHD4-ATCCTTCTACTA		+			CHD4
p17A-C10-SNAI3-AGGCCAACTTCT		+			SNAI3
p17A-F11-TARP-ACTGGTTTCA		+	+		TARP
p1A-A12-HMGB1-ATATAATGTGCG			+		HMGB1
p1A-B05-MYF6-AATTCACTTCAC				+	MYF6
p1A-C10-SPDEF-ACTCAACTTGT			+		SPDEF
p1A-C12-FOSL2-ATCGCTGTATTT				+	FOSL2
p1A-D04-ZMYM3-AGTGTTTACCGG				+	ZMYM3
p1A-E10-FOXA3-AGTGTACATCTA				+	FOXA3
p1A-F06-HMG20A-AGGTTGAATC				+	HMG20A
p1A-G02-IRF2-AATACCTCTCTG		+	+	+	IRF2
p1A-G03-RFX5-ACTATCACCAAT			+		RFX5
p1A-G07-BTF3-AACGCGCATAC		+		+	BTF3
p1A-G08-CEBPG-ACTAATCGCCTC	+	+	+	+	CEBPG
p1A-H08-TFDP2-ATCCACCACCT				+	TFDP2
p2A-A01-ELK3-ATGGTATTGGGC	+	+		+	ELK3
p2A-C06-HMGN5-ATCGTCAGTGCA		+		+	HMGN5
p2A-C10-TRIM32-AAGCCGAACATG			+		TRIM32
p2A-D12-ZNF207-ATGCGATGACCA		+			ZNF207
p2A-G03-METTL3-AATCCTGTTATG	+	+	+	+	METTL3
p2A-G04-WBP11-AAGCTTTCCAAC			+	+	WBP11
p2A-G05-TFCP2-AGAGCCTAGTCT				+	TFCP2
p2A-H12-IRF6-ACTTTGAAGC			+	+	IRF6
p3A-B03-LIN28A-ATTTGCCATAAC	+	+	+	+	LIN28A
p3A-E05-NHLH1-ACTGTTAAA				+	NHLH1
p3A-G05-OVOL2-ACACTCCACTGA		+		+	OVOL2
p3A-H06-TSNAX-AATCCGGCATAA		+			TSNAX
p4A-B03-ENO1-ATCGAACTCTAT		+			ENO1
p4A-D03-RFX3-ACAATACTGG	+	+			RFX3
p4A-D10-KLF12-AGCGACACTTAG				+	KLF12
p4A-F01-TFAP2B-ATCTCACTCA	+	+	+		TFAP2B
p4A-F03-GABPA-ATGGGTGTGCTT			+		GABPA
p4A-F09-KLF15-ATATGGGTTTAG			+	+	KLF15
p4A-G04-HES1-ACTTCCGCTCTA				+	HES1
p4A-G05-TEF-ACCTCACACTCA	+			+	TEF
p5A-A01-ZNF691-AGGGTGGGTAT				+	ZNF691
p5A-A06-MAZ-AGGCAAGGT				+	MAZ
p5A-B03-JDP2-AGTCTTCCCTGT				+	JDP2
p5A-B05-ZRANB2-ATGGCACTGCAA		+	+		ZRANB2
p5A-C10-SMAD3-ACGTTTCACCGT			+	+	SMAD3
p5A-D02-BRD9-AAGAAGAACGAA		+			BRD9
p5A-E06-GTF2B-AAGAACCTAC		+		+	GTF2B
p5A-F05-FOXP4-AAGAACCTGAAA	+		+	+	FOXP4
p5A-G05-ELK1-AGTCAATGAACA	+	+	+	+	ELK1
p5A-G09-ZNF449-ACACTAATCTAG		+		+	ZNF449
p5A-H05-HOXC8-ATTCGCACTT				+	HOXC8
p6A-A12-ZNF19-AACATGGCATCT				+	ZNF19
p6A-B12-ZBTB7B-AGCCAAAGTGC	+	+	+	+	ZBTB7B
p6A-C05-PITX1-AGTTATCGCAAG			+	+	PITX1
p6A-C06-NRF1-AACCCAACCTTT		+		+	NRF1
p6A-C10-RXRA-ACTTAAACGAAC		+			RXRA
p6A-D04-ZSCAN21-ACCGCTATGTT	+		+		ZSCAN21
p6A-D08-IRX3-AGAACTTGATA		+		+	IRX3
p6A-E09-ELF1-ACCAACACACTG	+		+	+	ELF1
p6A-E12-NR2E1-ATCTGCTTTGGG	+	+	+	+	NR2E1
p6A-F09-PKNOX1-ACCGATACAA	+			+	PKNOX1
p6A-H04-TRIM28-AAGGCCTTAT		+			TRIM28
p6A-H07-YBX1-AAGTCTCCACAC	+	+	+	+	YBX1
p7A-B05-TERF1-AACTCAATGAGG			+		TERF1
p7A-B06-TFAP2C-ATCAATCCGT	+	+	+	+	TFAP2C
p7A-C05-SSX4-ACACATCCAT		+	+		SSX4
p7A-C06-HSF1-AGTAACACAC	+	+	+	+	HSF1
p7A-C09-ZBTB48-ACGATGTCAAA				+	ZBTB48
p7A-C10-RFX2-ACGATTCTTC	+	+	+	+	RFX2
p7A-D10-ZNF785-AGTACTTGAACT	+				ZNF785
p7A-F07-RHOXF1-AGGGATCAACCT		+		+	RHOXF1
p7A-H05-PURG-AACTTTGCACCA				+	PURG
p8A-A01-DMBX1-ACTGGATTTG				+	DMBX1
p8A-B02-OTUD4-AACCTCGCTGTA			+		OTUD4
p8A-E04-ZBTB39-AAGAGTCCATTG		+			ZBTB39
p8A-F02-PPP1R13L-ATGAGAGCCACA		+	+		PPP1R13L
p8A-F10-IRF3-ACCTTCCATGTG				+	IRF3
p8A-H02-MYOD1-AGGTACCTTTCG				+	MYOD1
p9A-B01-SPI1-ATGCAACCCTA				+	SPI1
p9A-C08-ZXDC-AACGAATCTC		+			ZXDC
p9A-D09-GATAD2A-AAGGCTCAAA		+	+		GATAD2A
p9A-F06-ZNF187-AACATACACCCG	+	+	+	+	ZNF187
p9A-G09-NFATC1-AATCGCGCT	+	+	+	+	NFATC1
p7A-C04-OTX1-AGGGTAAGTACA		+		+	OTX1

## Sheet: Fig.3b
Fig. 3b Venn diagram analysis of identified readers for mC, hmC, fC, and caC modifications in hemi- form.
TF_ID	hemi.mCG	hemi.hmCG	hemi.fCG	hemi.caCG	Protein
p10A-A03-FEV-ACAAACTTTAC	+	+	+	+	FEV
p10A-A08-LHX4-AGTAAACAA	+		+	+	LHX4
p10A-B04-CRX-ATTAATCACCCG	+	+	+	+	CRX
p10A-C08-ETV4-ACGATTAT	+	+	+		ETV4
p10A-D07-TBX3-ATCGCCTGGAAA	+		+	+	TBX3
p10A-D09-CEBPB-ACAATATCTCAG	+			+	CEBPB
p10A-D10-TBX2-AATCTGCCCAAA	+	+	+	+	TBX2
p10A-E11-GTF2IRD1-AAGAATCTCCA		+		+	GTF2IRD1
p10A-F12-YBX2-ATTGGTCCTCTC	+	+	+	+	YBX2
p10A-G03-MNDA-ATTGCTCTA			+		MNDA
p10A-H04-TFAP2E-ACATGCTCATG	+	+	+	+	TFAP2E
p10A-H08-NEUROD2-AGAAGTTTGAAC	+		+	+	NEUROD2
p11A-A05-OLIG3-AGCTCTTTACAG	+	+	+	+	OLIG3
p11A-A06-SRF-AACAAATGAGAG	+	+	+	+	SRF
p11A-A10-CPSF4-AGTGAACTC				+	CPSF4
p11A-B12-MEIS3-AGTTACCACCAC	+	+	+	+	MEIS3
p11A-D06-RBPJ-AATCTTTCTTGC	+			+	RBPJ
p11A-E03-TFAP2A-AATTTCCAT	+	+	+	+	TFAP2A
p11A-E09-EGR2-ACCTGTCCGATT	+	+	+	+	EGR2
p11A-E10-NFATC3-AGAATCTCCCTG	+				NFATC3
p11A-E11-ETS1-ATACTTTAAGG	+	+	+	+	ETS1
p11A-F04-TEAD2-ACAAACCTGCCT	+	+	+	+	TEAD2
p11A-F10-ZNF213-ATTGCCACCTCT				+	ZNF213
p11A-G01-IRX2-ACATATCCGA	+	+	+	+	IRX2
p11A-G04-CTCF-ATGTACGAAG	+		+	+	CTCF
p11A-G10-SFMBT1-ATTAGCAAT	+	+	+	+	SFMBT1
p11A-G12-ZCRB1-ATGATTTCGC	+	+	+	+	ZCRB1
p11A-H01-RXRG-AACTGCGCCAAT				+	RXRG
p11A-H03-USF2-ACTATACGACAT	+	+	+	+	USF2
p12A-A02-ZNF238-AAGAAACCA	+	+	+	+	ZNF238
p12A-A12-ZBED1-AACAAATCTTGC	+	+			ZBED1
p12A-B04-MAX-ATAAACTTCGCA				+	MAX
p12A-B07-ZHX1-AGGGATAGTACT		+			ZHX1
p12A-D03-SSX3-ATTTGCCA				+	SSX3
p12A-D11-LARP1-ATCACAAAGTAC	+				LARP1
p12A-F07-ERG-ACCTCCTACCT	+	+	+	+	ERG
p12A-H10-MEIS2-ATGCATACTGGG	+	+	+	+	MEIS2
p13A-A07-CSDA-AGTGAAGGCAAT	+	+	+	+	CSDA
p13A-C08-HMBOX1-ACGTTTCTCTGC		+	+	+	HMBOX1
p13A-D01-GRHL1-AACGCTACGCA	+	+	+	+	GRHL1
p13A-D04-ZNF784-ACTAGTCCCACA			+		ZNF784
p13A-D08-GRHL2-AACCTACCCTTA	+	+	+	+	GRHL2
p13A-E02-SOX5-ATACGCGAG		+		+	SOX5
p13A-E06-MLX-ACATATGAATGC	+	+	+	+	MLX
p13A-F07-USF1-ATTCCGTTATGC	+	+	+	+	USF1
p13A-F09-ZBTB46-ACATGAGCAA				+	ZBTB46
p13A-F10-RFX4-ATATCTGGTC	+		+	+	RFX4
p14A-A01-TBX20-ACTCAAGCTAAT	+		+		TBX20
p14A-A08-PKNOX2-ATATCTGGGTTG	+	+	+	+	PKNOX2
p14A-B03-ELF4-ATGTTTAAGCTG	+	+	+	+	ELF4
p14A-B12-CNBP-ACTACACATTCA	+	+	+	+	CNBP
p14A-C06-STAT5A-AGTTAGCGAT			+	+	STAT5A
p14A-D03-POU6F1-AAGAATGGTTGG	+	+	+	+	POU6F1
p14A-D06-MECP2-AGAGAATGGGC		+		+	MECP2
p14A-E05-T-ATCAAAGGCTAG	+	+	+	+	T
p14A-E07-ZNF518A-ACCCTTCTCTGA	+	+	+	+	ZNF518A
p14A-E11-ZSCAN5A-ACGAAGCGCAAT		+	+	+	ZSCAN5A
p14A-F06-MEIS1-AGAAAGTGAATG	+		+	+	MEIS1
p14A-F11-OLIG2-ACTCTTCTGAAA	+	+	+	+	OLIG2
p14A-H04-GTF2I-ATACAACCACAA	+		+		GTF2I
p14A-H12-ELF2-ACTCGCTACCAA	+	+	+	+	ELF2
p15A-E07-ZNF830-ATCCATCTTAAG		+	+		ZNF830
p15A-E09-HOMEZ-AATCATTTGGG	+	+			HOMEZ
p15A-F05-ZBTB7A-ACATAACT	+	+	+		ZBTB7A
p15A-G02-MYEF2-ACCGTCTACTTC		+	+		MYEF2
p15A-G04-RAN-AAGCAATACAAC			+	+	RAN
p15A-G05-KHDRBS1-AGCGTTATTGGC			+	+	KHDRBS1
p15A-G06-Tal2-AGGAACAATAAC	+	+	+	+	TAL2
p15A-G08-NHLH2-ACTAATCCCT				+	NHLH2
p15A-H11-EN2-ATGGAACTCCTC	+		+	+	EN2
p16A-A11-TAF7-ATCCTAGAGCAA		+		+	TAF7
p16A-A12-FOXC2-AGCCGCAACTTT	+	+	+	+	FOXC2
p16A-B09-PURA-ACCACTAACGAT	+	+	+	+	PURA
p16A-C05-E2f1-ACTAATGCCA	+	+		+	E2F1
p16A-E06-HSF2-ATTCGTGATATC	+	+	+	+	HSF2
p16A-E11-Mbd4-ATGACTAG	+	+	+	+	MBD4
p17A-A02-DMTF1-ACCTGACTGGAT	+	+	+	+	DMTF1
p17A-B02-SMARCC1-AATCACCCTCGA				+	SMARCC1
p17A-B07-SUPT5H-ATAGCCTGTGAC			+	+	SUPT5H
p17A-C01-NCOA3-ACCTCCTCAAAG		+	+		NCOA3
p17A-F11-TARP-ACTGGTTTCA		+	+	+	TARP
p1A-C10-SPDEF-ACTCAACTTGT	+	+	+	+	SPDEF
p1A-E10-FOXA3-AGTGTACATCTA			+	+	FOXA3
p1A-F06-HMG20A-AGGTTGAATC			+		HMG20A
p1A-G02-IRF2-AATACCTCTCTG	+	+	+	+	IRF2
p1A-G07-BTF3-AACGCGCATAC				+	BTF3
p1A-G08-CEBPG-ACTAATCGCCTC	+	+	+	+	CEBPG
p2A-A01-ELK3-ATGGTATTGGGC	+	+	+	+	ELK3
p2A-C06-HMGN5-ATCGTCAGTGCA		+		+	HMGN5
p2A-C10-TRIM32-AAGCCGAACATG			+		TRIM32
p2A-G03-METTL3-AATCCTGTTATG	+	+	+	+	METTL3
p3A-B03-LIN28A-ATTTGCCATAAC	+	+	+	+	LIN28A
p3A-G02-NFIA-AGAAGACTATA	+				NFIA
p3A-G05-OVOL2-ACACTCCACTGA	+	+	+	+	OVOL2
p4A-C04-ZBED2-AACTTAGCTTCG	+	+	+	+	ZBED2
p4A-F01-TFAP2B-ATCTCACTCA	+	+	+	+	TFAP2B
p4A-F03-GABPA-ATGGGTGTGCTT			+		GABPA
p4A-F09-KLF15-ATATGGGTTTAG		+	+		KLF15
p4A-G05-TEF-ACCTCACACTCA	+	+		+	TEF
p5A-B03-JDP2-AGTCTTCCCTGT	+	+	+	+	JDP2
p5A-C10-SMAD3-ACGTTTCACCGT	+		+	+	SMAD3
p5A-E01-NR1D1-ATCGATGTTC		+			NR1D1
p5A-E06-GTF2B-AAGAACCTAC			+		GTF2B
p5A-F05-FOXP4-AAGAACCTGAAA			+		FOXP4
p5A-G05-ELK1-AGTCAATGAACA	+	+	+	+	ELK1
p5A-G09-ZNF449-ACACTAATCTAG				+	ZNF449
p5A-G10-NFATC4-AACTGGTTAATC	+	+	+		NFATC4
p6A-B01-MLLT3-ATCCGCTGAAAT				+	MLLT3
p6A-B12-ZBTB7B-AGCCAAAGTGC	+	+	+	+	ZBTB7B
p6A-C05-PITX1-AGTTATCGCAAG		+			PITX1
p6A-C06-NRF1-AACCCAACCTTT	+	+	+	+	NRF1
p6A-C10-RXRA-ACTTAAACGAAC			+		RXRA
p6A-D08-IRX3-AGAACTTGATA		+	+	+	IRX3
p6A-E09-ELF1-ACCAACACACTG	+	+	+	+	ELF1
p6A-E12-NR2E1-ATCTGCTTTGGG	+	+	+	+	NR2E1
p6A-F09-PKNOX1-ACCGATACAA	+	+	+	+	PKNOX1
p6A-H04-TRIM28-AAGGCCTTAT		+			TRIM28
p6A-H07-YBX1-AAGTCTCCACAC	+	+	+	+	YBX1
p7A-A06-RNF135-ACTTCCTACTTG	+				RNF135
p7A-B05-TERF1-AACTCAATGAGG				+	TERF1
p7A-B06-TFAP2C-ATCAATCCGT	+	+	+	+	TFAP2C
p7A-C05-SSX4-ACACATCCAT		+	+	+	SSX4
p7A-C06-HSF1-AGTAACACAC	+	+	+	+	HSF1
p7A-C10-RFX2-ACGATTCTTC	+	+	+	+	RFX2
p7A-D04-TEAD4-ATATCTCCGT				+	TEAD4
p7A-F01-HMGN2-AACCAATTGCTG		+	+	+	HMGN2
p7A-F07-RHOXF1-AGGGATCAACCT	+	+	+	+	RHOXF1
p7A-H05-PURG-AACTTTGCACCA	+		+	+	PURG
p8A-A01-DMBX1-ACTGGATTTG	+		+	+	DMBX1
p8A-B02-OTUD4-AACCTCGCTGTA	+		+	+	OTUD4
p8A-B08-KDM4D-ACGACTCTACAA				+	KDM4D
p8A-D06-TFAM-ATTGTGGCCTTA	+	+	+		TFAM
p8A-F02-PPP1R13L-ATGAGAGCCACA	+	+		+	PPP1R13L
p8A-H02-MYOD1-AGGTACCTTTCG	+	+	+	+	MYOD1
p9A-B01-SPI1-ATGCAACCCTA	+	+	+	+	SPI1
p9A-C05-TFAP2D-ATAGCCACAGAT	+	+	+	+	TFAP2D
p9A-C09-ARNT-ATGGCTGATT	+		+	+	ARNT
p9A-F06-ZNF187-AACATACACCCG	+	+	+	+	ZNF187
p9A-F08-MAFG-ACAAGCTCTGCT	+				MAFG
p9A-G09-NFATC1-AATCGCGCT	+	+	+	+	NFATC1
p7A-G07-GSC-AACCCGTTTAAC	+	+		+	GSC
p7A-C04-OTX1-AGGGTAAGTACA	+	+	+	+	OTX1
p10A-G01-ZEB2-AAGCCTATTC		+		+	ZEB2
p11A-B02-ARID3B-ATACTTCGCTTG			+		ARID3B
p11A-H05-HCLS1-ACTTGCGAACAA				+	HCLS1
p12A-E04-MITF-AGTTTGTCAACT				+	MITF
p13A-H03-SATB2-AGGGTCATT			+	+	SATB2
p14A-A10-ZNF140-ACTCTAACGGT				+	ZNF140
p14A-C03-FOSL1-AGCGCTGAT				+	FOSL1
p14A-C07-ZFP36L2-ATGCGCCAATAA				+	ZFP36L2
p14A-C08-CBFA2T3-AGAGATCTAATC		+			CBFA2T3
p14A-E03-TGIF2LX-AGACAATGTCA		+	+		TGIF2LX
p14A-E09-GRHL3-ACTCCCAAA				+	GRHL3
p14A-F08-ZNF180-AGGTTTCGAAAT			+		ZNF180
p15A-H02-GTF2F2-AGCTCAAATG			+		GTF2F2
p16A-A05-Tal1-AGGTTACAC			+		TAL1
p16A-B08-LHX5-AGTTGTTGCACT			+		LHX5
p16A-C04-HKR1-AGTGTAAGGGT			+		HKR1
p17A-D05-NFIX-AGTGCGAAAGAA	+				NFIX
p1A-A11-PIR-ATTACTCCATG				+	PIR
p1A-D09-NFIC-AGGAGATGCATC	+				NFIC
p1A-F01-MAGEA4-AATCGTCTCT				+	MAGEA4
p1A-G06-EZH2-ACGAATATAGGC				+	EZH2
p1A-G12-HEXIM1-AGATTTCCCT		+	+	+	HEXIM1
p2A-F04-ZNF434-ACTCATACACAA				+	ZNF434
p2A-G01-FKBP1A-AATTTGCGGT		+			FKBP1A
p3A-G01-ZNF596-ACACCCGATATG				+	ZNF596
p4A-F08-TRIM69-ACTTAACGCGGT				+	TRIM69
p5A-A07-KLHL36-AATCCCAAATGG				+	KLHL36
p5A-F04-CIZ1-ATTTCATCATGG		+			CIZ1
p6A-C07-KCNIP2-AGGGAAATGA			+		KCNIP2
p6A-H03-SMAD6-AACTAGCCTCAC		+			SMAD6
p7A-B08-ZNF503-AACATCGAAC			+		ZNF503
p7A-C07-ZSCAN20-ATCAATTTCCG				+	ZSCAN20
p7A-D12-ZNF232-AACAAATCGCTC				+	ZNF232
p8A-A02-ZNF530-ATAGCCACA		+		+	ZNF530
p8A-E01-HOXB6-AATGTTGCGGTT				+	HOXB6
p8A-F12-PBX2-AGGTATCTGCAG		+			PBX2
p8A-G03-FOXP3-ACACCAAGATTT				+	FOXP3
p8A-G06-KLF3-ACTCTCTGATG				+	KLF3
p9A-D04-RAB18-AACTGAAGAG			+		RAB18
p9A-F12-ZCCHC8-ATCCCGAAACAG				+	ZCCHC8
p9A-H06-PRDM1-AGGAGATAAG				+	PRDM1
p17A-B12-GLI3-AGATTAAAG				+	GLI3
p8A-C07-LHX2-AGGTAAGCTT	+			+	LHX2

## Sheet: Fig.3c
Fig. 3c Venn diagram analysis between symmetric and hemi-modification readers in the context of mCpG, hmCpG, fCpG and caCpG modifications.
TF_ID	sym.mCG	hemi.mCG	Protein		TF_ID	sym.hmCG	hemi.hmCG	Protein		TF_ID	sym.fCG	hemi.fCG	Protein		TF_ID	sym.caCG	hemi.caCG	Protein
p10A-B04-CRX-ATTAATCACCCG	+	+	CRX		p10A-B04-CRX-ATTAATCACCCG	+	+	CRX		p10A-D07-TBX3-ATCGCCTGGAAA	+	+	TBX3		p10A-A08-LHX4-AGTAAACAA	+	+	LHX4
p10A-D07-TBX3-ATCGCCTGGAAA	+	+	TBX3		p10A-E11-GTF2IRD1-AAGAATCTCCA	+	+	GTF2IRD1		p10A-D10-TBX2-AATCTGCCCAAA	+	+	TBX2		p10A-B04-CRX-ATTAATCACCCG	+	+	CRX
p10A-D09-CEBPB-ACAATATCTCAG	+	+	CEBPB		p10A-F12-YBX2-ATTGGTCCTCTC	+	+	YBX2		p10A-F12-YBX2-ATTGGTCCTCTC	+	+	YBX2		p10A-D09-CEBPB-ACAATATCTCAG	+	+	CEBPB
p10A-D10-TBX2-AATCTGCCCAAA	+	+	TBX2		p10A-H04-TFAP2E-ACATGCTCATG	+	+	TFAP2E		p10A-G03-MNDA-ATTGCTCTA	+	+	MNDA		p10A-E11-GTF2IRD1-AAGAATCTCCA	+	+	GTF2IRD1
p10A-F12-YBX2-ATTGGTCCTCTC	+	+	YBX2		p11A-E03-TFAP2A-AATTTCCAT	+	+	TFAP2A		p10A-H04-TFAP2E-ACATGCTCATG	+	+	TFAP2E		p10A-H04-TFAP2E-ACATGCTCATG	+	+	TFAP2E
p10A-H04-TFAP2E-ACATGCTCATG	+	+	TFAP2E		p11A-E11-ETS1-ATACTTTAAGG	+	+	ETS1		p11A-B12-MEIS3-AGTTACCACCAC	+	+	MEIS3		p10A-H08-NEUROD2-AGAAGTTTGAAC	+	+	NEUROD2
p11A-B12-MEIS3-AGTTACCACCAC	+	+	MEIS3		p11A-G12-ZCRB1-ATGATTTCGC	+	+	ZCRB1		p11A-E03-TFAP2A-AATTTCCAT	+	+	TFAP2A		p11A-A05-OLIG3-AGCTCTTTACAG	+	+	OLIG3
p11A-E03-TFAP2A-AATTTCCAT	+	+	TFAP2A		p11A-H03-USF2-ACTATACGACAT	+	+	USF2		p11A-E09-EGR2-ACCTGTCCGATT	+	+	EGR2		p11A-B12-MEIS3-AGTTACCACCAC	+	+	MEIS3
p11A-E09-EGR2-ACCTGTCCGATT	+	+	EGR2		p12A-B07-ZHX1-AGGGATAGTACT	+	+	ZHX1		p11A-E11-ETS1-ATACTTTAAGG	+	+	ETS1		p11A-E03-TFAP2A-AATTTCCAT	+	+	TFAP2A
p11A-E11-ETS1-ATACTTTAAGG	+	+	ETS1		p12A-H10-MEIS2-ATGCATACTGGG	+	+	MEIS2		p11A-G12-ZCRB1-ATGATTTCGC	+	+	ZCRB1		p11A-E11-ETS1-ATACTTTAAGG	+	+	ETS1
p11A-G01-IRX2-ACATATCCGA	+	+	IRX2		p13A-A07-CSDA-AGTGAAGGCAAT	+	+	CSDA		p12A-H10-MEIS2-ATGCATACTGGG	+	+	MEIS2		p11A-F04-TEAD2-ACAAACCTGCCT	+	+	TEAD2
p12A-H10-MEIS2-ATGCATACTGGG	+	+	MEIS2		p13A-C08-HMBOX1-ACGTTTCTCTGC	+	+	HMBOX1		p13A-A07-CSDA-AGTGAAGGCAAT	+	+	CSDA		p11A-G01-IRX2-ACATATCCGA	+	+	IRX2
p13A-A07-CSDA-AGTGAAGGCAAT	+	+	CSDA		p13A-E02-SOX5-ATACGCGAG	+	+	SOX5		p13A-C08-HMBOX1-ACGTTTCTCTGC	+	+	HMBOX1		p11A-G04-CTCF-ATGTACGAAG	+	+	CTCF
p13A-F10-RFX4-ATATCTGGTC	+	+	RFX4		p13A-E06-MLX-ACATATGAATGC	+	+	MLX		p13A-D04-ZNF784-ACTAGTCCCACA	+	+	ZNF784		p11A-G10-SFMBT1-ATTAGCAAT	+	+	SFMBT1
p14A-A01-TBX20-ACTCAAGCTAAT	+	+	TBX20		p13A-F07-USF1-ATTCCGTTATGC	+	+	USF1		p14A-A01-TBX20-ACTCAAGCTAAT	+	+	TBX20		p11A-G12-ZCRB1-ATGATTTCGC	+	+	ZCRB1
p14A-A08-PKNOX2-ATATCTGGGTTG	+	+	PKNOX2		p14A-A08-PKNOX2-ATATCTGGGTTG	+	+	PKNOX2		p14A-A08-PKNOX2-ATATCTGGGTTG	+	+	PKNOX2		p11A-H03-USF2-ACTATACGACAT	+	+	USF2
p14A-E05-T-ATCAAAGGCTAG	+	+	T		p14A-B12-CNBP-ACTACACATTCA	+	+	CNBP		p14A-E05-T-ATCAAAGGCTAG	+	+	T		p12A-D03-SSX3-ATTTGCCA	+	+	SSX3
p14A-F06-MEIS1-AGAAAGTGAATG	+	+	MEIS1		p14A-D03-POU6F1-AAGAATGGTTGG	+	+	POU6F1		p14A-E07-ZNF518A-ACCCTTCTCTGA	+	+	ZNF518A		p12A-H10-MEIS2-ATGCATACTGGG	+	+	MEIS2
p15A-E09-HOMEZ-AATCATTTGGG	+	+	HOMEZ		p14A-E07-ZNF518A-ACCCTTCTCTGA	+	+	ZNF518A		p14A-E11-ZSCAN5A-ACGAAGCGCAAT	+	+	ZSCAN5A		p13A-C08-HMBOX1-ACGTTTCTCTGC	+	+	HMBOX1
p16A-A12-FOXC2-AGCCGCAACTTT	+	+	FOXC2		p14A-E11-ZSCAN5A-ACGAAGCGCAAT	+	+	ZSCAN5A		p14A-H04-GTF2I-ATACAACCACAA	+	+	GTF2I		p13A-D08-GRHL2-AACCTACCCTTA	+	+	GRHL2
p16A-B09-PURA-ACCACTAACGAT	+	+	PURA		p15A-E07-ZNF830-ATCCATCTTAAG	+	+	ZNF830		p15A-E07-ZNF830-ATCCATCTTAAG	+	+	ZNF830		p13A-E06-MLX-ACATATGAATGC	+	+	MLX
p16A-E06-HSF2-ATTCGTGATATC	+	+	HSF2		p15A-E09-HOMEZ-AATCATTTGGG	+	+	HOMEZ		p15A-G02-MYEF2-ACCGTCTACTTC	+	+	MYEF2		p13A-F07-USF1-ATTCCGTTATGC	+	+	USF1
p17A-A02-DMTF1-ACCTGACTGGAT	+	+	DMTF1		p15A-F05-ZBTB7A-ACATAACT	+	+	ZBTB7A		p15A-G04-RAN-AAGCAATACAAC	+	+	RAN		p13A-F09-ZBTB46-ACATGAGCAA	+	+	ZBTB46
p1A-G08-CEBPG-ACTAATCGCCTC	+	+	CEBPG		p15A-G02-MYEF2-ACCGTCTACTTC	+	+	MYEF2		p15A-G05-KHDRBS1-AGCGTTATTGGC	+	+	KHDRBS1		p13A-F10-RFX4-ATATCTGGTC	+	+	RFX4
p2A-A01-ELK3-ATGGTATTGGGC	+	+	ELK3		p15A-G06-Tal2-AGGAACAATAAC	+	+	TAL2		p15A-G06-Tal2-AGGAACAATAAC	+	+	TAL2		p14A-A08-PKNOX2-ATATCTGGGTTG	+	+	PKNOX2
p2A-G03-METTL3-AATCCTGTTATG	+	+	METTL3		p16A-A11-TAF7-ATCCTAGAGCAA	+	+	TAF7		p16A-A12-FOXC2-AGCCGCAACTTT	+	+	FOXC2		p14A-B03-ELF4-ATGTTTAAGCTG	+	+	ELF4
p3A-B03-LIN28A-ATTTGCCATAAC	+	+	LIN28A		p16A-A12-FOXC2-AGCCGCAACTTT	+	+	FOXC2		p16A-B09-PURA-ACCACTAACGAT	+	+	PURA		p14A-C06-STAT5A-AGTTAGCGAT	+	+	STAT5A
p4A-F01-TFAP2B-ATCTCACTCA	+	+	TFAP2B		p16A-B09-PURA-ACCACTAACGAT	+	+	PURA		p16A-E06-HSF2-ATTCGTGATATC	+	+	HSF2		p14A-F06-MEIS1-AGAAAGTGAATG	+	+	MEIS1
p4A-G05-TEF-ACCTCACACTCA	+	+	TEF		p16A-E06-HSF2-ATTCGTGATATC	+	+	HSF2		p16A-E11-Mbd4-ATGACTAG	+	+	MBD4		p14A-F11-OLIG2-ACTCTTCTGAAA	+	+	OLIG2
p5A-G05-ELK1-AGTCAATGAACA	+	+	ELK1		p16A-E11-Mbd4-ATGACTAG	+	+	MBD4		p17A-A02-DMTF1-ACCTGACTGGAT	+	+	DMTF1		p15A-G04-RAN-AAGCAATACAAC	+	+	RAN
p6A-B12-ZBTB7B-AGCCAAAGTGC	+	+	ZBTB7B		p17A-A02-DMTF1-ACCTGACTGGAT	+	+	DMTF1		p17A-C01-NCOA3-ACCTCCTCAAAG	+	+	NCOA3		p15A-G08-NHLH2-ACTAATCCCT	+	+	NHLH2
p6A-E09-ELF1-ACCAACACACTG	+	+	ELF1		p17A-C01-NCOA3-ACCTCCTCAAAG	+	+	NCOA3		p17A-F11-TARP-ACTGGTTTCA	+	+	TARP		p15A-H11-EN2-ATGGAACTCCTC	+	+	EN2
p6A-E12-NR2E1-ATCTGCTTTGGG	+	+	NR2E1		p17A-F11-TARP-ACTGGTTTCA	+	+	TARP		p1A-C10-SPDEF-ACTCAACTTGT	+	+	SPDEF		p16A-A11-TAF7-ATCCTAGAGCAA	+	+	TAF7
p6A-F09-PKNOX1-ACCGATACAA	+	+	PKNOX1		p1A-G02-IRF2-AATACCTCTCTG	+	+	IRF2		p1A-G02-IRF2-AATACCTCTCTG	+	+	IRF2		p16A-A12-FOXC2-AGCCGCAACTTT	+	+	FOXC2
p6A-H07-YBX1-AAGTCTCCACAC	+	+	YBX1		p1A-G08-CEBPG-ACTAATCGCCTC	+	+	CEBPG		p1A-G08-CEBPG-ACTAATCGCCTC	+	+	CEBPG		p16A-B09-PURA-ACCACTAACGAT	+	+	PURA
p7A-B06-TFAP2C-ATCAATCCGT	+	+	TFAP2C		p2A-A01-ELK3-ATGGTATTGGGC	+	+	ELK3		p2A-C10-TRIM32-AAGCCGAACATG	+	+	TRIM32		p16A-E06-HSF2-ATTCGTGATATC	+	+	HSF2
p7A-C06-HSF1-AGTAACACAC	+	+	HSF1		p2A-C06-HMGN5-ATCGTCAGTGCA	+	+	HMGN5		p2A-G03-METTL3-AATCCTGTTATG	+	+	METTL3		p17A-A02-DMTF1-ACCTGACTGGAT	+	+	DMTF1
p7A-C10-RFX2-ACGATTCTTC	+	+	RFX2		p2A-G03-METTL3-AATCCTGTTATG	+	+	METTL3		p3A-B03-LIN28A-ATTTGCCATAAC	+	+	LIN28A		p1A-E10-FOXA3-AGTGTACATCTA	+	+	FOXA3
p9A-F06-ZNF187-AACATACACCCG	+	+	ZNF187		p3A-B03-LIN28A-ATTTGCCATAAC	+	+	LIN28A		p4A-F01-TFAP2B-ATCTCACTCA	+	+	TFAP2B		p1A-G02-IRF2-AATACCTCTCTG	+	+	IRF2
p9A-G09-NFATC1-AATCGCGCT	+	+	NFATC1		p3A-G05-OVOL2-ACACTCCACTGA	+	+	OVOL2		p4A-F03-GABPA-ATGGGTGTGCTT	+	+	GABPA		p1A-G07-BTF3-AACGCGCATAC	+	+	BTF3
p4A-D03-RFX3-ACAATACTGG	+		RFX3		p4A-F01-TFAP2B-ATCTCACTCA	+	+	TFAP2B		p4A-F09-KLF15-ATATGGGTTTAG	+	+	KLF15		p1A-G08-CEBPG-ACTAATCGCCTC	+	+	CEBPG
p5A-F05-FOXP4-AAGAACCTGAAA	+		FOXP4		p5A-G05-ELK1-AGTCAATGAACA	+	+	ELK1		p5A-C10-SMAD3-ACGTTTCACCGT	+	+	SMAD3		p2A-A01-ELK3-ATGGTATTGGGC	+	+	ELK3
p6A-D04-ZSCAN21-ACCGCTATGTT	+		ZSCAN21		p6A-B12-ZBTB7B-AGCCAAAGTGC	+	+	ZBTB7B		p5A-F05-FOXP4-AAGAACCTGAAA	+	+	FOXP4		p2A-C06-HMGN5-ATCGTCAGTGCA	+	+	HMGN5
p7A-D10-ZNF785-AGTACTTGAACT	+		ZNF785		p6A-C06-NRF1-AACCCAACCTTT	+	+	NRF1		p5A-G05-ELK1-AGTCAATGAACA	+	+	ELK1		p2A-G03-METTL3-AATCCTGTTATG	+	+	METTL3
p10A-A03-FEV-ACAAACTTTAC		+	FEV		p6A-D08-IRX3-AGAACTTGATA	+	+	IRX3		p6A-B12-ZBTB7B-AGCCAAAGTGC	+	+	ZBTB7B		p3A-B03-LIN28A-ATTTGCCATAAC	+	+	LIN28A
p10A-A08-LHX4-AGTAAACAA		+	LHX4		p6A-E12-NR2E1-ATCTGCTTTGGG	+	+	NR2E1		p6A-E09-ELF1-ACCAACACACTG	+	+	ELF1		p3A-G05-OVOL2-ACACTCCACTGA	+	+	OVOL2
p10A-C08-ETV4-ACGATTAT		+	ETV4		p6A-H04-TRIM28-AAGGCCTTAT	+	+	TRIM28		p6A-E12-NR2E1-ATCTGCTTTGGG	+	+	NR2E1		p4A-G05-TEF-ACCTCACACTCA	+	+	TEF
p10A-H08-NEUROD2-AGAAGTTTGAAC		+	NEUROD2		p6A-H07-YBX1-AAGTCTCCACAC	+	+	YBX1		p6A-H07-YBX1-AAGTCTCCACAC	+	+	YBX1		p5A-B03-JDP2-AGTCTTCCCTGT	+	+	JDP2
p11A-A05-OLIG3-AGCTCTTTACAG		+	OLIG3		p7A-B06-TFAP2C-ATCAATCCGT	+	+	TFAP2C		p7A-B06-TFAP2C-ATCAATCCGT	+	+	TFAP2C		p5A-C10-SMAD3-ACGTTTCACCGT	+	+	SMAD3
p11A-A06-SRF-AACAAATGAGAG		+	SRF		p7A-C05-SSX4-ACACATCCAT	+	+	SSX4		p7A-C05-SSX4-ACACATCCAT	+	+	SSX4		p5A-G05-ELK1-AGTCAATGAACA	+	+	ELK1
p11A-D06-RBPJ-AATCTTTCTTGC		+	RBPJ		p7A-C06-HSF1-AGTAACACAC	+	+	HSF1		p7A-C06-HSF1-AGTAACACAC	+	+	HSF1		p5A-G09-ZNF449-ACACTAATCTAG	+	+	ZNF449
p11A-E10-NFATC3-AGAATCTCCCTG		+	NFATC3		p7A-C10-RFX2-ACGATTCTTC	+	+	RFX2		p7A-C10-RFX2-ACGATTCTTC	+	+	RFX2		p6A-B12-ZBTB7B-AGCCAAAGTGC	+	+	ZBTB7B
p11A-F04-TEAD2-ACAAACCTGCCT		+	TEAD2		p7A-F07-RHOXF1-AGGGATCAACCT	+	+	RHOXF1		p8A-B02-OTUD4-AACCTCGCTGTA	+	+	OTUD4		p6A-C06-NRF1-AACCCAACCTTT	+	+	NRF1
p11A-G04-CTCF-ATGTACGAAG		+	CTCF		p8A-F02-PPP1R13L-ATGAGAGCCACA	+	+	PPP1R13L		p9A-F06-ZNF187-AACATACACCCG	+	+	ZNF187		p6A-D08-IRX3-AGAACTTGATA	+	+	IRX3
p11A-G10-SFMBT1-ATTAGCAAT		+	SFMBT1		p9A-F06-ZNF187-AACATACACCCG	+	+	ZNF187		p9A-G09-NFATC1-AATCGCGCT	+	+	NFATC1		p6A-E09-ELF1-ACCAACACACTG	+	+	ELF1
p11A-G12-ZCRB1-ATGATTTCGC		+	ZCRB1		p9A-G09-NFATC1-AATCGCGCT	+	+	NFATC1		p10A-E09-HMGA1-ATCTAAGGTC	+		HMGA1		p6A-E12-NR2E1-ATCTGCTTTGGG	+	+	NR2E1
p11A-H03-USF2-ACTATACGACAT		+	USF2		p7A-C04-OTX1-AGGGTAAGTACA	+	+	OTX1		p10A-F02-ZNF655-ACGAGTTGTCAC	+		ZNF655		p6A-F09-PKNOX1-ACCGATACAA	+	+	PKNOX1
p12A-A02-ZNF238-AAGAAACCA		+	ZNF238		p10A-G03-MNDA-ATTGCTCTA	+		MNDA		p10A-F06-ZNF592-AAGATACCGGAT	+		ZNF592		p6A-H07-YBX1-AAGTCTCCACAC	+	+	YBX1
p12A-A12-ZBED1-AACAAATCTTGC		+	ZBED1		p11A-E02-ILF3-AGTTCCAATCTG	+		ILF3		p11A-A10-CPSF4-AGTGAACTC	+		CPSF4		p7A-B06-TFAP2C-ATCAATCCGT	+	+	TFAP2C
p12A-D11-LARP1-ATCACAAAGTAC		+	LARP1		p11A-G07-TP53-ATGTGCATGT	+		TP53		p11A-C08-ZNF410-ACAACCTCATTA	+		ZNF410		p7A-C06-HSF1-AGTAACACAC	+	+	HSF1
p12A-F07-ERG-ACCTCCTACCT		+	ERG		p12A-B03-TIMELESS-ACTCACATC	+		TIMELESS		p11A-D04-ZNF326-ATAAACCGA	+		ZNF326		p7A-C10-RFX2-ACGATTCTTC	+	+	RFX2
p13A-D01-GRHL1-AACGCTACGCA		+	GRHL1		p12A-D03-SSX3-ATTTGCCA	+		SSX3		p11A-E02-ILF3-AGTTCCAATCTG	+		ILF3		p7A-F07-RHOXF1-AGGGATCAACCT	+	+	RHOXF1
p13A-D08-GRHL2-AACCTACCCTTA		+	GRHL2		p12A-D07-ILF2-ATCCATGG	+		ILF2		p11A-G07-TP53-ATGTGCATGT	+		TP53		p7A-H05-PURG-AACTTTGCACCA	+	+	PURG
p13A-E06-MLX-ACATATGAATGC		+	MLX		p12A-D11-LARP1-ATCACAAAGTAC	+		LARP1		p12A-B01-ZNF606-ACGACCTCTTCA	+		ZNF606		p8A-A01-DMBX1-ACTGGATTTG	+	+	DMBX1
p13A-F07-USF1-ATTCCGTTATGC		+	USF1		p12A-E03-ATF2-AACTGCTGG	+		ATF2		p12A-B07-ZHX1-AGGGATAGTACT	+		ZHX1		p8A-H02-MYOD1-AGGTACCTTTCG	+	+	MYOD1
p14A-B03-ELF4-ATGTTTAAGCTG		+	ELF4		p12A-G09-TAF9-ACTCCTTATGGG	+		TAF9		p12A-D03-SSX3-ATTTGCCA	+		SSX3		p9A-B01-SPI1-ATGCAACCCTA	+	+	SPI1
p14A-B12-CNBP-ACTACACATTCA		+	CNBP		p12A-H12-PPARG-ATTAGCTGC	+		PPARG		p12A-D09-ZNF26-ACTGTAGTGAAC	+		ZNF26		p9A-F06-ZNF187-AACATACACCCG	+	+	ZNF187
p14A-D03-POU6F1-AAGAATGGTTGG		+	POU6F1		p13A-A08-ATF1-ACCCTGATGACA	+		ATF1		p12A-D11-LARP1-ATCACAAAGTAC	+		LARP1		p9A-G09-NFATC1-AATCGCGCT	+	+	NFATC1
p14A-E07-ZNF518A-ACCCTTCTCTGA		+	ZNF518A		p13A-B08-NKX2-3-AGCCGTTTAA	+		NKX2		p12A-E03-ATF2-AACTGCTGG	+		ATF2		p7A-C04-OTX1-AGGGTAAGTACA	+	+	OTX1
p14A-F11-OLIG2-ACTCTTCTGAAA		+	OLIG2		p13A-D04-ZNF784-ACTAGTCCCACA	+		ZNF784		p12A-G09-TAF9-ACTCCTTATGGG	+		TAF9		p10A-E03-ASCL1-ATACACATGTGG	+		ASCL1
p14A-H04-GTF2I-ATACAACCACAA		+	GTF2I		p13A-H06-BLOC1S1-ATCGCCGACTTT	+		BLOC1S1		p14A-F07-ZNF48-ATGGCTTGGAAT	+		ZNF48		p10A-F05-FEZF2-ACTCTGGGTATT	+		FEZF2
p14A-H12-ELF2-ACTCGCTACCAA		+	ELF2		p14A-C10-CREB1-AGTTGAAGCACA	+		CREB1		p14A-H02-ADNP-ATGCTTCAT	+		ADNP		p11A-D04-ZNF326-ATAAACCGA	+		ZNF326
p15A-F05-ZBTB7A-ACATAACT		+	ZBTB7A		p14A-D07-ZNF177-ACATTGTGCCTA	+		ZNF177		p15A-E12-ZNF280D-ACGAACTTAGTA	+		ZNF280D		p11A-D09-ZNF468-ATTGCATTC	+		ZNF468
p15A-G06-Tal2-AGGAACAATAAC		+	TAL2		p14A-E06-KLHL4-ACTCCTTAACA	+		KLHL4		p16A-A11-TAF7-ATCCTAGAGCAA	+		TAF7		p11A-E02-ILF3-AGTTCCAATCTG	+		ILF3
p15A-H11-EN2-ATGGAACTCCTC		+	EN2		p14A-G07-HOXB1-AAGCGTGTAT	+		HOXB1		p1A-A12-HMGB1-ATATAATGTGCG	+		HMGB1		p11A-G07-TP53-ATGTGCATGT	+		TP53
p16A-C05-E2f1-ACTAATGCCA		+	E2F1		p14A-H03-HIC2-ATTCCCTAT	+		HIC2		p1A-G03-RFX5-ACTATCACCAAT	+		RFX5		p12A-B01-ZNF606-ACGACCTCTTCA	+		ZNF606
p16A-E11-Mbd4-ATGACTAG		+	MBD4		p14A-H04-GTF2I-ATACAACCACAA	+		GTF2I		p2A-G04-WBP11-AAGCTTTCCAAC	+		WBP11		p12A-B07-ZHX1-AGGGATAGTACT	+		ZHX1
p1A-C10-SPDEF-ACTCAACTTGT		+	SPDEF		p15A-G04-RAN-AAGCAATACAAC	+		RAN		p2A-H12-IRF6-ACTTTGAAGC	+		IRF6		p12A-D11-LARP1-ATCACAAAGTAC	+		LARP1
p1A-G02-IRF2-AATACCTCTCTG		+	IRF2		p15A-G05-KHDRBS1-AGCGTTATTGGC	+		KHDRBS1		p5A-B05-ZRANB2-ATGGCACTGCAA	+		ZRANB2		p12A-G09-TAF9-ACTCCTTATGGG	+		TAF9
p3A-G02-NFIA-AGAAGACTATA		+	NFIA		p16A-F09-KBTBD10-AAGCTCTTCCG	+		KBTBD10		p6A-C05-PITX1-AGTTATCGCAAG	+		PITX1		p13A-D09-ASCL2-AGTCTCTATTGA	+		ASCL2
p3A-G05-OVOL2-ACACTCCACTGA		+	OVOL2		p17A-B02-SMARCC1-AATCACCCTCGA	+		SMARCC1		p6A-D04-ZSCAN21-ACCGCTATGTT	+		ZSCAN21		p14A-C05-ZNF256-ACTTAGTGT	+		ZNF256
p4A-C04-ZBED2-AACTTAGCTTCG		+	ZBED2		p17A-B07-SUPT5H-ATAGCCTGTGAC	+		SUPT5H		p7A-B05-TERF1-AACTCAATGAGG	+		TERF1		p14A-D04-TULP4-AGAACCATGT	+		TULP4
p5A-B03-JDP2-AGTCTTCCCTGT		+	JDP2		p17A-C03-CHD4-ATCCTTCTACTA	+		CHD4		p8A-F02-PPP1R13L-ATGAGAGCCACA	+		PPP1R13L		p14A-H10-NR2C2-AAGCAATGCCTA	+		NR2C2
p5A-C10-SMAD3-ACGTTTCACCGT		+	SMAD3		p17A-C10-SNAI3-AGGCCAACTTCT	+		SNAI3		p9A-D09-GATAD2A-AAGGCTCAAA	+		GATAD2A		p15A-E07-ZNF830-ATCCATCTTAAG	+		ZNF830
p5A-G10-NFATC4-AACTGGTTAATC		+	NFATC4		p1A-G07-BTF3-AACGCGCATAC	+		BTF3		p10A-A03-FEV-ACAAACTTTAC		+	FEV		p15A-F05-ZBTB7A-ACATAACT	+		ZBTB7A
p6A-C06-NRF1-AACCCAACCTTT		+	NRF1		p2A-D12-ZNF207-ATGCGATGACCA	+		ZNF207		p10A-A08-LHX4-AGTAAACAA		+	LHX4		p17A-B10-Prdm16-AGAGATCCCAA	+		PRDM16
p7A-A06-RNF135-ACTTCCTACTTG		+	RNF135		p3A-H06-TSNAX-AATCCGGCATAA	+		TSNAX		p10A-B04-CRX-ATTAATCACCCG		+	CRX		p1A-B05-MYF6-AATTCACTTCAC	+		MYF6
p7A-F07-RHOXF1-AGGGATCAACCT		+	RHOXF1		p4A-B03-ENO1-ATCGAACTCTAT	+		ENO1		p10A-C08-ETV4-ACGATTAT		+	ETV4		p1A-C12-FOSL2-ATCGCTGTATTT	+		FOSL2
p7A-H05-PURG-AACTTTGCACCA		+	PURG		p4A-D03-RFX3-ACAATACTGG	+		RFX3		p10A-H08-NEUROD2-AGAAGTTTGAAC		+	NEUROD2		p1A-D04-ZMYM3-AGTGTTTACCGG	+		ZMYM3
p8A-A01-DMBX1-ACTGGATTTG		+	DMBX1		p5A-B05-ZRANB2-ATGGCACTGCAA	+		ZRANB2		p11A-A05-OLIG3-AGCTCTTTACAG		+	OLIG3		p1A-F06-HMG20A-AGGTTGAATC	+		HMG20A
p8A-B02-OTUD4-AACCTCGCTGTA		+	OTUD4		p5A-D02-BRD9-AAGAAGAACGAA	+		BRD9		p11A-A06-SRF-AACAAATGAGAG		+	SRF		p1A-H08-TFDP2-ATCCACCACCT	+		TFDP2
p8A-D06-TFAM-ATTGTGGCCTTA		+	TFAM		p5A-E06-GTF2B-AAGAACCTAC	+		GTF2B		p11A-F04-TEAD2-ACAAACCTGCCT		+	TEAD2		p2A-G04-WBP11-AAGCTTTCCAAC	+		WBP11
p8A-F02-PPP1R13L-ATGAGAGCCACA		+	PPP1R13L		p5A-G09-ZNF449-ACACTAATCTAG	+		ZNF449		p11A-G01-IRX2-ACATATCCGA		+	IRX2		p2A-G05-TFCP2-AGAGCCTAGTCT	+		TFCP2
p8A-H02-MYOD1-AGGTACCTTTCG		+	MYOD1		p6A-C10-RXRA-ACTTAAACGAAC	+		RXRA		p11A-G04-CTCF-ATGTACGAAG		+	CTCF		p2A-H12-IRF6-ACTTTGAAGC	+		IRF6
p9A-B01-SPI1-ATGCAACCCTA		+	SPI1		p8A-E04-ZBTB39-AAGAGTCCATTG	+		ZBTB39		p11A-G10-SFMBT1-ATTAGCAAT		+	SFMBT1		p3A-E05-NHLH1-ACTGTTAAA	+		NHLH1
p9A-C05-TFAP2D-ATAGCCACAGAT		+	TFAP2D		p9A-C08-ZXDC-AACGAATCTC	+		ZXDC		p11A-H03-USF2-ACTATACGACAT		+	USF2		p4A-D10-KLF12-AGCGACACTTAG	+		KLF12
p9A-C09-ARNT-ATGGCTGATT		+	ARNT		p9A-D09-GATAD2A-AAGGCTCAAA	+		GATAD2A		p12A-A02-ZNF238-AAGAAACCA		+	ZNF238		p4A-F09-KLF15-ATATGGGTTTAG	+		KLF15
p9A-F08-MAFG-ACAAGCTCTGCT		+	MAFG		p10A-A03-FEV-ACAAACTTTAC		+	FEV		p12A-F07-ERG-ACCTCCTACCT		+	ERG		p4A-G04-HES1-ACTTCCGCTCTA	+		HES1
p7A-G07-GSC-AACCCGTTTAAC		+	GSC		p10A-C08-ETV4-ACGATTAT		+	ETV4		p13A-D01-GRHL1-AACGCTACGCA		+	GRHL1		p5A-A01-ZNF691-AGGGTGGGTAT	+		ZNF691
p7A-C04-OTX1-AGGGTAAGTACA		+	OTX1		p10A-D10-TBX2-AATCTGCCCAAA		+	TBX2		p13A-D08-GRHL2-AACCTACCCTTA		+	GRHL2		p5A-A06-MAZ-AGGCAAGGT	+		MAZ
p17A-D05-NFIX-AGTGCGAAAGAA		+	NFIX		p11A-A05-OLIG3-AGCTCTTTACAG		+	OLIG3		p13A-E06-MLX-ACATATGAATGC		+	MLX		p5A-E06-GTF2B-AAGAACCTAC	+		GTF2B
p1A-D09-NFIC-AGGAGATGCATC		+	NFIC		p11A-A06-SRF-AACAAATGAGAG		+	SRF		p13A-F07-USF1-ATTCCGTTATGC		+	USF1		p5A-F05-FOXP4-AAGAACCTGAAA	+		FOXP4
p8A-C07-LHX2-AGGTAAGCTT		+	LHX2		p11A-B12-MEIS3-AGTTACCACCAC		+	MEIS3		p13A-F10-RFX4-ATATCTGGTC		+	RFX4		p5A-H05-HOXC8-ATTCGCACTT	+		HOXC8
					p11A-E09-EGR2-ACCTGTCCGATT		+	EGR2		p14A-B03-ELF4-ATGTTTAAGCTG		+	ELF4		p6A-A12-ZNF19-AACATGGCATCT	+		ZNF19
					p11A-F04-TEAD2-ACAAACCTGCCT		+	TEAD2		p14A-B12-CNBP-ACTACACATTCA		+	CNBP		p6A-C05-PITX1-AGTTATCGCAAG	+		PITX1
					p11A-G01-IRX2-ACATATCCGA		+	IRX2		p14A-C06-STAT5A-AGTTAGCGAT		+	STAT5A		p7A-C09-ZBTB48-ACGATGTCAAA	+		ZBTB48
					p11A-G10-SFMBT1-ATTAGCAAT		+	SFMBT1		p14A-D03-POU6F1-AAGAATGGTTGG		+	POU6F1		p8A-F10-IRF3-ACCTTCCATGTG	+		IRF3
					p12A-A02-ZNF238-AAGAAACCA		+	ZNF238		p14A-F06-MEIS1-AGAAAGTGAATG		+	MEIS1		p10A-A03-FEV-ACAAACTTTAC		+	FEV
					p12A-A12-ZBED1-AACAAATCTTGC		+	ZBED1		p14A-F11-OLIG2-ACTCTTCTGAAA		+	OLIG2		p10A-D07-TBX3-ATCGCCTGGAAA		+	TBX3
					p12A-F07-ERG-ACCTCCTACCT		+	ERG		p14A-H12-ELF2-ACTCGCTACCAA		+	ELF2		p10A-D10-TBX2-AATCTGCCCAAA		+	TBX2
					p13A-D01-GRHL1-AACGCTACGCA		+	GRHL1		p15A-F05-ZBTB7A-ACATAACT		+	ZBTB7A		p10A-F12-YBX2-ATTGGTCCTCTC		+	YBX2
					p13A-D08-GRHL2-AACCTACCCTTA		+	GRHL2		p15A-H11-EN2-ATGGAACTCCTC		+	EN2		p11A-A06-SRF-AACAAATGAGAG		+	SRF
					p14A-B03-ELF4-ATGTTTAAGCTG		+	ELF4		p17A-B07-SUPT5H-ATAGCCTGTGAC		+	SUPT5H		p11A-A10-CPSF4-AGTGAACTC		+	CPSF4
					p14A-D06-MECP2-AGAGAATGGGC		+	MECP2		p1A-E10-FOXA3-AGTGTACATCTA		+	FOXA3		p11A-D06-RBPJ-AATCTTTCTTGC		+	RBPJ
					p14A-E05-T-ATCAAAGGCTAG		+	T		p1A-F06-HMG20A-AGGTTGAATC		+	HMG20A		p11A-E09-EGR2-ACCTGTCCGATT		+	EGR2
					p14A-F11-OLIG2-ACTCTTCTGAAA		+	OLIG2		p2A-A01-ELK3-ATGGTATTGGGC		+	ELK3		p11A-F10-ZNF213-ATTGCCACCTCT		+	ZNF213
					p14A-H12-ELF2-ACTCGCTACCAA		+	ELF2		p3A-G05-OVOL2-ACACTCCACTGA		+	OVOL2		p11A-H01-RXRG-AACTGCGCCAAT		+	RXRG
					p16A-C05-E2f1-ACTAATGCCA		+	E2F1		p4A-C04-ZBED2-AACTTAGCTTCG		+	ZBED2		p12A-A02-ZNF238-AAGAAACCA		+	ZNF238
					p1A-C10-SPDEF-ACTCAACTTGT		+	SPDEF		p5A-B03-JDP2-AGTCTTCCCTGT		+	JDP2		p12A-B04-MAX-ATAAACTTCGCA		+	MAX
					p4A-C04-ZBED2-AACTTAGCTTCG		+	ZBED2		p5A-E06-GTF2B-AAGAACCTAC		+	GTF2B		p12A-F07-ERG-ACCTCCTACCT		+	ERG
					p4A-F09-KLF15-ATATGGGTTTAG		+	KLF15		p5A-G10-NFATC4-AACTGGTTAATC		+	NFATC4		p13A-A07-CSDA-AGTGAAGGCAAT		+	CSDA
					p4A-G05-TEF-ACCTCACACTCA		+	TEF		p6A-C06-NRF1-AACCCAACCTTT		+	NRF1		p13A-D01-GRHL1-AACGCTACGCA		+	GRHL1
					p5A-B03-JDP2-AGTCTTCCCTGT		+	JDP2		p6A-C10-RXRA-ACTTAAACGAAC		+	RXRA		p13A-E02-SOX5-ATACGCGAG		+	SOX5
					p5A-E01-NR1D1-ATCGATGTTC		+	NR1D1		p6A-D08-IRX3-AGAACTTGATA		+	IRX3		p14A-B12-CNBP-ACTACACATTCA		+	CNBP
					p5A-G10-NFATC4-AACTGGTTAATC		+	NFATC4		p6A-F09-PKNOX1-ACCGATACAA		+	PKNOX1		p14A-D03-POU6F1-AAGAATGGTTGG		+	POU6F1
					p6A-C05-PITX1-AGTTATCGCAAG		+	PITX1		p7A-F01-HMGN2-AACCAATTGCTG		+	HMGN2		p14A-D06-MECP2-AGAGAATGGGC		+	MECP2
					p6A-E09-ELF1-ACCAACACACTG		+	ELF1		p7A-F07-RHOXF1-AGGGATCAACCT		+	RHOXF1		p14A-E05-T-ATCAAAGGCTAG		+	T
					p6A-F09-PKNOX1-ACCGATACAA		+	PKNOX1		p7A-H05-PURG-AACTTTGCACCA		+	PURG		p14A-E07-ZNF518A-ACCCTTCTCTGA		+	ZNF518A
					p7A-F01-HMGN2-AACCAATTGCTG		+	HMGN2		p8A-A01-DMBX1-ACTGGATTTG		+	DMBX1		p14A-E11-ZSCAN5A-ACGAAGCGCAAT		+	ZSCAN5A
					p8A-D06-TFAM-ATTGTGGCCTTA		+	TFAM		p8A-D06-TFAM-ATTGTGGCCTTA		+	TFAM		p14A-H12-ELF2-ACTCGCTACCAA		+	ELF2
					p8A-H02-MYOD1-AGGTACCTTTCG		+	MYOD1		p8A-H02-MYOD1-AGGTACCTTTCG		+	MYOD1		p15A-G05-KHDRBS1-AGCGTTATTGGC		+	KHDRBS1
					p9A-B01-SPI1-ATGCAACCCTA		+	SPI1		p9A-B01-SPI1-ATGCAACCCTA		+	SPI1		p15A-G06-Tal2-AGGAACAATAAC		+	TAL2
					p9A-C05-TFAP2D-ATAGCCACAGAT		+	TFAP2D		p9A-C05-TFAP2D-ATAGCCACAGAT		+	TFAP2D		p16A-C05-E2f1-ACTAATGCCA		+	E2F1
					p7A-G07-GSC-AACCCGTTTAAC		+	GSC		p9A-C09-ARNT-ATGGCTGATT		+	ARNT		p16A-E11-Mbd4-ATGACTAG		+	MBD4
					p10A-G01-ZEB2-AAGCCTATTC		+	ZEB2		p7A-C04-OTX1-AGGGTAAGTACA		+	OTX1		p17A-B02-SMARCC1-AATCACCCTCGA		+	SMARCC1
					p14A-C08-CBFA2T3-AGAGATCTAATC		+	CBFA2T3		p11A-B02-ARID3B-ATACTTCGCTTG		+	ARID3B		p17A-B07-SUPT5H-ATAGCCTGTGAC		+	SUPT5H
					p14A-E03-TGIF2LX-AGACAATGTCA		+	TGIF2LX		p13A-H03-SATB2-AGGGTCATT		+	SATB2		p17A-F11-TARP-ACTGGTTTCA		+	TARP
					p1A-G12-HEXIM1-AGATTTCCCT		+	HEXIM1		p14A-E03-TGIF2LX-AGACAATGTCA		+	TGIF2LX		p1A-C10-SPDEF-ACTCAACTTGT		+	SPDEF
					p2A-G01-FKBP1A-AATTTGCGGT		+	FKBP1A		p14A-F08-ZNF180-AGGTTTCGAAAT		+	ZNF180		p4A-C04-ZBED2-AACTTAGCTTCG		+	ZBED2
					p5A-F04-CIZ1-ATTTCATCATGG		+	CIZ1		p15A-H02-GTF2F2-AGCTCAAATG		+	GTF2F2		p4A-F01-TFAP2B-ATCTCACTCA		+	TFAP2B
					p6A-H03-SMAD6-AACTAGCCTCAC		+	SMAD6		p16A-A05-Tal1-AGGTTACAC		+	TAL1		p6A-B01-MLLT3-ATCCGCTGAAAT		+	MLLT3
					p8A-A02-ZNF530-ATAGCCACA		+	ZNF530		p16A-B08-LHX5-AGTTGTTGCACT		+	LHX5		p7A-B05-TERF1-AACTCAATGAGG		+	TERF1
					p8A-F12-PBX2-AGGTATCTGCAG		+	PBX2		p16A-C04-HKR1-AGTGTAAGGGT		+	HKR1		p7A-C05-SSX4-ACACATCCAT		+	SSX4
										p1A-G12-HEXIM1-AGATTTCCCT		+	HEXIM1		p7A-D04-TEAD4-ATATCTCCGT		+	TEAD4
										p6A-C07-KCNIP2-AGGGAAATGA		+	KCNIP2		p7A-F01-HMGN2-AACCAATTGCTG		+	HMGN2
										p7A-B08-ZNF503-AACATCGAAC		+	ZNF503		p8A-B02-OTUD4-AACCTCGCTGTA		+	OTUD4
										p9A-D04-RAB18-AACTGAAGAG		+	RAB18		p8A-B08-KDM4D-ACGACTCTACAA		+	KDM4D
															p8A-F02-PPP1R13L-ATGAGAGCCACA		+	PPP1R13L
															p9A-C05-TFAP2D-ATAGCCACAGAT		+	TFAP2D
															p9A-C09-ARNT-ATGGCTGATT		+	ARNT
															p7A-G07-GSC-AACCCGTTTAAC		+	GSC
															p10A-G01-ZEB2-AAGCCTATTC		+	ZEB2
															p11A-H05-HCLS1-ACTTGCGAACAA		+	HCLS1
															p12A-E04-MITF-AGTTTGTCAACT		+	MITF
															p13A-H03-SATB2-AGGGTCATT		+	SATB2
															p14A-A10-ZNF140-ACTCTAACGGT		+	ZNF140
															p14A-C03-FOSL1-AGCGCTGAT		+	FOSL1
															p14A-C07-ZFP36L2-ATGCGCCAATAA		+	ZFP36L2
															p14A-E09-GRHL3-ACTCCCAAA		+	GRHL3
															p1A-A11-PIR-ATTACTCCATG		+	PIR
															p1A-F01-MAGEA4-AATCGTCTCT		+	MAGEA4
															p1A-G06-EZH2-ACGAATATAGGC		+	EZH2
															p1A-G12-HEXIM1-AGATTTCCCT		+	HEXIM1
															p2A-F04-ZNF434-ACTCATACACAA		+	ZNF434
															p3A-G01-ZNF596-ACACCCGATATG		+	ZNF596
															p4A-F08-TRIM69-ACTTAACGCGGT		+	TRIM69
															p5A-A07-KLHL36-AATCCCAAATGG		+	KLHL36
															p7A-C07-ZSCAN20-ATCAATTTCCG		+	ZSCAN20
															p7A-D12-ZNF232-AACAAATCGCTC		+	ZNF232
															p8A-A02-ZNF530-ATAGCCACA		+	ZNF530
															p8A-E01-HOXB6-AATGTTGCGGTT		+	HOXB6
															p8A-G03-FOXP3-ACACCAAGATTT		+	FOXP3
															p8A-G06-KLF3-ACTCTCTGATG		+	KLF3

## Sheet: Fig.3d
Fig. 3d The identified binding activities to both symmetric and hemi-mC, -hmC, -fC, and -caC modifications are observed for all the major TF subfamilies.
More TFs were found to interact with hemi-modified DNA consensus sequences than symmetrically modified sequences.
	HMG box	E2F/DP	RFX	TFII	T-box	bZIP	ETS	bHLH	Homeo.	ZNF	Others
sym.mCG	0	1	3	0	4	3	4	0	8	7	14
sym.hmCG	1	0	2	4	0	4	3	5	12	26	40
sym.fCG	1	1	2	3	4	2	5	2	7	24	33
sym.caCG	1	0	2	3	0	5	6	14	16	27	33
	HMG box	E2F/DP	RFX	TFII	CTF/NF-I	T-box	bZIP	ETS	bHLH	Homeo.	ZNF	Others
hemi.mCG	1	2	2	1	3	4	5	11	10	15	14	31
hemi.hmCG	2	2	1	2	0	2	3	11	8	18	20	34
hemi.fCG	2	1	2	2	0	4	2	12	12	17	23	41
hemi.caCG	1	2	2	2	0	3	5	10	13	19	30	52

[truncated: 12 more sheets: Fig.3e, Fig.3f, Fig.5a, Fig.5b, Fig.6a, Fig.6b, Fig.7b, Fig.7d, Supplementary Figure 4a, Supplementary Figure 4b, Supplementary Figure 8a, Supplementary Figure 8b]
